# Supplementary material for: Drought adaptation in Arabidopsis thaliana by extensive genetic loss-of-function
Source: eLife. 2018 Dec 6;7:e41038. doi: 10.7554/eLife.41038 (PMC6326724; doi:10.7554/eLife.41038)
Supplement: Source data 1. [file elife-41038-data1.csv]

line	tray	dtf	shelf	gene
SALK_063256C	19	26	bottom	AT2G31780
SALK_149726C	3	27	top	AT1G35365
SALK_088160C	3	27	top	AT1G47350
SALK_100085C	6	27	top	AT1G25460
SALK_061813C	7	27	top	AT1G18790
SALK_139763C	7	27	top	AT1G09790
SALK_063256C	12	27	middle	AT2G31780
SALK_108265C	14	27	middle	AT5G13370
SALK_063256C	23	27	bottom	AT2G31780
SALK_138988C	3	28	top	AT4G24410
SALK_025931C	4	28	top	AT3G62350
SALK_096663C	5	28	top	AT5G45910
SALK_138988C	5	28	top	AT4G24410
Col	6	28	top	WT
SALK_140630C	6	28	top	AT5G60964
SALK_029357C	7	28	top	AT1G61840
Col	7	28	top	WT
SALK_096663C	7	28	top	AT5G45910
SALK_005786C	7	28	top	AT3G27590
SALK_021421C	8	28	top	AT1G03495
SALK_023179C	8	28	top	AT4G35820
SALK_120020C	15	28	middle	AT3G50110
SALK_011881C	16	28	middle	AT5G66980
SALK_066102C	18	28	bottom	AT4G09920
SALK_142449C	22	28	bottom	AT1G64020
SALK_021421C	3	29	top	AT1G03495
SALK_049672C	3	29	top	AT4G11440
SALK_096663C	3	29	top	AT5G45910
SALK_140630C	4	29	top	AT5G60964
SALK_142449C	5	29	top	AT1G64020
SALK_104549C	5	29	top	AT5G09320
SALK_020436C	5	29	top	AT4G38030
SALK_119109C	6	29	top	AT5G56990
SALK_139246C	6	29	top	AT1G78030
SALK_066102C	6	29	top	AT4G09920
SALK_138988C	6	29	top	AT4G24410
SALK_013776C	6	29	top	AT5G52460
SALK_011881C	6	29	top	AT5G66980
SALK_085097C	6	29	top	AT3G52570
SALK_043814C	6	29	top	AT3G48208
SALK_030726C	6	29	top	AT4G20470
SALK_043814C	7	29	top	AT3G48208
SALK_088160C	7	29	top	AT1G47350
SALK_002112C	8	29	top	AT1G65790
SALK_008922C	8	29	top	AT1G69550
SALK_115366C	8	29	top	AT3G52980
SALK_051043C	8	29	top	AT1G11470
SALK_025931C	11	29	middle	AT3G62350
Col	12	29	middle	WT
SALK_029357C	14	29	middle	AT1G61840
SALK_109028C	15	29	middle	AT4G18790
Col	17	29	bottom	WT
Col	18	29	bottom	WT
SALK_119786C	19	29	bottom	AT1G74190
SALK_075912C	19	29	bottom	AT1G72060
Col	22	29	bottom	WT
SALK_034531C	23	29	bottom	AT1G77655
SALK_122292C	24	29	bottom	AT1G66980
SALK_115366C	1	30	top	AT3G52980
Col	1	30	top	WT
SALK_067723C	1	30	top	AT1G11765
SALK_100085C	1	30	top	AT1G25460
SALK_119786C	1	30	top	AT1G74190
SALK_067723C	2	30	top	AT1G11765
CS25121	2	30	top	AT2G25450
SALK_140630C	2	30	top	AT5G60964
SALK_051357C	2	30	top	AT5G52605
Col	2	30	top	WT
SALK_108265C	2	30	top	AT5G13370
SALK_149726C	2	30	top	AT1G35365
SALK_056449C	3	30	top	AT4G19560
SALK_119786C	3	30	top	AT1G74190
Col	3	30	top	WT
SALK_008922C	3	30	top	AT1G69550
SALK_029357C	3	30	top	AT1G61840
SALK_139246C	3	30	top	AT1G78030
SALK_108265C	3	30	top	AT5G13370
SALK_051357C	3	30	top	AT5G52605
SALK_002112C	3	30	top	AT1G65790
Col	4	30	top	WT
SALK_021421C	4	30	top	AT1G03495
SALK_088160C	4	30	top	AT1G47350
SALK_005786C	4	30	top	AT3G27590
Col	4	30	top	WT
CS863174	4	30	top	AT3G56450
SALK_096663C	5	30	top	AT5G45910
SALK_142449C	5	30	top	AT1G64020
SALK_020890C	5	30	top	AT5G23460
Col	5	30	top	WT
SALK_073785C	5	30	top	AT2G30790
SALK_011881C	5	30	top	AT5G66980
SALK_066102C	6	30	top	AT4G09920
SALK_034531C	6	30	top	AT1G77655
SALK_051357C	6	30	top	AT5G52605
SALK_025931C	6	30	top	AT3G62350
SALK_122292C	6	30	top	AT1G66980
SALK_032179C	6	30	top	AT3G59120
SALK_019122C	8	30	top	AT2G38370
SALK_005786C	8	30	top	AT3G27590
SALK_030726C	10	30	middle	AT4G20470
SALK_120020C	10	30	middle	AT3G50110
SALK_120747C	11	30	middle	AT2G19240
SALK_075912C	11	30	middle	AT1G72060
SALK_138988C	13	30	middle	AT4G24410
SALK_066102C	13	30	middle	AT4G09920
Col	15	30	middle	WT
SALK_029357C	15	30	middle	AT1G61840
SALK_043814C	17	30	bottom	AT3G48208
SALK_140630C	17	30	bottom	AT5G60964
SALK_108265C	17	30	bottom	AT5G13370
SALK_063256C	18	30	bottom	AT2G31780
Col	18	30	bottom	WT
SALK_008922C	18	30	bottom	AT1G69550
SALK_088160C	18	30	bottom	AT1G47350
CS25121	18	30	bottom	AT2G25450
SALK_100085C	19	30	bottom	AT1G25460
SALK_030726C	20	30	bottom	AT4G20470
SALK_067723C	23	30	bottom	AT1G11765
Col	24	30	bottom	WT
SALK_108265C	1	31	top	AT5G13370
SALK_030655C	1	31	top	AT4G36510
SALK_025931C	1	31	top	AT3G62350
SALK_120020C	2	31	top	AT3G50110
SALK_119109C	2	31	top	AT5G56990
SALK_109028C	3	31	top	AT4G18790
SALK_059824C	3	31	top	AT3G09110
SALK_019122C	3	31	top	AT2G38370
SALK_045116C	3	31	top	AT2G42090
SALK_051043C	3	31	top	AT1G11470
CS863174	3	31	top	AT3G56450
SALK_063256C	4	31	top	AT2G31780
SALK_051043C	4	31	top	AT1G11470
SALK_023179C	4	31	top	AT4G35820
SALK_011881C	4	31	top	AT5G66980
SALK_109028C	4	31	top	AT4G18790
SALK_019122C	4	31	top	AT2G38370
SALK_002112C	5	31	top	AT1G65790
SALK_013776C	5	31	top	AT5G52460
SALK_035886C	5	31	top	AT3G28060
SALK_049672C	5	31	top	AT4G11440
SALK_056449C	5	31	top	AT4G19560
SALK_100085C	5	31	top	AT1G25460
SALK_138132C	6	31	top	AT1G16780
SALK_023179C	10	31	middle	AT4G35820
SALK_013776C	11	31	middle	AT5G52460
SALK_108265C	11	31	middle	AT5G13370
SALK_051357C	11	31	middle	AT5G52605
SALK_119109C	11	31	middle	AT5G56990
SALK_013776C	13	31	middle	AT5G52460
SALK_023179C	14	31	middle	AT4G35820
SALK_119109C	14	31	middle	AT5G56990
SALK_096663C	15	31	middle	AT5G45910
SALK_104549C	16	31	middle	AT5G09320
SALK_138132C	16	31	middle	AT1G16780
SALK_019122C	16	31	middle	AT2G38370
SALK_020436C	17	31	bottom	AT4G38030
SALK_008922C	17	31	bottom	AT1G69550
SALK_115366C	17	31	bottom	AT3G52980
SALK_104549C	18	31	bottom	AT5G09320
SALK_041312C	18	31	bottom	AT2G32790
SALK_013776C	19	31	bottom	AT5G52460
SALK_115366C	19	31	bottom	AT3G52980
SALK_096663C	19	31	bottom	AT5G45910
SALK_142449C	20	31	bottom	AT1G64020
SALK_104549C	21	31	bottom	AT5G09320
SALK_008922C	22	31	bottom	AT1G69550
SALK_138988C	22	31	bottom	AT4G24410
SALK_149726C	22	31	bottom	AT1G35365
SALK_029357C	23	31	bottom	AT1G61840
SALK_063256C	23	31	bottom	AT2G31780
SALK_019122C	1	32	top	AT2G38370
SALK_023179C	1	32	top	AT4G35820
SALK_043814C	1	32	top	AT3G48208
SALK_120747C	2	32	top	AT2G19240
SALK_142449C	2	32	top	AT1G64020
SALK_085097C	2	32	top	AT3G52570
SALK_104549C	2	32	top	AT5G09320
SALK_100085C	2	32	top	AT1G25460
SALK_139763C	2	32	top	AT1G09790
SALK_122292C	3	32	top	AT1G66980
SALK_071684C	3	32	top	AT5G55820
SALK_056449C	4	32	top	AT4G19560
SALK_120747C	4	32	top	AT2G19240
SALK_030726C	4	32	top	AT4G20470
SALK_041312C	4	32	top	AT2G32790
SALK_035886C	4	32	top	AT3G28060
SALK_120020C	5	32	top	AT3G50110
SALK_140630C	7	32	top	AT5G60964
SALK_058089C	8	32	top	AT4G05380
SALK_020436C	8	32	top	AT4G38030
SALK_011881C	10	32	middle	AT5G66980
Col	10	32	middle	WT
SALK_051357C	10	32	middle	AT5G52605
SALK_020436C	13	32	middle	AT4G38030
Col	14	32	middle	WT
SALK_088160C	16	32	middle	AT1G47350
SALK_059824C	17	32	bottom	AT3G09110
SALK_023179C	17	32	bottom	AT4G35820
SALK_139246C	17	32	bottom	AT1G78030
SALK_085097C	17	32	bottom	AT3G52570
SALK_142449C	18	32	bottom	AT1G64020
SALK_025931C	18	32	bottom	AT3G62350
SALK_049672C	18	32	bottom	AT4G11440
SALK_035886C	18	32	bottom	AT3G28060
SALK_138132C	19	32	bottom	AT1G16780
SALK_085097C	20	32	bottom	AT3G52570
Col	20	32	bottom	WT
SALK_020890C	23	32	bottom	AT5G23460
SALK_120020C	23	32	bottom	AT3G50110
CS25121	24	32	bottom	AT2G25450
SALK_061813C	1	33	top	AT1G18790
SALK_034531C	1	33	top	AT1G77655
SALK_119786C	1	33	top	AT1G74190
SALK_063256C	1	33	top	AT2G31780
SALK_020436C	1	33	top	AT4G38030
SALK_029357C	1	33	top	AT1G61840
SALK_020890C	2	33	top	AT5G23460
SALK_032179C	2	33	top	AT3G59120
SALK_043814C	2	33	top	AT3G48208
SALK_013776C	2	33	top	AT5G52460
SALK_073785C	3	33	top	AT2G30790
SALK_067723C	3	33	top	AT1G11765
SALK_003878C	3	33	top	AT3G19515
SALK_058089C	4	33	top	AT4G05380
SALK_120020C	4	33	top	AT3G50110
SALK_073785C	4	33	top	AT2G30790
SALK_020890C	4	33	top	AT5G23460
SALK_109028C	5	33	top	AT4G18790
SALK_104549C	8	33	top	AT5G09320
SALK_138988C	9	33	middle	AT4G24410
SALK_059824C	9	33	middle	AT3G09110
SALK_139246C	11	33	middle	AT1G78030
SALK_104549C	13	33	middle	AT5G09320
SALK_019122C	15	33	middle	AT2G38370
SALK_049672C	15	33	middle	AT4G11440
SALK_020436C	17	33	bottom	AT4G38030
SALK_100085C	17	33	bottom	AT1G25460
CS863174	17	33	bottom	AT3G56450
SALK_025931C	17	33	bottom	AT3G62350
SALK_139246C	18	33	bottom	AT1G78030
SALK_138988C	18	33	bottom	AT4G24410
SALK_120747C	19	33	bottom	AT2G19240
SALK_061813C	20	33	bottom	AT1G18790
CS863174	20	33	bottom	AT3G56450
SALK_120020C	20	33	bottom	AT3G50110
SALK_035886C	21	33	bottom	AT3G28060
SALK_139246C	22	33	bottom	AT1G78030
SALK_067723C	22	33	bottom	AT1G11765
SALK_075912C	22	33	bottom	AT1G72060
SALK_139763C	22	33	bottom	AT1G09790
SALK_023179C	23	33	bottom	AT4G35820
SALK_041312C	23	33	bottom	AT2G32790
Col	23	33	bottom	WT
SALK_045116C	23	33	bottom	AT2G42090
SALK_119109C	1	34	top	AT5G56990
SALK_073785C	1	34	top	AT2G30790
SALK_008922C	1	34	top	AT1G69550
SALK_066102C	1	34	top	AT4G09920
SALK_003878C	1	34	top	AT3G19515
SALK_138132C	2	34	top	AT1G16780
SALK_109028C	2	34	top	AT4G18790
SALK_075912C	6	34	top	AT1G72060
SALK_122292C	6	34	top	AT1G66980
CS25121	9	34	middle	AT2G25450
CS863174	9	34	middle	AT3G56450
Col	9	34	middle	WT
SALK_149726C	9	34	middle	AT1G35365
SALK_096663C	10	34	middle	AT5G45910
SALK_008922C	10	34	middle	AT1G69550
SALK_032179C	10	34	middle	AT3G59120
SALK_085097C	10	34	middle	AT3G52570
Col	11	34	middle	WT
SALK_049672C	11	34	middle	AT4G11440
SALK_100085C	11	34	middle	AT1G25460
SALK_051043C	11	34	middle	AT1G11470
SALK_034531C	12	34	middle	AT1G77655
SALK_041312C	12	34	middle	AT2G32790
SALK_119109C	12	34	middle	AT5G56990
SALK_043814C	13	34	middle	AT3G48208
SALK_061813C	13	34	middle	AT1G18790
SALK_085097C	13	34	middle	AT3G52570
SALK_030726C	14	34	middle	AT4G20470
SALK_139763C	15	34	middle	AT1G09790
SALK_138132C	15	34	middle	AT1G16780
SALK_021421C	15	34	middle	AT1G03495
SALK_034531C	15	34	middle	AT1G77655
SALK_142449C	15	34	middle	AT1G64020
SALK_122292C	15	34	middle	AT1G66980
SALK_142449C	16	34	middle	AT1G64020
SALK_020890C	16	34	middle	AT5G23460
SALK_035886C	16	34	middle	AT3G28060
SALK_041312C	16	34	middle	AT2G32790
SALK_025931C	17	34	bottom	AT3G62350
SALK_067723C	17	34	bottom	AT1G11765
SALK_149726C	17	34	bottom	AT1G35365
SALK_061813C	17	34	bottom	AT1G18790
SALK_030726C	17	34	bottom	AT4G20470
SALK_021421C	18	34	bottom	AT1G03495
SALK_071684C	18	34	bottom	AT5G55820
SALK_140630C	18	34	bottom	AT5G60964
SALK_023179C	18	34	bottom	AT4G35820
SALK_032179C	18	34	bottom	AT3G59120
SALK_051043C	19	34	bottom	AT1G11470
SALK_041312C	19	34	bottom	AT2G32790
SALK_122292C	19	34	bottom	AT1G66980
SALK_056449C	19	34	bottom	AT4G19560
SALK_003878C	20	34	bottom	AT3G19515
SALK_032179C	20	34	bottom	AT3G59120
SALK_115366C	21	34	bottom	AT3G52980
SALK_009706C	21	34	bottom	AT5G08090
CS863174	21	34	bottom	AT3G56450
SALK_122292C	21	34	bottom	AT1G66980
Col	21	34	bottom	WT
SALK_029357C	22	34	bottom	AT1G61840
SALK_108265C	23	34	bottom	AT5G13370
SALK_013776C	23	34	bottom	AT5G52460
SALK_029357C	23	34	bottom	AT1G61840
SALK_120020C	23	34	bottom	AT3G50110
SALK_043814C	24	34	bottom	AT3G48208
SALK_045116C	24	34	bottom	AT2G42090
CS866396	4	35	top	AT2G46308
SALK_002112C	7	35	top	AT1G65790
SALK_056449C	8	35	top	AT4G19560
SALK_034531C	10	35	middle	AT1G77655
SALK_013776C	15	35	middle	AT5G52460
SALK_043814C	15	35	middle	AT3G48208
SALK_032179C	17	35	bottom	AT3G59120
SALK_049672C	17	35	bottom	AT4G11440
SALK_073785C	17	35	bottom	AT2G30790
SALK_059824C	19	35	bottom	AT3G09110
Col	19	35	bottom	WT
SALK_071684C	19	35	bottom	AT5G55820
SALK_061813C	19	35	bottom	AT1G18790
SALK_005786C	20	35	bottom	AT3G27590
SALK_034531C	21	35	bottom	AT1G77655
SALK_019122C	21	35	bottom	AT2G38370
SALK_029357C	21	35	bottom	AT1G61840
SALK_058089C	23	35	bottom	AT4G05380
SALK_030726C	23	35	bottom	AT4G20470
SALK_002112C	23	35	bottom	AT1G65790
SALK_009706C	23	35	bottom	AT5G08090
CS863174	23	35	bottom	AT3G56450
SALK_043814C	23	35	bottom	AT3G48208
SALK_030726C	24	35	bottom	AT4G20470
SALK_119786C	24	35	bottom	AT1G74190
SALK_088160C	24	35	bottom	AT1G47350
SALK_020890C	24	35	bottom	AT5G23460
Col	8	36	top	WT
SALK_002112C	9	36	middle	AT1G65790
SALK_122292C	9	36	middle	AT1G66980
CS25121	10	36	middle	AT2G25450
SALK_019122C	11	36	middle	AT2G38370
SALK_020890C	11	36	middle	AT5G23460
SALK_066102C	11	36	middle	AT4G09920
SALK_120747C	12	36	middle	AT2G19240
SALK_002112C	12	36	middle	AT1G65790
SALK_119786C	12	36	middle	AT1G74190
SALK_108265C	12	36	middle	AT5G13370
SALK_020890C	13	36	middle	AT5G23460
SALK_009706C	13	36	middle	AT5G08090
SALK_063256C	13	36	middle	AT2G31780
Col	13	36	middle	WT
SALK_020436C	13	36	middle	AT4G38030
CS863174	14	36	middle	AT3G56450
SALK_140630C	14	36	middle	AT5G60964
SALK_008922C	15	36	middle	AT1G69550
SALK_030726C	15	36	middle	AT4G20470
SALK_023179C	16	36	middle	AT4G35820
Col	16	36	middle	WT
SALK_063256C	16	36	middle	AT2G31780
SALK_058089C	17	36	bottom	AT4G05380
SALK_088160C	17	36	bottom	AT1G47350
SALK_045116C	17	36	bottom	AT2G42090
SALK_109028C	18	36	bottom	AT4G18790
SALK_066102C	19	36	bottom	AT4G09920
SALK_119109C	20	36	bottom	AT5G56990
SALK_120747C	20	36	bottom	AT2G19240
SALK_122292C	20	36	bottom	AT1G66980
SALK_138132C	20	36	bottom	AT1G16780
SALK_119786C	20	36	bottom	AT1G74190
Col	21	36	bottom	WT
SALK_073785C	21	36	bottom	AT2G30790
SALK_119109C	21	36	bottom	AT5G56990
SALK_066102C	21	36	bottom	AT4G09920
SALK_002112C	22	36	bottom	AT1G65790
SALK_100085C	22	36	bottom	AT1G25460
SALK_073785C	22	36	bottom	AT2G30790
SALK_056449C	22	36	bottom	AT4G19560
SALK_020436C	22	36	bottom	AT4G38030
SALK_021421C	23	36	bottom	AT1G03495
SALK_035886C	24	36	bottom	AT3G28060
SALK_020890C	24	36	bottom	AT5G23460
SALK_138132C	24	36	bottom	AT1G16780
SALK_139246C	24	36	bottom	AT1G78030
SALK_049672C	24	36	bottom	AT4G11440
SALK_071684C	4	37	top	AT5G55820
SALK_075912C	5	37	top	AT1G72060
SALK_088160C	9	37	middle	AT1G47350
SALK_061813C	9	37	middle	AT1G18790
SALK_140630C	9	37	middle	AT5G60964
SALK_104549C	9	37	middle	AT5G09320
SALK_142449C	10	37	middle	AT1G64020
SALK_041312C	11	37	middle	AT2G32790
SALK_073785C	12	37	middle	AT2G30790
SALK_115366C	12	37	middle	AT3G52980
Col	12	37	middle	WT
SALK_025931C	13	37	middle	AT3G62350
SALK_029357C	13	37	middle	AT1G61840
SALK_071684C	13	37	middle	AT5G55820
SALK_073785C	14	37	middle	AT2G30790
SALK_008922C	14	37	middle	AT1G69550
SALK_056449C	14	37	middle	AT4G19560
SALK_100085C	15	37	middle	AT1G25460
SALK_085097C	16	37	middle	AT3G52570
CS25121	16	37	middle	AT2G25450
SALK_120747C	18	37	bottom	AT2G19240
SALK_119109C	19	37	bottom	AT5G56990
SALK_020890C	20	37	bottom	AT5G23460
CS25121	21	37	bottom	AT2G25450
SALK_011881C	22	37	bottom	AT5G66980
SALK_085097C	23	37	bottom	AT3G52570
SALK_011881C	24	37	bottom	AT5G66980
SALK_139763C	1	38	top	AT1G09790
SALK_045116C	1	38	top	AT2G42090
CS863174	6	38	top	AT3G56450
SALK_005786C	9	38	middle	AT3G27590
SALK_056449C	9	38	middle	AT4G19560
SALK_119109C	10	38	middle	AT5G56990
SALK_056449C	11	38	middle	AT4G19560
SALK_058089C	12	38	middle	AT4G05380
SALK_088160C	13	38	middle	AT1G47350
SALK_049672C	14	38	middle	AT4G11440
SALK_067723C	14	38	middle	AT1G11765
SALK_073785C	14	38	middle	AT2G30790
SALK_075912C	15	38	middle	AT1G72060
SALK_100085C	16	38	middle	AT1G25460
SALK_056449C	18	38	bottom	AT4G19560
SALK_096663C	21	38	bottom	AT5G45910
SALK_058089C	1	39	top	AT4G05380
SALK_008922C	9	39	middle	AT1G69550
SALK_035886C	10	39	middle	AT3G28060
SALK_075912C	10	39	middle	AT1G72060
SALK_067723C	10	39	middle	AT1G11765
SALK_104549C	11	39	middle	AT5G09320
CS863174	11	39	middle	AT3G56450
SALK_009706C	11	39	middle	AT5G08090
SALK_066102C	12	39	middle	AT4G09920
SALK_020436C	12	39	middle	AT4G38030
SALK_138132C	13	39	middle	AT1G16780
SALK_139246C	13	39	middle	AT1G78030
SALK_005786C	14	39	middle	AT3G27590
SALK_011881C	14	39	middle	AT5G66980
SALK_051043C	17	39	bottom	AT1G11470
SALK_034531C	20	39	bottom	AT1G77655
SALK_011881C	21	39	bottom	AT5G66980
SALK_109028C	21	39	bottom	AT4G18790
SALK_019122C	22	39	bottom	AT2G38370
SALK_019122C	24	39	bottom	AT2G38370
SALK_036152C	9	40	middle	AT4G10300
SALK_051357C	9	40	middle	AT5G52605
SALK_011881C	9	40	middle	AT5G66980
SALK_119786C	9	40	middle	AT1G74190
SALK_115366C	9	40	middle	AT3G52980
SALK_138988C	10	40	middle	AT4G24410
SALK_021421C	10	40	middle	AT1G03495
SALK_120747C	10	40	middle	AT2G19240
SALK_032179C	11	40	middle	AT3G59120
SALK_115366C	12	40	middle	AT3G52980
SALK_140630C	12	40	middle	AT5G60964
SALK_122292C	12	40	middle	AT1G66980
SALK_021421C	12	40	middle	AT1G03495
SALK_005786C	13	40	middle	AT3G27590
SALK_139246C	14	40	middle	AT1G78030
SALK_051357C	14	40	middle	AT5G52605
Col	14	40	middle	WT
SALK_149726C	15	40	middle	AT1G35365
SALK_002112C	15	40	middle	AT1G65790
SALK_020436C	15	40	middle	AT4G38030
SALK_003878C	16	40	middle	AT3G19515
SALK_058089C	19	40	bottom	AT4G05380
SALK_041312C	20	40	bottom	AT2G32790
SALK_021421C	21	40	bottom	AT1G03495
SALK_003878C	24	40	bottom	AT3G19515
SALK_051043C	24	40	bottom	AT1G11470
CS866396	6	41	top	AT2G46308
SALK_009706C	10	41	middle	AT5G08090
SALK_043814C	12	41	middle	AT3G48208
SALK_045116C	15	41	middle	AT2G42090
SALK_034531C	16	41	middle	AT1G77655
SALK_059824C	18	41	bottom	AT3G09110
SALK_066102C	24	41	bottom	AT4G09920
SALK_036152C	2	42	top	AT4G10300
SALK_021421C	10	42	middle	AT1G03495
SALK_013776C	11	42	middle	AT5G52460
SALK_061813C	12	42	middle	AT1G18790
SALK_058089C	13	42	middle	AT4G05380
SALK_138988C	16	42	middle	AT4G24410
CS866396	18	42	bottom	AT2G46308
SALK_051357C	20	42	bottom	AT5G52605
CS866396	23	42	bottom	AT2G46308
SALK_085097C	24	42	bottom	AT3G52570
SALK_036152C	5	43	top	AT4G10300
SALK_051043C	14	43	middle	AT1G11470
SALK_149726C	14	43	middle	AT1G35365
SALK_035886C	14	43	middle	AT3G28060
SALK_058089C	14	43	middle	AT4G05380
SALK_139763C	16	43	middle	AT1G09790
SALK_045116C	16	43	middle	AT2G42090
SALK_005786C	19	43	bottom	AT3G27590
SALK_104549C	19	43	bottom	AT5G09320
SALK_138988C	24	43	bottom	AT4G24410
SALK_120747C	9	44	middle	AT2G19240
SALK_051043C	10	44	middle	AT1G11470
SALK_003878C	13	44	middle	AT3G19515
SALK_115366C	16	44	middle	AT3G52980
SALK_003878C	19	44	bottom	AT3G19515
SALK_109028C	10	45	middle	AT4G18790
SALK_096663C	14	45	middle	AT5G45910
SALK_075912C	21	45	bottom	AT1G72060
SALK_036152C	23	45	bottom	AT4G10300
SALK_109028C	23	45	bottom	AT4G18790
SALK_142449C	24	45	bottom	AT1G64020
SALK_061813C	11	46	middle	AT1G18790
SALK_067723C	12	46	middle	AT1G11765
SALK_071684C	14	46	middle	AT5G55820
SALK_045116C	20	46	bottom	AT2G42090
SALK_140630C	20	46	bottom	AT5G60964
SALK_005786C	22	46	bottom	AT3G27590
SALK_005786C	24	46	bottom	AT3G27590
SALK_096663C	24	47	bottom	AT5G45910
SALK_109028C	13	48	middle	AT4G18790
SALK_059824C	15	48	middle	AT3G09110
SALK_009706C	2	NA	top	AT5G08090
SALK_030655C	2	NA	top	AT4G36510
SALK_041312C	3	NA	top	AT2G32790
SALK_035886C	3	NA	top	AT3G28060
SALK_032179C	4	NA	top	AT3G59120
SALK_071684C	5	NA	top	AT5G55820
SALK_138132C	5	NA	top	AT1G16780
SALK_059824C	5	NA	top	AT3G09110
SALK_009706C	6	NA	top	AT5G08090
SALK_139246C	6	NA	top	AT1G78030
SALK_045116C	6	NA	top	AT2G42090
SALK_030655C	6	NA	top	AT4G36510
SALK_009706C	7	NA	top	AT5G08090
SALK_119786C	7	NA	top	AT1G74190
Col	7	NA	top	WT
SALK_030726C	7	NA	top	AT4G20470
SALK_051043C	7	NA	top	AT1G11470
SALK_058089C	7	NA	top	AT4G05380
SALK_067723C	7	NA	top	AT1G11765
SALK_115366C	7	NA	top	AT3G52980
SALK_049672C	7	NA	top	AT4G11440
SALK_003878C	7	NA	top	AT3G19515
SALK_041312C	7	NA	top	AT2G32790
CS25121	7	NA	top	AT2G25450
SALK_149726C	7	NA	top	AT1G35365
SALK_108265C	7	NA	top	AT5G13370
SALK_023179C	7	NA	top	AT4G35820
SALK_049672C	8	NA	top	AT4G11440
SALK_120020C	8	NA	top	AT3G50110
CS25121	8	NA	top	AT2G25450
SALK_149726C	8	NA	top	AT1G35365
SALK_061813C	8	NA	top	AT1G18790
SALK_071684C	8	NA	top	AT5G55820
SALK_063256C	8	NA	top	AT2G31780
SALK_085097C	8	NA	top	AT3G52570
SALK_120747C	8	NA	top	AT2G19240
SALK_139763C	8	NA	top	AT1G09790
SALK_035886C	8	NA	top	AT3G28060
SALK_034531C	8	NA	top	AT1G77655
SALK_059824C	8	NA	top	AT3G09110
SALK_075912C	8	NA	top	AT1G72060
CS866396	8	NA	top	AT2G46308
SALK_032179C	9	NA	middle	AT3G59120
CS866396	9	NA	middle	AT2G46308
SALK_030655C	9	NA	middle	AT4G36510
SALK_025931C	9	NA	middle	AT3G62350
SALK_009706C	9	NA	middle	AT5G08090
SALK_071684C	10	NA	middle	AT5G55820
SALK_003878C	10	NA	middle	AT3G19515
SALK_119786C	11	NA	middle	AT1G74190
SALK_030655C	11	NA	middle	AT4G36510
CS866396	11	NA	middle	AT2G46308
SALK_032179C	12	NA	middle	AT3G59120
CS866396	13	NA	middle	AT2G46308
SALK_030655C	14	NA	middle	AT4G36510
SALK_025931C	14	NA	middle	AT3G62350
SALK_036152C	15	NA	middle	AT4G10300
SALK_036152C	15	NA	middle	AT4G10300
SALK_075912C	16	NA	middle	AT1G72060
CS866396	16	NA	middle	AT2G46308
SALK_059824C	16	NA	middle	AT3G09110
SALK_120020C	16	NA	middle	AT3G50110
SALK_149726C	17	NA	bottom	AT1G35365
SALK_036152C	18	NA	bottom	AT4G10300
SALK_009706C	19	NA	bottom	AT5G08090
SALK_030655C	19	NA	bottom	AT4G36510
SALK_139763C	19	NA	bottom	AT1G09790
SALK_030655C	20	NA	bottom	AT4G36510
CS25121	20	NA	bottom	AT2G25450
SALK_108265C	21	NA	bottom	AT5G13370
CS866396	22	NA	bottom	AT2G46308
SALK_059824C	22	NA	bottom	AT3G09110
SALK_036152C	22	NA	bottom	AT4G10300
SALK_138132C	22	NA	bottom	AT1G16780
SALK_030655C	22	NA	bottom	AT4G36510
SALK_088160C	22	NA	bottom	AT1G47350
SALK_013776C	22	NA	bottom	AT5G52460
SALK_071684C	23	NA	bottom	AT5G55820
SALK_139763C	24	NA	bottom	AT1G09790
SALK_030655C	24	NA	bottom	AT4G36510
SALK_036152C	6	63	top	AT4G10300
SALK_139763C	12	52	middle	AT1G09790
SALK_045116C	13	53	middle	AT2G42090
SALK_003878C	18	49	bottom	AT3G19515
SALK_002112C	21	56	bottom	AT1G65790
SALK_051357C	21	54	bottom	AT5G52605
SALK_036152C	21	53	bottom	AT4G10300
SALK_051357C	24	53	bottom	AT5G52605
