# Supplementary material for: Drought adaptation in Arabidopsis thaliana by extensive genetic loss-of-function
Source: eLife. 2018 Dec 6;7:e41038. doi: 10.7554/eLife.41038 (PMC6326724; doi:10.7554/eLife.41038)
Supplement: Supplementary file 3. — (A) Matrix of functional allele calls for 2088 genes among 1135 Arabidopsis ecotypes. LoF alleles are those with less than 90% predicted protein product and are classified with a ‘1’. Function alleles are classified with a ‘0’. (B) Associations between functional allele state and drought timing and flowering time for 2088 genes. Includes gene, estimate for logistic regression model testing the association between functional allele state and drought timing (Drought_timing_B) and flowering time (flw_10_B) after accounting for population structure, and the P-value of these estimates before Bonferroni correction for multiple testing (Drought_timing_p and flw_10_p). These values are also reported for LoF associations with latitude (lat_B, lat_p) and minimum temperature (temp_B, temp_p). (C) Selection statistics for 2088 genes. Includes PN/PS (pnps), DN/DS (dnds), frequency, number of LoF alleles, and average frequency per LoF allele. (D). Survey of sample genes with previously identified LoF alleles. (E) LoF alleles identified in previously studied genes (those surveyed in Table D). (F) Flowering time in T-DNA knockout lines. Flowering time (lsmean and standard error) of wild-type genomic background and T-DNA knockout lines of a sample of candidate genes in which LoF alleles are associated with spring drought environments or later flowering time phenotypes in Arabidopsis ecotypes. [file elife-41038-supp3.xlsx]

## Sheet: (A) LoF_genotype matrix
	AT1G01471	AT1G01590	AT1G01695	AT1G02300	AT1G02590	AT1G02620	AT1G02670	AT1G02770	AT1G03120	AT1G03300	AT1G03495	AT1G03720	AT1G04625	AT1G04684	AT1G05080	AT1G05675	AT1G05780	AT1G05810	AT1G06645	AT1G06810	AT1G07025	AT1G07290	AT1G07476	AT1G07590	AT1G08005	AT1G08300	AT1G09400	AT1G09410	AT1G09480	AT1G09790	AT1G10300	AT1G10320	AT1G10455	AT1G11370	AT1G11460	AT1G11470	AT1G11520	AT1G11590	AT1G11765	AT1G11810	AT1G12190	AT1G12210	AT1G12411	AT1G12451	AT1G12700	AT1G12855	AT1G13200	AT1G13430	AT1G13470
88	0	0	0	1	0	1	0	0	0	1	0	1	0	0	0	0	0	0	0	0	1	1	0	0	0	0	0	0	0	0	1	0	0	0	0	0	0	0	0	0	0	0	0	0	0	0	0	0	0
108	0	1	0	1	0	0	0	0	0	1	0	0	0	1	0	0	0	0	0	0	1	1	1	0	0	0	0	0	0	0	1	0	0	0	0	0	0	0	1	0	0	0	0	0	0	0	0	0	0
139	0	0	0	1	0	1	0	0	0	1	0	0	0	1	0	0	0	0	0	0	1	1	1	0	0	0	0	0	0	0	1	0	0	0	0	0	0	0	0	0	1	0	0	0	0	0	0	0	0
159	0	0	0	1	0	1	0	0	1	0	0	1	0	0	0	0	0	1	0	0	0	1	0	0	0	0	0	0	0	0	1	0	0	0	0	0	0	1	0	1	0	0	0	0	0	0	0	1	0
265	0	0	0	1	0	0	1	0	0	1	0	0	0	0	0	0	1	0	0	0	0	1	0	0	0	0	0	0	0	0	1	0	0	0	0	0	0	0	1	0	1	0	0	0	1	0	0	0	0
350	0	0	0	1	0	1	0	0	0	0	0	0	0	0	0	0	0	0	0	0	0	1	0	0	0	0	0	0	0	0	1	0	1	0	0	0	0	1	0	1	0	1	0	0	0	0	1	0	0
351	0	0	0	1	0	1	0	0	0	1	0	0	0	0	0	0	0	0	0	0	0	1	0	0	0	0	0	0	0	1	1	0	1	0	1	1	0	1	0	0	0	1	0	0	0	0	0	0	0
403	0	0	0	1	0	0	1	0	0	1	0	1	0	1	0	0	0	0	0	0	0	0	0	0	0	0	0	0	0	1	0	0	0	0	0	0	0	1	0	0	0	0	0	1	0	0	0	0	0
410	0	0	0	1	0	0	0	0	0	0	0	1	0	0	0	0	0	0	0	0	0	1	0	0	0	0	0	0	0	0	1	0	0	0	0	0	1	0	0	0	0	0	0	1	0	0	0	0	0
424	0	0	0	0	0	0	0	0	0	0	0	0	0	1	0	0	0	0	0	0	0	1	0	0	0	0	0	1	0	1	1	0	1	0	1	0	0	1	0	0	1	0	0	0	0	0	0	0	0
428	0	0	0	0	0	0	0	0	0	0	0	0	0	0	0	0	0	0	0	0	0	1	0	0	0	0	0	0	1	1	1	0	0	0	0	0	0	1	0	0	0	0	0	0	0	0	0	0	0
430	0	0	0	1	0	0	0	0	0	1	1	0	0	1	0	0	0	0	1	0	0	1	0	0	0	1	0	0	1	1	1	0	1	0	0	0	1	0	1	0	0	0	0	0	1	0	1	1	0
470	0	0	0	1	0	0	1	0	0	1	0	0	1	1	0	0	0	0	1	0	0	1	0	0	0	1	0	0	0	0	1	0	0	0	0	0	0	0	1	0	0	1	0	0	1	0	1	1	0
476	0	0	0	1	0	0	1	0	0	1	1	0	1	1	0	1	1	0	1	0	0	1	0	0	0	1	0	0	0	0	1	0	0	0	0	0	0	0	0	0	0	1	0	0	1	0	1	1	0
484	0	0	0	1	0	0	1	0	0	1	1	0	1	1	0	1	1	0	0	0	0	1	0	0	0	1	0	0	0	0	1	0	0	0	0	0	0	0	0	0	0	0	0	0	1	0	1	1	0
504	0	0	0	1	0	0	1	0	0	1	0	0	0	1	0	1	1	0	0	0	0	1	0	0	0	1	0	0	0	0	1	0	0	0	0	0	0	0	0	0	0	1	0	0	1	0	1	1	0
506	0	0	0	1	0	0	1	0	0	1	1	0	1	0	0	1	1	0	1	0	0	1	0	0	0	1	0	0	0	0	0	0	0	0	0	0	0	0	0	0	0	1	0	0	1	0	1	1	0
531	0	0	0	1	0	0	0	0	0	1	1	0	0	0	0	0	0	0	0	0	0	1	0	0	0	1	0	0	0	0	1	0	0	0	0	0	0	0	1	0	0	0	0	0	0	0	1	1	0
544	0	0	0	1	0	0	1	0	0	1	1	0	0	1	0	1	1	0	0	0	0	1	0	0	0	1	0	0	0	0	1	0	0	0	0	0	0	0	1	0	0	0	0	0	1	0	1	1	0
546	0	0	0	1	0	0	1	0	0	1	1	0	1	1	0	0	1	0	1	0	0	1	0	0	0	1	0	0	0	0	1	0	0	0	0	0	0	0	0	0	0	0	0	0	1	0	1	1	0
628	0	0	0	1	0	0	1	0	0	0	1	1	0	1	0	0	0	1	0	0	0	1	0	0	0	0	0	0	0	0	1	1	0	1	0	1	0	1	0	1	0	0	0	0	1	0	1	0	1
630	0	0	0	1	0	1	1	0	0	0	1	1	0	1	0	0	0	1	0	0	0	1	0	0	0	0	0	0	0	1	1	0	0	0	0	0	0	1	0	0	0	0	0	0	1	0	1	0	0
680	0	0	0	1	0	0	1	0	0	1	1	0	1	1	0	1	0	0	0	0	0	1	0	0	0	1	0	0	0	0	1	0	0	0	0	0	0	0	1	0	0	1	0	0	1	0	1	1	0
681	0	0	0	1	0	0	1	0	0	1	1	0	1	0	0	1	1	0	1	0	0	1	0	0	0	1	0	0	0	0	1	0	0	0	0	0	0	0	0	0	0	1	0	0	1	0	1	1	0
685	0	0	0	1	0	0	1	0	0	1	1	0	1	1	0	0	0	0	1	0	0	1	0	0	0	1	0	0	0	0	1	0	0	0	0	0	0	0	0	0	0	1	0	0	1	0	1	1	0
687	0	0	0	1	0	0	1	0	0	1	1	0	1	1	0	0	1	0	1	0	0	1	0	0	0	1	0	0	0	0	1	0	0	0	0	0	0	0	1	0	0	1	0	0	1	0	1	1	0
728	0	0	0	1	0	0	1	0	0	1	1	0	1	1	0	0	1	0	1	0	0	1	0	0	0	1	0	0	0	0	1	0	0	0	0	0	0	0	0	0	0	1	0	0	1	0	1	1	0
742	0	0	0	1	0	0	1	0	0	1	1	0	1	1	0	0	0	0	1	0	0	1	0	0	0	1	0	0	0	0	1	0	0	0	0	0	0	0	0	0	0	1	0	0	1	0	1	1	0
763	0	0	1	1	1	1	1	0	1	0	1	0	0	1	0	0	1	0	1	0	0	1	0	0	0	0	0	0	0	1	1	0	0	1	0	1	0	0	0	0	0	1	1	1	0	1	0	0	0
765	0	0	0	1	0	1	1	0	1	0	1	0	0	1	0	0	1	0	0	0	0	1	0	0	0	1	1	0	0	0	0	0	0	0	0	1	0	0	0	0	0	1	1	1	0	0	0	0	0
766	0	0	0	1	0	1	1	0	1	0	0	0	0	1	0	0	1	0	0	0	0	1	0	0	0	1	0	0	0	0	1	0	0	1	1	1	0	1	0	0	0	1	0	0	0	0	0	0	0
768	0	0	0	1	0	1	0	0	1	0	0	0	0	1	0	0	0	0	0	0	0	1	0	0	0	0	1	0	0	0	1	0	0	0	0	1	0	0	0	0	0	1	0	1	0	1	0	0	0
772	0	0	1	1	1	1	0	1	0	1	1	0	0	1	0	0	1	0	0	0	0	1	0	0	0	1	0	0	0	0	1	0	0	1	1	1	0	1	0	0	0	1	0	0	0	0	0	0	0
801	0	0	0	1	1	0	0	0	0	0	1	0	0	1	0	0	0	1	0	0	0	1	0	0	0	0	0	0	0	1	1	0	1	0	1	1	0	0	0	0	0	0	0	0	0	0	1	0	1
853	0	0	0	1	0	0	1	0	0	1	1	0	1	1	0	1	1	0	0	0	0	1	0	0	0	1	0	0	0	0	1	0	0	0	0	0	0	0	1	0	0	1	0	0	1	0	1	1	0
854	0	0	0	1	0	0	1	0	0	1	1	0	0	0	0	1	1	0	0	0	0	1	0	0	0	1	0	0	0	0	1	0	0	0	0	0	0	0	0	0	0	1	0	0	1	0	1	1	0
867	0	0	0	1	0	0	1	0	0	1	1	0	0	0	0	1	0	0	0	0	0	1	0	0	0	1	0	0	0	0	1	0	0	0	0	0	0	0	0	0	0	1	0	0	1	0	1	1	0
868	0	0	0	1	0	0	1	0	0	1	1	0	1	1	0	0	1	0	1	0	0	1	0	0	0	1	0	0	0	0	1	0	0	0	0	0	0	0	0	0	0	1	0	0	1	0	1	1	0
870	0	0	0	1	0	1	1	0	0	1	1	1	1	0	0	0	0	0	0	0	0	1	0	0	0	0	1	0	0	0	0	1	0	0	1	1	0	1	0	0	0	0	0	0	0	1	0	0	1
915	0	0	0	0	0	0	0	0	0	0	1	1	0	1	0	0	1	0	1	0	0	1	0	0	0	0	0	0	0	0	0	0	0	0	0	0	0	0	0	0	0	1	0	0	1	0	0	0	0
932	0	0	0	1	0	0	1	0	0	1	0	0	1	1	0	1	0	0	1	0	0	1	0	0	0	0	0	0	0	0	1	1	0	0	0	0	0	0	0	0	1	0	0	0	1	0	1	0	0
991	0	0	0	1	0	0	0	1	1	1	0	0	0	1	0	0	0	0	0	0	0	1	0	0	0	0	0	0	0	1	1	0	0	0	1	1	0	0	1	0	0	0	0	0	1	0	1	0	0
992	0	0	0	1	0	0	0	0	0	0	1	1	0	0	0	0	0	0	1	0	0	1	0	0	0	0	0	0	0	1	0	0	0	0	1	1	0	0	0	0	0	0	0	0	0	0	0	0	1
997	0	0	0	1	0	0	1	1	0	0	0	0	0	0	0	0	0	0	1	0	0	1	0	0	0	0	0	0	0	0	1	0	0	0	1	1	0	1	0	0	1	0	0	0	1	0	0	0	1
1002	1	0	0	1	0	0	0	0	0	1	1	1	0	1	0	0	0	0	0	0	0	1	0	0	0	0	0	0	0	1	0	0	0	0	1	1	0	0	0	0	1	0	0	0	0	0	0	0	1
1006	0	0	0	1	0	0	0	1	1	1	1	1	0	1	0	0	0	0	0	0	0	1	0	0	0	0	0	0	0	1	1	0	0	0	1	1	0	0	1	0	0	0	0	0	1	0	1	0	0
1061	0	0	0	0	0	0	0	0	0	0	0	0	0	1	0	0	1	0	1	0	0	0	0	0	0	0	0	0	0	1	0	0	0	0	0	0	1	0	1	0	0	0	0	0	0	0	0	0	1
1062	0	0	0	1	0	0	0	0	0	0	1	0	0	0	0	0	0	0	0	0	0	1	0	0	0	0	0	1	0	1	1	0	0	0	1	1	0	0	0	0	0	0	0	0	1	0	0	0	0
1063	0	0	1	1	1	0	1	0	0	0	1	0	0	1	0	0	1	0	1	0	0	1	0	0	1	1	0	0	0	1	1	1	0	0	0	0	0	0	1	0	0	0	0	0	0	0	1	1	0
1066	0	0	0	0	1	0	0	0	0	0	1	0	0	1	0	0	0	0	0	0	0	1	0	0	1	1	0	0	0	1	0	0	0	1	0	0	1	0	0	0	0	1	0	0	1	0	1	1	0
1070	0	0	0	0	1	0	0	0	0	0	1	0	0	1	0	0	0	0	0	0	0	1	0	0	0	0	0	0	0	1	0	0	0	1	0	0	1	0	0	0	0	1	0	0	1	0	1	1	0
1158	0	0	0	1	0	1	1	0	0	1	1	1	0	1	0	0	0	0	0	0	0	1	0	0	0	0	0	0	0	1	1	0	0	0	0	1	0	0	1	0	0	0	0	0	1	0	1	1	1
1166	0	0	0	1	0	1	1	0	0	1	1	1	0	1	1	0	0	0	0	0	0	1	0	0	0	0	0	0	0	1	1	0	0	0	0	1	0	0	0	0	1	0	0	0	1	0	1	1	0
1254	0	0	0	1	0	0	1	0	0	1	0	1	0	1	0	0	0	0	0	0	0	1	0	0	0	0	0	0	0	1	0	0	0	0	1	0	0	0	1	0	0	0	0	1	0	1	1	0	0
1257	0	0	0	1	0	0	0	0	0	1	1	0	0	1	0	0	0	0	0	0	0	0	0	0	0	0	0	0	0	1	0	0	0	0	0	0	0	0	0	0	0	0	0	1	0	1	0	0	0
1313	0	0	0	1	0	0	1	0	0	0	1	0	0	1	0	0	0	0	1	0	0	1	0	0	0	0	1	0	0	1	1	0	0	1	1	1	0	0	0	0	1	0	0	0	1	0	1	0	0
1317	0	0	0	1	0	1	1	0	0	1	1	1	0	0	0	0	0	0	1	0	0	1	0	0	0	0	0	0	0	1	0	0	0	1	1	1	0	0	1	0	1	0	0	0	1	0	0	0	0
1552	0	0	0	1	0	0	1	0	0	1	0	0	0	1	0	0	0	0	1	0	0	0	0	1	0	0	0	0	0	1	1	0	0	0	1	0	0	0	1	0	0	0	0	0	1	0	1	0	0
1612	0	0	0	1	0	0	1	0	0	1	0	0	1	0	0	0	0	0	0	0	0	1	0	0	0	1	0	0	0	0	1	0	0	0	0	0	0	0	1	0	0	1	0	0	1	0	1	1	0
1622	0	0	0	1	0	0	1	0	0	1	1	0	0	1	0	1	1	0	1	0	0	1	0	0	0	1	0	0	0	0	1	0	0	0	0	0	0	0	1	0	0	0	0	0	1	0	1	1	0
1651	0	0	0	1	0	0	1	0	0	1	1	0	1	1	0	0	1	0	0	0	0	1	0	0	0	1	0	0	0	0	1	0	0	0	0	0	0	0	0	0	0	1	0	0	1	0	1	1	0
1652	0	0	0	1	0	0	1	0	0	1	1	0	1	1	0	1	1	0	1	0	0	1	0	0	0	1	0	0	0	0	1	0	0	0	0	0	0	0	0	0	0	1	0	0	1	0	1	1	0
1676	0	0	0	1	0	0	1	0	0	1	1	0	0	1	0	1	0	0	0	0	0	1	0	0	0	1	0	0	0	0	1	0	0	0	0	0	0	0	1	0	0	0	0	0	1	0	1	1	0
1684	0	0	0	1	0	0	1	0	0	1	0	0	0	1	0	0	1	0	0	0	0	1	0	0	0	1	0	0	0	0	1	0	0	0	0	0	0	0	1	0	0	1	0	0	1	0	1	1	0
1739	0	0	0	1	0	0	1	0	0	1	1	0	1	1	0	1	1	0	0	0	0	1	0	0	0	1	0	0	0	0	1	0	0	0	0	0	0	0	0	0	0	1	0	0	1	0	1	1	0
1741	0	0	0	1	0	0	1	0	0	1	0	0	0	1	0	0	0	0	1	0	0	1	0	0	0	1	0	0	0	0	1	0	0	0	0	0	0	0	1	0	0	1	0	0	1	0	1	1	0
1756	0	0	0	1	0	0	1	0	0	1	0	0	1	0	0	0	1	0	0	0	0	0	0	0	0	1	0	0	0	0	1	0	0	0	0	0	0	0	0	0	0	0	0	0	1	0	1	1	0
1757	0	0	0	1	0	0	1	0	0	1	1	0	0	1	0	0	0	0	1	0	0	1	0	0	0	1	0	0	0	0	1	0	0	0	0	0	0	0	1	0	0	0	0	0	1	0	1	1	0
1793	0	0	0	1	0	0	1	0	0	1	1	0	1	1	0	1	1	0	1	0	0	1	0	0	0	1	0	0	0	0	1	0	0	0	0	0	0	0	0	0	0	1	0	0	1	0	1	1	0
1797	0	0	0	1	0	0	1	0	0	1	0	0	1	1	0	1	1	0	1	0	0	1	0	0	0	1	0	0	0	0	1	0	0	0	0	0	0	0	1	0	0	0	0	0	1	0	1	1	0
1819	0	0	0	1	0	0	1	0	0	1	1	0	1	1	0	0	1	0	1	0	0	1	0	0	0	1	0	0	0	0	1	0	0	0	0	0	0	0	1	0	0	1	0	0	1	0	1	1	0
1820	0	0	0	1	0	0	1	0	0	1	1	0	0	1	0	1	0	0	0	0	0	1	0	0	0	1	0	0	0	0	1	0	0	0	0	0	0	0	1	0	0	1	0	0	1	0	1	1	0
1829	0	0	0	0	0	0	1	0	0	0	0	0	0	1	0	1	0	0	0	0	0	1	0	0	0	0	0	0	0	0	1	0	0	0	0	0	0	1	0	0	0	1	0	0	0	0	0	0	1
1834	0	0	0	1	0	0	1	0	0	1	1	0	1	1	0	0	0	0	1	0	0	1	0	1	0	1	0	0	0	0	1	0	0	0	0	0	0	0	0	0	0	1	0	0	1	0	1	1	0
1835	0	0	0	1	0	0	1	0	0	1	1	0	1	1	0	1	1	0	1	0	0	1	0	1	0	1	0	0	0	0	1	0	0	0	0	0	0	0	1	0	0	0	0	0	1	0	1	1	0
1851	0	0	0	1	0	0	1	0	0	1	1	0	0	1	0	0	1	0	1	0	0	1	0	0	0	1	0	0	0	0	1	0	0	0	0	0	0	0	0	0	0	1	0	0	1	0	1	1	0
1852	0	0	0	1	0	0	1	0	0	1	0	0	1	1	0	0	1	0	1	0	0	1	0	0	0	1	0	0	0	0	1	0	0	0	0	0	0	0	1	0	0	0	0	0	1	0	1	1	0
1853	0	0	0	1	0	0	1	0	0	1	0	0	1	1	0	1	1	0	1	0	0	1	0	0	0	1	0	0	0	0	1	0	0	0	0	0	0	0	1	0	0	1	0	0	1	0	1	1	0
1872	0	0	0	1	0	1	0	0	0	1	0	1	0	1	0	0	0	0	1	0	0	1	0	0	0	0	0	0	0	0	1	0	1	0	0	0	0	0	0	0	0	0	0	0	0	0	1	0	1
1890	0	0	1	1	0	1	0	0	0	1	0	0	0	1	0	0	1	0	0	0	0	1	0	0	0	1	0	0	0	0	1	0	0	0	0	0	0	1	0	0	0	1	0	0	0	0	0	1	0
1925	0	0	0	1	0	0	1	0	0	1	0	0	0	0	0	0	0	1	1	0	1	1	0	0	0	1	0	0	0	0	0	0	0	0	0	0	0	1	0	0	0	1	0	0	0	0	0	0	0
1942	0	0	0	1	0	0	1	0	0	1	1	0	1	1	0	1	1	0	0	0	0	1	0	0	0	1	0	0	0	0	1	0	0	0	0	0	0	0	1	0	0	1	0	0	1	0	0	1	0
1943	0	0	0	1	0	0	1	0	0	1	1	0	0	1	0	1	1	0	0	0	0	1	0	0	0	1	0	0	0	0	1	0	0	0	0	0	0	0	1	0	0	1	0	0	1	0	1	1	0
1954	0	0	0	1	0	0	1	0	0	1	0	0	0	1	0	1	1	0	0	0	0	1	0	0	0	1	0	0	0	0	1	0	0	0	0	0	0	0	0	0	0	1	0	0	1	0	1	1	0
2016	0	0	0	1	0	0	1	0	0	1	1	0	0	1	0	0	0	0	1	0	0	1	0	0	0	1	0	0	0	1	1	0	0	0	0	0	0	1	0	0	0	1	0	0	0	0	1	0	0
2017	0	0	0	1	0	0	1	0	0	1	1	0	1	1	0	1	1	0	0	0	0	1	0	0	0	1	0	0	0	0	1	0	0	0	0	0	0	0	0	0	0	0	0	0	1	0	1	1	0
2031	0	0	0	1	0	0	1	0	0	1	1	0	1	1	0	0	1	0	1	0	0	1	0	0	0	1	0	0	0	0	1	0	0	0	0	0	0	0	1	0	0	1	0	0	1	0	1	1	0
2053	0	0	0	1	0	0	1	0	0	1	1	0	1	1	0	1	0	0	1	0	0	1	0	0	0	1	0	0	0	0	1	0	0	0	0	0	0	0	1	0	0	1	0	0	1	0	1	1	0
2057	0	0	0	1	0	1	1	0	0	1	1	0	1	1	0	0	0	0	0	0	0	1	0	0	0	1	0	0	0	0	1	0	0	0	0	0	0	0	0	0	0	1	0	0	1	0	1	1	0
2081	0	0	0	1	0	0	1	0	0	1	1	0	0	0	0	1	1	0	0	0	0	1	0	0	0	1	0	0	0	0	1	0	0	0	0	0	0	0	1	0	0	1	0	0	1	0	1	1	0
2091	0	0	0	1	0	0	1	0	0	1	0	0	1	1	0	0	0	0	0	0	0	1	0	0	0	1	0	0	0	0	1	0	0	0	0	0	0	0	0	0	0	1	0	0	1	0	1	1	0
2106	0	0	0	1	0	0	1	0	0	1	1	0	0	1	0	1	1	0	0	0	0	1	0	0	0	1	0	0	0	0	1	0	0	0	0	0	0	0	0	0	0	1	0	0	1	0	1	1	0
2108	0	0	0	1	0	0	1	0	0	1	1	0	0	1	0	0	1	0	0	0	0	1	0	0	0	1	0	0	0	0	1	0	0	0	0	0	0	0	0	0	0	1	0	0	1	0	1	1	0
2141	0	0	0	1	0	0	1	0	0	1	1	0	1	1	0	1	0	0	0	0	0	1	0	0	0	1	0	0	0	0	1	0	0	0	0	0	0	0	0	0	0	1	0	0	1	0	1	1	0
2159	0	0	0	1	0	0	1	0	0	1	1	0	1	1	0	0	1	0	0	0	0	1	0	0	0	1	0	0	0	0	1	0	0	0	0	0	0	0	0	0	0	1	0	0	1	0	1	1	0
2166	0	0	0	1	0	0	1	0	0	1	1	0	1	1	0	1	1	0	1	0	0	1	0	0	0	1	0	0	0	0	1	0	0	0	0	0	0	0	1	0	0	1	0	0	1	0	1	1	0
2171	0	0	0	0	0	0	0	0	0	1	0	1	0	1	0	0	0	0	0	0	0	1	0	0	0	1	0	0	1	1	0	0	0	0	1	0	0	1	0	0	0	0	1	0	0	0	0	0	0
2191	0	0	0	1	0	0	1	0	0	1	1	0	0	1	0	0	1	0	0	0	0	1	0	0	0	1	0	0	0	0	1	0	0	0	0	0	0	0	0	0	0	1	0	0	1	0	1	1	0
2202	0	0	0	1	0	0	1	0	0	1	0	0	0	1	0	0	0	0	0	0	0	0	0	0	0	0	0	0	0	0	1	0	0	0	0	0	0	1	0	0	0	1	0	0	0	0	0	0	0
2212	0	0	0	1	0	0	1	0	0	1	1	0	1	1	0	0	1	0	0	0	0	1	0	0	0	1	0	0	0	0	1	0	0	0	0	0	0	0	0	0	0	1	0	0	1	0	1	1	0
2239	0	0	0	1	0	0	1	0	0	1	1	0	1	1	0	1	1	0	0	0	0	1	0	1	0	1	0	0	0	0	0	0	0	0	0	0	0	0	1	0	0	1	0	0	1	0	1	1	0
2240	0	0	0	1	0	0	1	0	0	1	1	0	1	1	0	0	1	0	1	0	0	1	0	0	0	1	0	0	0	0	1	0	0	0	0	0	0	0	1	0	0	1	0	0	1	0	1	1	0
2276	1	0	0	1	0	0	1	0	0	0	0	0	0	1	0	0	0	0	0	0	1	0	0	0	0	1	0	0	0	0	1	1	0	0	0	0	0	0	0	0	0	0	0	0	0	0	1	1	0
2278	0	0	0	1	0	0	0	0	0	1	0	0	0	1	0	1	1	0	1	0	0	1	0	0	0	1	0	0	0	0	1	0	0	0	0	0	0	0	1	0	0	1	0	0	1	0	1	0	0
2285	0	0	0	1	0	0	1	0	0	1	1	0	0	1	0	0	0	0	0	0	0	1	0	0	0	1	0	0	0	0	1	0	0	0	0	0	0	0	1	0	0	0	0	0	1	0	1	1	0
2286	0	0	0	1	0	0	1	0	0	1	1	0	1	0	0	1	0	0	1	0	0	1	0	0	0	1	0	0	0	0	1	0	0	0	0	0	0	0	1	0	0	1	0	0	1	0	1	1	0
2317	0	0	0	0	0	0	0	0	0	0	0	1	0	0	0	0	0	0	1	0	0	1	0	0	0	1	0	0	1	0	0	0	0	0	0	0	0	1	0	0	0	0	1	0	0	0	0	0	0
2370	0	0	0	1	0	0	1	0	0	1	1	0	1	1	0	0	0	0	1	0	0	1	0	0	0	1	0	0	0	0	1	0	0	0	0	0	0	0	1	0	0	1	0	0	1	0	1	1	0
2412	0	0	0	1	0	0	1	0	0	1	1	0	1	1	0	1	0	0	0	0	0	1	0	0	0	1	0	0	0	0	1	0	0	0	0	0	0	0	0	0	0	1	0	0	1	0	1	1	0
4779	0	0	0	1	0	1	1	0	0	1	1	1	1	1	0	0	0	0	0	0	0	1	0	0	0	1	0	0	0	0	1	0	0	0	1	1	0	0	1	0	0	0	0	0	1	0	0	0	1
4807	0	0	0	1	0	0	1	0	1	1	1	0	0	1	0	0	0	1	0	0	0	1	0	0	0	1	0	0	0	0	1	0	0	0	1	1	0	0	0	0	0	0	0	0	0	0	0	0	1
4826	0	0	0	1	0	0	1	0	0	1	0	1	0	1	0	0	0	1	0	0	0	0	0	0	0	0	1	0	0	0	1	0	0	0	0	0	0	1	0	0	0	0	0	0	1	0	0	1	0
4840	0	1	0	1	0	0	1	0	0	0	1	0	0	1	0	0	0	1	0	0	1	1	0	0	0	0	0	0	1	0	1	1	0	0	0	0	0	0	0	0	0	0	0	0	1	0	0	1	0
4857	0	0	0	1	0	0	1	0	0	1	1	1	0	0	0	0	0	1	0	0	1	1	0	1	0	0	0	0	0	0	1	0	0	0	0	0	0	0	0	0	0	1	0	0	1	0	0	1	0
4884	0	0	0	1	0	1	0	0	0	1	0	0	0	0	0	0	0	0	1	0	0	1	0	0	0	0	0	0	0	0	1	0	1	0	0	0	0	0	0	0	1	0	0	0	1	0	0	1	0
4900	0	1	0	1	0	0	0	0	0	0	0	1	0	1	0	0	0	0	1	0	1	1	0	0	0	0	0	0	0	0	1	1	0	0	0	0	0	0	0	0	1	0	0	0	1	0	0	1	0
4939	0	1	0	1	0	0	1	0	0	0	1	1	1	1	0	0	0	0	0	0	0	1	0	0	0	0	0	0	0	0	1	1	0	0	0	0	0	0	0	0	1	0	0	0	1	0	1	0	1
4958	0	0	0	1	0	1	0	0	0	1	0	1	0	1	0	0	0	1	0	0	1	1	0	0	0	0	0	0	1	1	1	1	0	0	0	0	0	0	1	0	0	0	0	0	1	0	0	0	1
5023	0	1	0	1	0	0	1	0	0	0	0	0	1	1	0	0	0	0	0	0	1	0	0	0	0	0	0	0	0	0	1	0	0	0	0	0	0	0	0	0	1	0	0	0	1	0	0	1	0
5104	0	0	0	1	0	0	1	0	0	0	0	0	0	0	0	0	0	0	0	1	0	0	0	0	0	1	0	0	0	0	0	0	0	0	0	0	0	1	0	0	0	0	0	0	0	0	0	0	0
5151	0	1	0	1	0	0	1	0	0	0	0	1	0	0	0	0	0	0	0	0	0	1	0	1	0	0	0	0	1	0	1	1	0	0	0	1	0	0	1	0	0	1	0	0	1	0	1	0	0
5165	0	0	0	1	0	1	1	0	0	1	0	0	0	1	0	0	0	1	1	0	0	1	0	0	0	0	0	0	0	0	1	0	0	0	0	0	0	1	0	0	0	0	0	0	0	0	0	0	1
5210	0	0	0	1	0	0	0	0	0	0	0	1	0	1	0	0	0	1	1	0	0	1	0	0	0	0	1	0	0	0	1	1	0	0	0	0	0	0	0	0	0	0	0	0	1	0	1	0	0
5236	0	1	0	1	0	0	1	0	0	0	1	0	1	0	0	0	0	1	0	0	0	0	0	0	0	0	0	0	0	0	1	1	0	0	0	0	0	1	0	0	1	0	0	0	1	0	0	1	0
5249	0	0	0	1	0	0	1	0	0	1	1	1	1	1	0	0	0	1	0	0	1	1	0	0	0	0	0	0	0	0	1	1	0	0	0	0	0	0	1	0	0	1	0	0	1	0	0	1	0
5253	0	0	0	1	0	0	1	0	0	1	0	0	1	1	0	0	0	0	0	0	1	1	0	0	0	1	0	0	0	0	0	0	0	0	0	0	0	0	0	0	0	0	0	0	1	0	0	0	0
5276	0	1	0	1	0	0	1	0	0	0	0	1	0	0	0	0	0	0	0	0	0	0	0	0	0	0	0	0	0	0	1	0	0	0	0	0	0	0	0	0	1	0	0	0	1	0	0	0	0
5279	0	1	0	1	0	0	1	0	0	1	1	1	0	1	0	0	0	0	0	0	0	1	0	0	0	0	0	0	0	0	1	1	0	0	0	0	0	1	0	0	0	0	0	0	0	0	1	1	0
5349	0	0	0	1	0	0	1	0	0	1	1	1	0	1	0	0	0	0	1	0	0	1	0	0	0	0	0	0	0	1	1	0	0	0	0	0	0	0	0	0	0	0	0	0	1	0	1	0	1
5353	0	0	0	1	0	1	1	0	0	1	0	1	1	1	0	0	0	1	0	0	0	1	0	0	0	0	0	0	0	0	1	0	0	0	0	1	0	1	0	0	0	0	0	0	0	1	0	0	0
5395	0	0	0	1	0	0	1	0	0	1	1	0	1	1	0	0	0	0	0	0	1	1	0	0	0	0	0	0	0	0	1	1	0	0	0	0	0	0	0	0	0	1	0	0	1	0	0	1	0
5486	0	0	0	0	0	0	0	0	0	0	0	0	0	0	0	0	0	0	0	0	0	0	0	0	0	0	0	0	0	0	0	0	0	0	1	0	0	1	0	0	1	0	0	0	1	0	0	0	0
5577	0	1	0	1	0	0	1	0	0	1	0	1	0	0	0	0	0	1	0	0	1	1	0	0	0	0	0	0	1	0	1	0	0	0	0	0	0	0	0	0	0	0	0	0	1	0	0	0	0
5644	0	0	0	1	0	1	1	1	0	1	0	0	0	0	0	0	0	0	0	0	0	1	0	0	0	0	0	1	0	1	1	0	0	0	0	1	0	1	0	0	0	0	0	0	0	0	0	0	0
5651	0	0	0	1	0	0	1	0	0	1	1	0	1	1	0	0	0	1	0	0	1	1	0	0	0	0	0	0	0	0	1	1	0	0	0	0	0	0	0	0	0	1	0	0	1	0	0	1	0
5717	0	0	0	1	0	0	1	0	0	1	1	0	1	1	0	0	0	1	0	0	1	1	0	0	0	0	0	0	0	0	1	1	0	0	0	0	0	0	0	0	0	1	0	0	1	0	1	1	0
5718	0	0	0	1	0	0	1	0	0	1	1	0	0	1	0	0	0	1	0	0	1	1	0	0	0	0	0	0	0	0	1	1	0	1	0	0	0	0	0	0	0	1	0	0	1	0	1	1	0
5720	0	0	0	1	0	1	1	0	0	1	0	0	0	1	0	0	0	0	0	0	0	0	0	0	0	0	1	0	0	0	1	0	0	0	0	1	0	0	1	0	1	0	0	0	1	0	0	0	0
5726	0	1	0	1	0	0	1	0	0	0	0	1	0	1	0	0	0	0	0	0	1	1	0	0	0	0	0	0	0	0	1	1	0	0	0	0	0	0	0	0	1	0	0	0	1	0	0	1	0
5741	0	0	0	1	0	0	1	1	1	1	1	1	0	1	0	0	0	0	0	0	0	1	0	0	0	0	0	1	0	1	1	0	0	0	0	0	0	0	0	0	0	0	0	0	0	0	0	1	0
5748	0	0	0	0	0	0	0	0	0	0	0	0	0	1	0	0	1	0	0	0	0	1	0	0	0	0	0	0	0	0	1	0	0	0	0	1	0	0	0	0	0	0	0	0	1	0	0	0	0
5757	0	0	0	1	0	0	0	0	0	0	0	1	0	0	0	0	1	0	0	1	0	1	0	0	0	0	0	0	0	0	1	0	0	0	0	0	0	0	0	0	0	0	0	0	1	0	0	0	0
5768	0	0	0	1	0	0	0	0	0	1	0	1	0	1	0	0	0	1	0	0	0	1	0	0	0	0	0	0	0	0	0	0	1	0	0	0	0	0	1	0	0	0	0	0	0	0	0	1	0
5772	0	0	0	0	0	0	0	0	1	0	0	0	0	1	0	0	0	1	0	0	1	1	0	0	1	0	0	0	0	0	1	0	1	0	1	1	0	1	0	0	0	1	0	1	0	0	0	0	0
5776	0	0	0	1	0	0	1	0	0	1	1	0	1	1	0	0	0	0	0	0	1	1	0	0	0	0	0	0	0	0	1	1	0	1	0	0	0	0	1	0	0	1	0	0	1	0	1	1	0
5779	0	0	0	1	0	0	1	0	0	1	0	1	0	1	0	0	0	0	0	0	0	1	0	0	0	0	1	0	0	0	1	1	0	0	0	1	0	0	1	0	0	0	0	0	0	0	0	0	0
5784	0	0	0	1	0	1	1	0	0	1	0	1	0	1	0	0	0	0	0	0	0	1	0	0	1	0	0	0	0	0	1	0	0	0	0	0	0	0	0	0	0	0	0	0	1	0	1	1	0
5798	0	1	0	1	0	0	1	0	0	0	1	1	1	0	0	0	0	0	0	0	0	1	0	0	0	0	0	0	1	0	1	1	0	0	0	0	0	0	0	0	0	0	0	0	1	0	1	0	0
5800	0	0	0	1	0	0	0	0	0	1	0	0	0	0	0	0	0	0	0	0	0	0	0	0	0	0	0	0	0	0	0	0	0	0	0	0	0	0	0	0	0	0	0	0	1	0	0	0	0
5811	0	0	0	1	0	0	1	0	0	1	0	0	1	1	0	0	0	0	0	0	0	1	0	0	0	0	0	0	0	0	0	0	1	0	0	0	0	0	0	0	0	0	0	0	0	0	0	0	0
5822	0	0	0	1	0	0	1	0	0	0	0	0	0	1	0	0	0	0	1	0	0	1	0	0	0	0	0	1	0	0	1	0	0	0	1	1	0	0	0	0	1	0	0	0	1	0	0	0	0
5830	0	0	0	0	0	0	0	0	0	1	1	0	0	1	0	0	0	0	0	0	0	1	0	0	0	0	0	0	0	1	1	0	0	0	0	0	0	1	1	0	1	0	0	0	0	0	1	1	0
5831	0	0	0	1	0	0	0	0	0	0	1	0	0	1	0	0	1	0	1	0	0	1	0	0	0	0	0	1	0	1	1	0	0	0	0	0	0	1	0	0	0	0	0	0	0	0	1	0	0
5832	1	0	0	1	0	1	1	0	0	1	1	0	0	1	0	0	0	0	1	0	0	0	0	0	0	0	0	1	0	1	1	0	0	0	1	1	0	1	0	0	0	0	0	0	1	0	1	0	0
5836	0	0	0	1	0	0	0	0	0	0	1	0	0	1	0	0	0	0	1	0	0	1	0	0	0	0	0	1	0	1	1	0	0	0	1	1	0	0	1	0	1	0	0	0	1	0	1	0	0
5837	0	0	0	0	0	0	0	0	0	0	1	0	0	1	0	0	0	0	0	0	0	1	0	0	0	0	0	0	0	0	1	0	0	0	0	0	0	1	0	0	0	1	0	0	0	0	0	0	0
5856	0	0	0	1	0	0	1	0	0	1	0	0	0	1	0	0	0	0	0	0	0	1	1	0	0	0	0	0	0	0	1	0	0	1	0	0	0	0	0	0	0	0	0	0	1	0	1	0	1
5860	0	0	0	1	0	0	1	0	0	0	1	1	0	0	0	0	0	0	1	0	0	1	0	1	0	0	0	0	0	0	1	0	0	0	1	1	0	0	1	0	1	0	0	0	1	0	1	0	0
5865	0	0	0	1	0	0	0	0	0	0	1	1	0	0	0	0	1	0	0	0	0	1	0	0	0	0	0	0	0	1	0	0	0	1	0	0	1	0	0	0	1	0	0	0	0	0	0	0	0
5867	0	0	0	1	0	0	0	0	0	0	1	1	0	0	0	0	0	0	0	0	0	1	0	0	0	0	0	0	0	1	0	0	0	0	1	0	0	1	0	0	0	0	0	0	0	0	0	0	0
5874	0	0	0	0	0	1	0	0	0	1	0	0	0	1	0	0	0	0	0	0	0	1	0	0	0	0	0	0	1	1	1	0	0	0	1	0	0	1	0	0	0	0	0	0	0	0	0	0	0
5890	0	0	0	1	0	0	0	0	0	0	0	0	0	1	0	0	0	0	0	0	0	1	0	0	0	0	0	0	0	0	0	0	0	0	1	0	0	1	0	0	1	0	0	0	0	0	0	0	0
5893	0	0	0	0	0	1	0	0	0	0	0	0	0	0	0	0	0	0	0	0	0	1	0	0	0	0	0	1	0	0	1	0	1	0	0	0	0	1	0	0	0	1	0	1	0	0	0	0	0
5907	0	0	0	0	0	1	0	0	0	0	0	0	0	1	0	0	0	0	0	0	0	0	0	0	0	0	0	1	0	0	1	0	1	0	1	0	0	0	0	0	1	0	0	1	0	0	0	0	0
5921	0	0	0	0	0	0	0	0	0	0	0	0	0	0	0	0	0	0	0	0	0	1	0	0	0	0	0	0	0	0	1	0	0	0	1	0	0	1	0	1	0	0	0	0	0	0	0	0	0
5950	0	0	0	0	0	0	1	0	0	0	0	0	0	1	0	0	0	0	0	0	0	1	0	0	0	0	0	1	0	1	1	0	1	0	0	0	0	1	0	0	0	0	0	0	0	0	0	0	0
5984	0	0	0	1	0	0	0	0	0	1	0	0	0	0	0	0	0	0	0	0	0	0	0	0	0	0	0	0	0	1	1	0	1	0	0	0	0	1	0	0	1	0	0	0	0	0	0	0	0
5993	0	0	0	0	0	1	0	0	0	0	0	0	0	0	0	0	0	0	0	0	0	1	0	0	0	0	0	1	0	1	1	0	0	0	1	0	0	1	0	0	0	0	0	1	0	0	0	0	0
6008	0	0	0	0	0	1	0	0	0	0	1	0	0	1	0	0	0	0	0	0	0	0	0	0	0	0	0	0	1	0	1	0	0	0	0	1	0	1	0	0	0	0	0	1	0	0	1	0	0
6009	0	0	0	1	0	0	1	0	0	1	0	1	0	1	0	0	0	0	0	0	0	1	1	0	0	0	0	1	0	1	1	0	0	0	1	1	0	0	1	0	0	1	1	0	1	0	1	1	0
6010	0	0	0	1	0	0	1	0	0	1	1	1	0	1	0	0	0	0	0	0	0	1	1	0	0	0	0	0	0	1	1	0	0	0	1	1	0	0	0	0	1	0	0	0	1	0	1	1	0
6011	0	0	0	1	0	0	1	0	0	1	1	0	0	1	0	0	0	0	1	0	0	1	1	0	0	0	0	0	0	1	1	0	0	0	1	1	0	0	1	0	0	0	0	0	1	0	1	1	0
6012	0	0	0	1	0	0	1	0	0	1	0	1	0	1	0	0	0	0	0	0	0	0	1	0	0	0	0	0	0	1	0	0	0	0	1	1	0	0	0	0	1	0	0	0	1	0	1	1	0
6013	0	0	0	1	0	0	1	0	0	1	0	1	0	1	0	0	0	0	0	0	0	0	1	0	0	0	0	0	0	1	0	0	0	1	1	1	0	0	0	0	0	1	1	0	1	0	1	1	0
6016	0	0	0	1	0	0	1	0	0	1	1	0	0	1	0	0	0	0	0	0	0	1	1	0	0	0	0	0	0	1	1	0	0	0	1	1	0	0	0	0	0	0	0	0	1	0	0	0	1
6017	0	0	0	1	0	0	1	0	0	1	0	1	0	1	0	0	0	0	0	0	0	1	1	1	0	0	0	0	0	1	1	0	0	1	1	1	0	0	1	0	0	1	1	0	1	0	1	0	1
6019	0	0	0	1	1	0	0	0	0	0	1	0	0	1	0	0	0	0	0	0	0	1	0	0	0	0	0	0	0	0	1	0	0	0	1	1	0	0	1	0	0	0	0	0	0	0	0	1	0
6020	0	0	0	1	0	0	1	0	0	0	1	0	0	1	0	0	0	0	0	0	0	1	0	0	0	0	0	0	0	0	0	0	0	0	0	0	0	0	0	0	0	0	0	0	0	0	1	0	1
6021	0	0	0	1	1	0	0	0	0	0	1	1	0	0	0	0	1	0	0	1	0	1	0	0	0	0	0	0	1	1	1	0	0	0	0	0	0	1	0	0	0	0	0	0	0	0	0	0	0
6022	0	0	0	1	1	0	0	0	0	0	1	1	0	0	0	0	1	0	0	1	0	1	0	0	0	0	0	0	1	1	1	0	0	0	1	0	0	1	0	0	0	0	0	0	0	0	0	0	0
6023	0	0	0	1	0	0	1	0	0	1	1	1	0	1	0	0	0	0	0	0	0	1	0	0	0	0	0	0	0	1	1	0	0	0	0	0	0	0	1	0	1	0	0	0	1	0	1	0	0
6024	0	0	0	1	0	0	0	0	0	0	1	0	0	1	0	0	0	0	0	0	0	1	0	0	0	0	0	1	0	1	1	0	0	0	1	1	0	0	0	0	0	0	0	0	1	0	1	0	1
6025	0	0	0	1	0	0	1	0	0	1	1	0	0	1	0	0	0	0	1	0	0	1	0	0	0	0	0	1	0	1	1	0	0	0	1	1	0	0	0	0	0	0	0	0	1	0	1	0	0
6030	0	0	0	1	0	0	0	0	0	1	0	1	0	1	0	0	0	0	0	0	0	0	0	0	0	0	0	0	0	0	1	0	0	0	0	1	0	0	0	0	0	0	0	0	1	0	1	0	0
6034	0	0	0	1	0	0	1	0	0	1	0	0	0	1	0	0	1	0	1	0	0	1	0	0	0	0	0	1	0	1	1	0	0	0	1	1	0	0	1	0	1	0	0	0	1	0	1	0	1
6035	0	0	0	1	0	0	0	0	0	0	0	0	0	1	0	0	0	0	0	0	0	0	0	0	0	1	0	0	0	1	1	0	0	0	0	0	0	0	0	0	1	0	0	0	0	0	0	0	0
6036	0	0	0	1	0	0	1	0	0	1	1	0	0	1	0	0	0	0	0	0	0	1	0	0	1	1	0	0	0	1	0	0	0	0	0	0	0	0	0	0	1	0	0	0	0	0	1	1	0
6038	0	0	0	1	1	0	1	0	0	1	1	0	0	1	0	0	1	0	0	0	0	1	0	0	0	0	0	0	0	1	1	0	0	1	0	0	0	0	1	0	1	0	0	0	0	0	1	1	0
6039	0	0	0	1	0	0	0	0	0	0	1	1	0	0	0	0	1	0	0	1	0	1	0	0	0	0	0	0	0	0	1	0	0	0	0	0	0	0	0	0	0	1	1	0	0	0	1	1	0
6040	0	0	0	1	0	0	0	0	0	0	0	0	0	1	0	0	0	0	1	0	0	1	0	0	0	0	0	1	0	1	1	0	0	0	1	1	0	0	1	0	1	0	0	0	1	0	0	0	0
6041	0	0	0	0	0	0	0	0	0	0	0	1	0	0	0	0	0	0	1	0	0	1	0	0	0	0	0	0	1	1	1	0	0	1	0	0	0	1	0	0	1	0	0	0	0	0	0	1	0
6042	0	0	0	1	0	0	0	1	0	1	1	0	0	1	0	0	0	0	1	0	0	1	0	0	0	1	0	0	0	1	0	0	0	0	0	0	0	1	0	0	0	0	0	0	1	0	0	0	1
6043	0	0	0	1	0	0	1	0	0	1	0	0	0	0	0	0	0	0	1	0	0	0	1	0	0	0	0	0	0	0	1	0	0	0	0	1	0	0	0	0	0	1	0	0	1	0	0	0	0
6046	0	0	0	1	0	0	1	0	0	1	1	1	0	1	0	0	0	0	1	0	0	1	1	0	0	0	0	0	0	0	1	0	0	0	1	1	0	0	0	0	0	1	1	0	1	0	0	0	0
6064	0	0	0	1	0	0	1	0	0	1	1	0	0	1	0	0	1	0	0	0	0	1	1	0	0	0	0	0	0	0	1	0	0	0	1	1	0	0	1	0	0	0	0	0	1	0	0	0	1
6069	0	0	0	1	0	0	1	0	0	1	1	1	0	1	0	0	1	0	0	0	0	1	1	0	0	0	0	0	0	1	1	0	0	1	1	1	0	0	1	0	0	0	0	0	1	0	1	0	1
6070	0	0	0	1	0	0	1	0	0	1	1	0	0	1	0	0	0	0	1	0	0	1	1	0	0	0	0	0	0	0	0	0	0	0	1	1	0	0	1	0	0	0	0	0	1	0	1	0	1
6071	0	0	0	1	0	0	1	0	0	1	1	0	0	1	0	0	1	0	0	0	0	0	1	0	0	0	0	0	0	1	1	0	0	1	1	1	0	0	1	0	0	0	0	0	1	0	0	0	1
6073	0	0	0	1	1	0	0	0	0	1	0	1	0	0	0	0	1	0	1	1	0	1	0	0	0	0	0	0	0	1	1	0	0	1	0	0	0	1	0	0	0	0	0	0	0	0	1	0	0
6074	0	0	0	1	0	0	0	0	0	0	1	0	0	1	0	0	1	0	0	0	0	1	0	0	0	1	0	0	0	1	0	0	0	0	1	1	0	1	0	0	0	0	1	0	0	0	0	0	1
6076	0	0	0	0	0	1	1	0	0	0	1	1	0	0	0	0	0	0	1	1	0	0	0	0	0	0	0	0	0	0	1	0	0	0	1	1	0	0	0	0	1	0	0	0	1	0	1	0	0
6077	0	0	0	1	0	0	0	0	0	0	0	0	0	0	0	0	0	0	1	0	0	1	0	0	0	0	0	0	0	1	1	0	0	0	1	0	0	0	1	0	1	0	0	0	1	0	0	0	0
6085	0	0	0	1	0	1	1	0	0	1	1	1	1	1	0	0	0	0	0	0	1	1	0	0	0	0	0	0	0	1	0	0	0	1	1	1	0	0	0	0	0	0	0	0	1	0	1	0	1
6086	0	0	0	1	0	1	1	0	0	1	1	1	0	1	0	0	0	0	0	0	0	1	0	0	0	0	0	0	0	1	0	0	0	0	1	1	0	0	0	0	0	1	1	0	1	0	0	0	0
6087	0	0	0	1	1	0	0	0	0	0	1	1	0	0	0	0	0	0	0	0	0	1	0	0	0	1	0	0	0	0	0	0	0	0	0	1	1	0	0	0	0	0	0	0	1	0	1	0	1
6088	0	0	0	0	0	0	0	0	0	0	1	0	0	1	0	0	0	0	1	0	0	1	0	0	0	1	0	0	0	0	0	0	0	0	0	1	0	1	0	0	0	0	0	0	1	0	0	0	0
6090	0	0	0	0	0	0	0	0	0	0	0	0	1	1	0	0	1	0	0	0	0	1	0	0	0	0	0	0	0	1	1	0	0	0	1	1	0	0	0	0	1	0	0	0	1	0	1	1	0
6091	0	0	0	1	0	0	0	0	0	0	1	0	0	1	0	0	0	0	0	0	0	0	0	0	0	0	0	0	0	1	1	0	0	0	1	1	0	0	0	0	0	0	0	0	1	0	1	0	0
6092	0	0	0	1	0	1	1	0	0	1	1	0	0	1	0	0	0	0	0	0	0	0	0	0	0	0	0	0	0	0	1	0	0	1	1	1	0	0	1	0	0	0	0	0	1	0	1	0	1
6094	0	0	0	1	0	0	1	0	0	0	0	0	0	1	0	1	0	0	1	0	0	0	0	0	0	0	0	0	1	1	1	0	0	0	1	0	0	0	0	0	1	0	0	0	0	0	1	1	0
6095	0	1	0	0	0	0	1	0	1	1	1	0	0	0	0	0	1	0	1	1	0	1	0	0	0	0	0	0	0	0	0	0	0	1	1	1	0	0	0	0	0	0	0	0	1	0	1	0	1
6096	0	0	0	1	0	0	0	0	1	0	0	0	0	0	0	0	1	0	0	0	0	1	0	0	0	0	0	0	0	1	1	0	0	0	1	1	0	0	0	0	1	0	0	0	0	0	1	1	0
6097	0	0	0	0	0	0	0	0	0	1	1	1	0	0	0	0	0	0	0	1	0	1	0	0	0	0	0	0	1	1	1	0	0	0	0	0	0	0	0	0	0	0	0	0	1	0	1	0	0
6098	0	0	0	1	0	1	1	0	0	1	1	0	0	1	0	0	0	0	0	0	0	1	0	0	0	0	0	0	0	1	0	0	0	0	1	1	0	0	0	0	1	0	1	0	0	0	1	0	1
6099	0	0	0	1	0	0	1	0	0	1	1	0	0	0	0	0	0	1	1	0	0	1	0	0	1	1	0	0	0	1	1	0	0	0	1	1	0	1	0	0	1	0	0	0	1	0	1	0	1
6100	0	0	0	0	1	1	1	0	0	1	1	0	0	1	0	0	0	0	0	0	0	1	0	0	0	0	0	0	0	1	0	0	0	0	1	1	0	0	0	0	0	0	0	0	1	0	0	0	1
6101	0	1	0	0	1	1	1	1	0	1	1	1	0	0	0	0	0	1	0	0	0	1	0	0	1	1	0	0	0	1	1	0	0	0	1	1	0	1	0	1	0	0	0	0	1	0	0	0	1
6102	0	0	0	0	1	0	0	0	0	0	1	0	0	1	0	0	0	0	0	0	0	1	0	0	0	0	0	0	0	1	0	0	0	1	1	1	0	0	0	0	0	0	1	0	1	0	0	0	0
6104	0	0	0	1	0	0	0	0	0	0	0	0	0	0	0	0	0	0	0	0	0	1	0	0	0	0	0	1	0	1	1	0	0	0	1	1	0	0	0	0	1	0	0	0	1	0	1	0	1
6105	1	0	0	0	0	1	0	0	0	0	0	0	0	0	0	0	0	0	1	0	0	1	0	0	0	0	1	0	0	1	1	0	0	0	1	1	0	0	0	0	0	1	0	0	1	0	0	0	0
6106	0	1	0	0	0	0	0	0	0	1	0	0	0	1	0	0	0	0	0	0	0	1	0	0	0	0	0	0	0	1	1	0	0	0	1	1	0	0	0	0	1	0	1	0	0	0	0	0	1
6107	0	0	0	0	0	0	1	0	0	1	1	0	0	1	0	0	0	0	0	0	0	1	0	0	0	0	1	0	0	1	1	0	0	1	1	0	0	1	1	0	0	0	0	0	0	0	0	1	0
6108	0	0	0	1	0	0	1	0	0	1	1	1	0	1	0	0	0	1	0	0	0	1	0	0	0	0	0	0	0	0	1	1	0	0	0	0	0	1	0	0	0	0	0	0	0	0	1	0	0
6109	0	0	0	0	0	0	0	0	0	0	1	0	0	0	0	0	1	0	0	0	0	1	0	0	0	0	0	0	0	1	0	0	0	0	1	1	0	0	0	0	1	0	0	0	1	0	0	0	0
6111	0	0	0	0	1	0	0	0	0	0	1	0	0	1	0	0	0	0	1	0	0	0	0	0	0	0	0	0	0	0	1	0	0	0	1	1	0	0	0	0	1	0	0	0	0	0	1	0	1
6112	0	0	0	1	0	0	1	0	0	0	1	0	0	0	0	0	0	0	0	0	0	1	0	0	0	0	1	0	0	1	1	1	0	0	0	1	0	0	0	0	0	0	0	0	1	0	1	0	0
6113	0	0	0	0	1	0	1	0	0	0	1	1	0	1	0	0	0	0	0	0	0	1	0	0	0	0	0	0	0	1	0	0	0	0	1	1	0	0	0	0	1	0	0	0	1	0	0	1	0
6114	0	0	0	1	0	1	1	0	0	1	1	0	0	0	0	0	0	0	1	0	0	0	0	0	0	0	0	0	0	1	0	0	0	0	1	0	0	1	0	0	0	0	1	0	1	0	0	1	0
6115	0	0	0	1	0	0	0	0	0	0	1	1	0	0	0	0	0	0	1	0	0	1	0	0	0	0	0	0	0	1	1	0	0	0	1	1	0	0	1	0	1	0	1	0	0	0	0	0	1
6118	0	0	0	1	0	0	0	0	0	0	1	0	0	1	0	0	0	0	1	0	0	1	0	0	0	0	0	1	0	1	1	0	0	0	1	1	0	0	1	0	1	0	0	0	1	0	0	0	0
6119	0	0	0	0	1	0	1	0	1	0	1	1	0	1	0	0	1	0	1	0	0	1	0	0	0	1	0	0	0	1	1	0	0	1	1	1	0	0	0	0	0	1	0	0	0	0	1	0	0
6122	0	0	0	1	0	0	0	0	0	0	0	0	0	1	0	0	0	0	1	0	0	1	0	0	0	0	0	1	0	1	1	0	0	0	0	0	0	0	1	0	1	0	0	0	1	0	0	0	0
6123	0	0	0	1	0	1	1	0	0	1	1	1	0	1	0	0	0	0	0	0	0	1	0	0	0	0	0	1	0	1	1	0	0	0	1	1	0	0	1	0	0	0	0	0	0	0	1	0	0
6124	0	0	0	0	0	0	0	0	0	0	1	0	0	1	0	0	0	0	1	0	0	1	0	0	0	0	0	0	0	1	0	0	0	0	0	0	0	0	0	1	0	0	0	0	0	0	1	0	1
6125	0	0	0	1	0	0	0	0	0	0	0	0	0	0	0	0	0	0	1	0	0	0	0	0	0	0	0	1	0	1	1	0	0	0	1	1	0	0	1	0	0	0	0	0	1	0	1	0	1
6126	0	0	0	1	0	1	0	0	0	0	0	0	0	1	1	0	0	0	1	0	0	1	0	0	0	0	0	0	0	1	0	0	0	1	1	1	0	0	1	0	0	0	0	0	1	0	1	0	1
6128	0	0	0	1	0	1	1	0	0	1	1	0	0	1	1	0	0	0	0	0	0	1	0	0	0	0	0	0	0	1	1	0	0	1	0	0	0	0	0	0	0	0	1	0	0	0	1	0	0
6131	0	0	0	1	0	0	0	0	0	0	0	0	0	0	0	0	0	0	1	0	0	1	0	0	0	0	0	1	0	0	1	0	0	0	1	1	0	0	0	0	0	0	0	0	1	0	1	0	0
6132	0	0	0	1	0	0	0	0	0	0	1	1	0	1	0	0	0	0	0	0	0	1	0	0	0	0	0	1	0	1	1	0	0	1	1	0	0	0	0	0	1	0	0	0	1	0	0	0	0
6133	0	0	0	1	0	0	0	0	0	0	1	0	0	1	0	0	0	0	0	0	0	0	0	0	0	0	0	1	0	1	1	0	0	0	1	1	0	0	1	0	0	0	0	0	1	0	0	0	1
6134	0	0	0	0	0	0	1	0	0	1	1	1	0	0	0	0	1	0	1	0	0	1	0	0	0	0	0	0	0	1	1	0	0	0	1	1	0	0	1	0	1	0	1	0	0	0	0	0	0
6136	0	0	0	1	0	0	1	0	0	1	0	0	0	0	0	0	0	0	0	0	0	1	0	0	0	0	0	1	0	1	1	0	0	1	1	0	0	0	0	0	0	0	0	0	1	0	0	0	0
6137	0	0	0	1	0	0	0	0	0	0	0	0	0	0	0	0	0	0	0	0	0	1	0	0	0	0	0	0	0	1	0	0	0	0	0	0	0	0	0	0	0	0	0	0	0	0	1	0	1
6138	0	0	0	1	0	0	0	0	0	0	0	0	0	1	0	0	0	0	0	0	0	1	0	0	0	0	0	0	0	1	1	0	0	1	1	1	0	0	0	0	1	0	0	0	1	0	0	0	0
6140	0	0	0	1	0	0	0	0	0	1	0	0	0	1	0	0	0	0	0	0	0	1	0	0	0	0	0	1	0	1	0	0	0	0	1	1	0	0	0	0	1	0	0	0	1	0	1	0	1
6141	0	0	0	1	0	0	0	0	0	0	0	0	0	1	0	0	0	0	0	0	0	1	0	0	0	0	0	0	0	1	1	0	0	1	1	1	0	0	0	0	0	0	1	0	0	0	0	0	1
6142	0	0	0	1	0	1	1	0	0	0	1	0	0	0	0	0	0	0	0	0	0	1	0	0	0	0	0	1	0	1	1	0	0	0	1	1	0	0	0	0	1	0	0	0	1	0	1	0	1
6145	0	0	0	1	0	0	0	0	0	0	1	0	0	1	0	0	0	0	0	0	0	1	0	0	0	0	0	1	0	1	1	0	0	0	1	1	0	0	1	0	0	0	0	0	1	0	0	0	1
6148	0	0	0	1	0	0	0	0	0	0	0	0	0	0	0	0	0	0	0	0	0	1	0	0	0	0	0	0	0	1	1	0	0	0	1	1	0	0	0	0	1	0	0	0	0	0	0	0	0
6149	0	0	0	0	0	0	0	0	0	1	0	1	0	0	0	0	0	0	0	0	0	1	0	0	0	0	0	0	0	1	0	0	0	0	1	1	0	0	1	0	0	0	1	0	0	0	0	0	0
6150	0	0	0	1	0	0	0	0	0	0	1	0	0	0	0	0	0	0	0	0	0	0	0	0	0	0	0	1	0	1	1	0	0	0	1	1	0	0	1	0	1	0	0	0	1	0	0	0	0
6151	0	0	0	1	0	0	1	0	0	0	0	0	0	1	0	0	0	0	1	0	0	1	0	0	0	1	0	0	0	1	1	0	0	1	1	1	0	0	0	0	1	0	0	0	1	0	1	0	0
6153	0	0	0	1	0	0	1	0	0	1	0	0	0	1	0	0	0	0	1	0	0	1	0	0	0	0	0	1	0	1	0	0	0	0	1	0	0	0	1	0	1	0	0	0	1	0	1	0	0
6154	0	0	0	1	0	0	1	0	0	1	1	1	0	1	0	0	0	0	0	0	0	1	0	0	0	0	0	1	0	1	1	0	0	0	1	1	0	0	1	0	0	0	0	0	1	0	1	0	0
6163	0	0	0	1	0	0	1	0	0	1	0	0	0	1	0	0	0	0	0	0	0	1	0	0	0	0	0	1	0	1	1	0	0	0	1	0	0	0	1	0	0	0	0	0	1	0	1	0	0
6166	0	0	0	1	0	0	1	0	0	1	1	1	0	1	0	0	0	0	0	0	0	1	0	0	0	0	0	1	0	1	1	0	0	1	0	1	0	0	0	0	1	0	0	0	1	0	1	0	0
6169	0	0	0	1	0	0	1	0	0	1	1	0	0	1	0	0	0	0	0	0	0	1	1	0	0	0	1	0	0	0	1	0	0	1	1	1	0	0	0	0	0	0	0	0	1	0	1	0	1
6172	0	0	0	1	0	0	1	0	0	1	0	1	0	1	0	0	1	0	0	0	0	1	1	0	0	0	0	0	0	1	1	0	0	0	1	1	0	0	0	0	0	0	0	0	1	0	0	0	1
6173	0	0	0	1	0	0	1	0	0	1	1	1	0	1	0	0	1	0	0	0	0	1	1	0	0	0	0	0	0	1	1	0	0	0	1	1	0	0	0	0	0	0	0	0	1	0	1	0	0
6174	0	0	0	1	0	0	1	0	0	1	1	0	0	1	0	0	1	0	1	0	0	1	1	0	0	0	0	0	0	1	1	0	0	0	1	1	0	0	1	0	0	0	0	0	1	0	0	0	0
6177	0	0	0	1	0	0	1	0	0	1	1	1	0	1	0	0	0	0	1	0	0	1	1	0	0	0	0	0	0	1	1	0	0	1	1	0	0	0	0	0	0	1	1	0	1	0	1	0	1
6180	0	0	0	0	0	0	0	0	0	0	1	0	0	0	0	0	0	0	0	0	0	1	0	0	0	0	0	0	0	0	0	0	0	0	0	0	0	0	0	0	0	0	0	0	0	0	1	0	0
6184	0	0	0	1	0	0	1	0	0	0	0	1	0	1	0	0	0	0	0	0	0	0	1	0	0	0	0	0	0	1	1	0	0	0	1	1	0	0	1	0	0	1	1	0	1	0	1	0	1
6188	0	1	0	0	0	0	1	0	0	0	0	1	0	0	0	0	1	0	0	0	0	1	0	1	0	1	0	0	0	1	0	0	0	0	1	0	0	0	0	0	0	0	0	0	0	0	0	0	0
6189	0	1	0	0	0	0	1	0	0	0	1	1	0	0	0	0	0	0	0	1	0	1	0	0	0	0	0	0	0	1	1	1	0	0	0	0	0	0	0	0	0	0	0	0	1	0	1	0	1
6191	0	0	1	0	0	0	1	0	0	0	0	1	0	0	0	0	0	0	1	0	0	1	0	0	0	1	0	0	0	1	0	0	0	0	1	0	0	0	0	0	0	0	0	0	0	0	0	0	0
6192	0	0	0	1	0	0	0	1	0	0	0	1	0	0	0	0	0	0	0	0	0	0	0	0	0	0	0	0	0	1	1	0	0	0	0	0	0	0	0	0	0	0	0	0	1	0	1	0	1
6193	0	0	0	1	0	0	1	0	0	1	1	0	0	0	0	0	1	0	0	1	0	1	0	0	0	0	0	0	0	1	1	1	0	0	0	0	0	0	0	0	0	0	0	0	1	0	1	0	1
6194	0	0	0	1	0	1	1	0	1	1	0	1	0	1	0	0	0	0	0	0	0	1	0	0	0	1	0	0	0	1	0	0	0	1	0	0	1	0	1	0	1	0	0	0	0	0	0	0	1
6195	0	1	0	0	0	0	1	0	0	0	0	1	0	0	0	0	1	0	0	0	0	0	0	0	0	0	0	0	0	1	1	0	0	0	1	1	0	0	0	0	0	1	0	0	1	0	1	1	0
6198	0	1	0	0	0	0	1	0	0	0	1	1	0	0	0	0	0	0	0	0	0	1	0	0	0	1	0	0	0	1	1	0	0	0	1	1	0	0	0	0	0	0	0	0	0	0	0	0	0
6201	0	0	0	1	0	0	0	0	0	0	0	0	0	0	0	0	0	0	0	0	0	1	0	0	0	0	0	0	0	1	1	1	0	1	1	1	0	1	0	0	0	0	0	0	1	0	0	0	0
6202	0	0	0	1	0	0	0	0	0	0	0	1	0	1	0	0	0	0	0	0	0	1	0	0	0	0	0	0	0	1	0	0	0	0	0	0	0	1	0	0	0	0	0	0	0	0	1	0	1
6203	0	0	0	1	0	0	1	0	0	1	0	0	0	1	0	0	0	0	1	0	0	0	0	1	1	1	0	0	0	1	1	0	0	0	0	0	0	0	0	0	0	0	0	0	0	0	0	1	0
6209	0	0	0	1	0	0	1	0	0	1	1	1	0	1	0	0	0	0	0	0	0	1	0	0	0	0	0	1	0	1	1	0	0	0	1	1	0	0	0	0	1	0	0	0	1	0	1	1	0
6210	0	0	0	1	0	0	1	0	0	1	1	1	0	1	0	0	0	0	1	0	0	1	0	0	0	0	0	1	0	1	1	0	0	0	1	0	0	0	0	0	0	0	0	0	1	0	1	1	0
6214	0	0	0	1	0	0	1	0	0	1	1	0	0	1	0	0	1	0	0	0	0	1	1	0	0	0	0	0	0	1	1	0	0	0	1	1	0	0	1	0	0	1	1	0	1	0	1	0	1
6216	0	0	0	1	0	0	1	0	0	1	1	1	0	1	0	0	1	0	0	0	0	1	1	1	0	0	0	0	0	1	1	0	0	0	1	1	0	0	0	0	0	1	1	0	1	0	1	0	1
6217	0	0	0	1	0	0	1	0	0	1	1	0	0	1	0	0	0	0	1	0	0	1	1	0	0	0	0	0	0	1	1	0	0	1	1	1	0	0	1	0	0	1	1	0	1	0	1	0	0
6218	0	0	0	1	0	0	1	0	0	1	1	1	0	1	0	0	1	0	0	0	0	1	1	0	0	0	0	0	0	1	1	0	0	0	1	1	0	0	0	0	0	1	1	0	1	0	0	0	0
6220	0	0	0	1	0	0	1	0	0	1	0	1	0	1	0	0	0	0	1	0	0	1	0	1	0	0	0	0	0	1	1	0	0	0	0	1	0	0	0	0	0	1	1	0	1	0	1	0	0
6221	0	0	0	1	0	0	1	0	0	1	0	1	0	1	0	0	0	0	1	0	0	1	1	0	0	0	1	0	0	1	1	0	0	0	0	1	0	0	1	0	0	0	1	0	1	0	1	0	0
6231	0	0	0	1	0	0	1	0	0	1	1	0	0	1	0	0	0	0	0	0	0	0	1	0	0	0	0	0	0	1	1	0	0	0	0	1	0	0	1	0	0	0	0	0	1	0	0	0	1
6235	0	0	0	1	0	0	1	0	0	1	1	1	0	1	0	0	1	0	0	0	0	0	1	0	0	0	0	0	0	1	1	0	0	0	1	1	0	0	1	0	0	0	0	0	1	0	0	0	0
6237	0	0	0	1	0	0	1	0	0	1	0	1	0	1	0	0	1	0	0	0	0	1	1	0	0	0	0	0	0	1	1	0	0	0	1	1	0	0	0	0	0	0	0	0	1	0	1	0	1
6238	0	0	0	1	0	0	1	0	0	1	1	0	0	1	0	0	1	0	0	0	0	1	1	0	0	0	0	0	0	1	1	0	0	0	1	1	0	0	1	0	0	0	0	0	1	0	1	0	1
6240	0	0	0	1	0	0	1	0	0	1	1	1	0	1	0	0	1	0	0	0	0	1	1	0	0	0	0	0	0	0	1	0	0	1	0	0	0	0	1	0	0	0	0	0	1	0	0	0	0
6241	0	0	0	1	0	0	1	0	0	1	0	0	0	1	0	0	0	0	0	0	0	1	1	0	0	0	0	0	0	1	1	0	0	0	0	1	0	0	1	0	0	0	0	0	1	0	0	0	1
6242	0	0	0	0	0	0	0	0	0	1	1	0	0	1	0	0	0	0	0	0	0	1	0	0	0	0	0	0	1	0	1	0	0	1	0	0	0	1	0	0	0	0	0	0	0	0	0	0	0
6243	0	0	0	0	0	0	0	0	0	0	0	1	0	0	0	0	0	0	0	0	0	1	0	0	0	0	0	0	0	0	1	0	0	0	0	0	0	0	0	0	0	0	0	0	0	0	1	0	0
6244	0	0	0	1	0	0	1	0	0	1	0	1	0	1	0	0	1	0	0	0	0	0	1	0	0	0	0	0	0	0	1	0	0	0	1	1	0	0	1	0	0	1	1	0	1	0	1	0	1
6252	1	0	0	1	0	1	1	0	0	0	1	0	0	1	0	0	0	0	0	0	0	1	0	0	0	1	0	0	0	1	1	0	0	1	1	1	0	0	1	0	0	1	1	0	1	0	1	0	0
6255	1	0	0	1	0	1	0	0	0	0	1	0	0	1	0	0	0	0	0	0	0	1	0	0	0	0	1	0	0	1	1	0	0	0	0	1	0	0	0	0	0	1	1	0	1	0	0	0	1
6258	0	0	0	1	0	1	1	0	0	0	1	0	0	1	0	0	0	0	0	0	0	1	0	0	0	1	0	0	0	1	1	0	0	0	1	1	0	0	1	0	0	1	1	0	1	0	1	0	1
6268	1	0	0	1	0	1	1	0	0	0	1	0	0	1	0	0	0	0	0	0	0	1	0	0	0	1	0	0	0	1	1	0	0	0	1	1	0	0	0	0	0	1	1	0	1	0	1	0	1
6276	1	0	0	1	0	1	1	0	0	0	1	0	0	1	0	0	0	0	1	0	0	1	0	0	0	1	0	0	0	1	1	0	0	0	1	0	0	0	0	0	0	1	1	0	1	0	1	0	1
6284	0	0	0	1	0	0	0	0	0	0	1	0	0	1	0	0	0	0	1	0	0	1	1	0	0	0	0	0	1	1	0	0	0	1	1	1	0	0	0	0	0	0	0	0	1	0	0	0	1
6296	0	0	0	1	0	0	0	0	0	0	0	0	0	1	0	0	0	0	0	0	0	1	1	0	0	0	0	0	0	0	1	0	0	0	0	0	0	1	0	0	0	0	0	1	0	0	0	0	0
6390	0	0	0	1	0	0	0	0	0	1	0	0	0	1	0	0	0	0	0	1	0	1	0	0	0	1	0	0	0	0	0	0	0	0	0	0	0	0	0	0	0	0	0	0	0	0	0	0	0
6396	0	0	0	0	0	0	0	0	0	1	0	0	0	1	0	0	0	0	0	0	0	1	0	0	0	0	0	0	1	0	0	0	0	0	0	0	0	0	0	0	0	0	0	0	0	0	0	0	0
6413	0	0	0	0	0	0	0	0	0	0	0	1	0	1	0	0	0	0	1	0	0	1	0	0	0	1	0	0	0	1	1	0	0	0	1	0	0	1	0	0	0	0	0	0	0	0	1	0	0
6424	0	0	0	0	0	0	0	0	0	1	0	0	0	1	1	0	0	0	0	0	0	1	0	0	0	0	0	0	0	0	0	0	1	0	0	0	1	0	0	0	0	0	0	0	0	0	0	0	0
6434	0	0	0	1	0	0	1	0	0	0	0	0	0	0	0	0	0	0	0	0	0	1	0	0	0	1	1	0	0	1	0	0	0	0	1	0	0	1	0	0	1	0	0	0	1	0	0	0	0
6445	0	0	0	0	0	1	0	0	0	1	0	0	0	1	0	0	0	0	0	0	0	1	0	0	0	0	0	0	1	0	1	0	0	0	0	0	1	1	0	0	0	1	0	1	0	0	0	0	0
6680	0	0	0	1	0	0	1	1	0	1	1	0	0	1	0	0	0	1	1	0	0	1	0	0	0	0	0	0	0	1	1	0	0	0	0	0	0	1	0	0	0	1	0	0	0	0	1	0	0
6739	0	0	0	1	0	0	1	0	0	1	1	0	0	1	0	0	1	0	0	0	0	1	0	0	0	1	0	0	0	0	1	0	0	0	0	0	0	0	0	0	0	1	0	0	1	0	1	1	0
6740	0	0	0	1	0	0	1	0	0	1	1	0	0	1	0	0	0	0	0	0	0	1	0	0	0	1	0	0	0	0	1	0	0	0	0	0	0	0	1	0	0	1	0	0	1	0	1	1	0
6744	0	0	0	1	0	1	0	0	0	0	0	0	1	1	0	0	0	1	0	0	0	0	0	0	0	0	0	0	0	0	0	0	0	0	0	1	0	0	0	0	0	0	0	0	0	0	0	0	0
6749	0	0	0	1	0	0	1	0	0	1	1	0	1	1	0	0	0	0	0	0	0	1	0	0	0	1	0	0	0	0	1	0	0	0	0	0	0	0	1	0	0	1	0	0	1	0	1	1	0
6750	0	0	0	1	0	0	1	0	0	1	1	0	0	0	0	1	0	0	0	0	0	1	0	0	0	1	0	0	0	0	1	0	0	0	0	0	0	0	0	0	0	1	0	0	1	0	1	1	0
6805	0	0	0	1	0	0	1	0	0	1	1	0	1	1	0	1	1	0	1	0	0	1	0	0	0	1	0	0	0	0	1	0	0	0	0	0	0	0	0	0	0	0	0	0	1	0	1	1	0
6806	0	0	0	1	0	0	1	0	0	1	1	0	1	0	0	0	1	0	0	0	0	1	0	0	0	1	0	0	0	0	1	0	0	0	0	0	0	0	0	0	0	1	0	0	1	0	1	1	0
6814	0	0	0	1	0	0	1	0	0	1	1	0	1	1	0	1	1	0	0	0	0	1	0	0	0	1	0	0	0	0	1	0	0	0	0	0	0	0	0	0	0	0	0	0	1	0	1	1	0
6830	0	0	0	1	0	0	0	0	0	0	1	0	0	0	0	0	0	0	0	1	0	1	0	0	0	0	0	0	0	1	0	0	0	0	0	0	0	0	0	0	0	0	0	0	0	0	1	0	1
6897	0	0	0	1	0	0	1	0	1	0	0	1	0	1	0	0	0	0	0	0	0	1	0	0	0	0	1	0	0	0	1	0	0	0	0	1	0	1	1	0	0	0	0	0	0	0	1	0	1
6898	0	0	0	1	0	0	0	1	0	0	0	0	0	0	0	0	0	0	1	0	0	1	0	0	0	0	0	0	0	0	1	0	0	0	0	0	0	0	0	0	0	0	0	0	1	0	1	1	0
6900	0	0	0	1	0	0	1	0	0	1	1	0	0	1	0	0	0	0	0	0	0	1	0	1	0	0	0	0	0	0	1	0	0	0	0	1	0	0	1	0	0	1	1	0	1	0	0	0	0
6901	0	0	0	1	0	0	1	0	0	1	1	0	0	1	0	0	0	0	1	0	0	1	0	0	0	0	0	0	0	1	1	0	0	0	0	0	0	0	0	0	0	1	1	0	1	0	1	0	0
6903	0	0	0	0	0	1	0	0	0	1	0	0	0	1	0	0	0	0	0	0	0	1	0	0	0	1	0	0	0	1	0	0	0	0	0	0	0	0	0	0	0	1	0	0	0	0	0	0	0
6904	0	0	0	1	1	0	0	0	0	1	1	0	0	1	0	0	0	0	0	0	0	1	0	1	0	0	0	0	1	1	1	0	1	0	0	0	0	0	0	1	1	1	0	0	0	0	0	1	0
6907	1	0	0	1	0	0	1	0	0	1	1	0	0	1	0	0	0	0	0	0	1	1	1	0	0	0	0	0	0	1	1	0	0	0	0	0	0	0	1	0	0	0	1	0	1	0	0	0	0
6908	0	0	0	1	0	0	1	0	0	1	0	1	1	1	0	0	0	1	0	0	0	1	0	1	0	1	0	0	0	0	1	0	0	0	0	0	0	0	0	0	0	0	0	0	1	0	1	1	0
6909	0	0	0	0	0	0	0	0	0	0	0	0	0	0	0	0	0	0	0	0	0	1	0	0	0	0	0	0	0	0	0	0	0	0	0	0	0	0	0	0	0	0	0	0	0	0	0	0	0
6911	0	0	0	1	0	0	1	0	0	1	0	1	0	1	0	0	0	1	1	0	1	1	0	1	1	0	0	0	0	1	1	0	0	1	0	0	1	0	0	0	0	0	0	0	0	0	1	0	1
6913	0	0	0	1	0	0	1	0	0	1	0	1	0	1	0	0	0	0	0	0	0	1	1	0	0	0	0	0	0	1	0	0	0	0	0	0	0	0	0	0	1	0	0	0	1	0	1	1	0
6915	0	1	0	1	0	1	0	0	0	0	1	0	0	1	0	0	0	0	0	0	0	1	0	0	0	0	0	0	1	1	1	0	0	0	0	0	0	1	0	0	0	0	0	0	0	0	0	0	1
6917	0	0	0	1	0	0	1	0	0	1	1	0	0	1	0	0	0	0	0	0	0	0	1	0	0	0	0	0	0	1	1	0	0	0	0	1	0	0	0	0	0	1	1	0	1	0	0	0	1
6918	0	0	0	1	0	0	1	0	0	1	0	1	0	1	0	0	0	0	0	0	0	1	1	0	0	0	0	0	0	1	1	0	0	0	1	1	0	0	1	0	0	1	1	0	1	0	1	0	0
6919	0	0	0	1	0	0	0	0	0	1	1	1	0	0	0	0	0	0	0	0	0	1	1	0	0	0	0	0	0	0	1	0	0	0	1	1	0	0	0	0	0	0	0	0	0	0	1	0	0
6920	0	0	0	1	0	1	1	0	0	1	1	0	0	0	0	0	0	0	1	0	0	1	0	0	0	0	0	0	0	1	1	0	0	0	0	0	0	0	0	0	1	0	1	0	1	0	1	0	1
6922	0	0	0	0	0	1	0	0	0	0	1	0	0	1	0	0	0	0	0	0	0	1	0	0	1	0	0	0	1	1	1	0	0	0	0	0	0	0	0	0	0	0	0	0	0	0	1	1	0
6923	0	1	0	1	0	0	1	0	0	0	0	1	1	0	0	0	0	0	0	0	0	1	0	1	0	0	0	0	0	0	1	1	0	0	0	0	0	0	0	0	1	0	0	0	1	0	0	0	1
6924	0	1	0	1	0	0	1	0	0	0	0	0	0	1	0	0	0	1	0	0	1	0	0	0	0	0	0	0	1	0	1	1	0	0	0	0	0	0	0	0	1	0	0	0	1	0	0	1	0
6926	0	0	0	1	0	0	1	0	0	1	1	0	0	1	0	0	0	0	0	0	1	1	0	0	0	1	0	0	0	1	1	1	0	0	0	0	0	0	0	0	0	0	0	0	0	0	0	1	0
6927	0	0	0	1	0	0	1	0	0	1	1	0	1	1	0	1	0	0	0	0	0	1	0	0	0	1	0	0	0	0	1	0	0	0	0	0	0	0	1	0	0	1	0	0	1	0	1	1	0
6929	0	0	1	1	1	1	1	0	1	0	0	0	0	1	0	0	0	0	0	0	0	1	0	0	0	1	1	0	0	0	1	0	0	0	1	1	0	1	0	0	0	1	0	0	0	0	1	0	0
6931	0	0	1	1	0	1	0	1	0	1	1	0	0	1	0	0	1	0	1	1	0	1	0	0	0	0	0	0	0	1	1	0	0	0	0	1	0	1	0	0	0	1	0	0	0	0	0	0	0
6932	0	0	0	1	0	0	1	0	0	0	1	0	0	0	0	0	1	0	1	1	0	1	0	0	0	1	0	0	0	1	0	0	0	1	1	0	0	1	0	0	1	0	0	0	1	0	0	0	0
6933	0	0	0	1	0	1	0	0	0	1	1	0	0	1	0	0	0	0	0	0	0	1	0	0	0	0	0	0	0	1	1	1	0	0	0	1	1	0	1	0	0	1	0	0	0	1	0	0	1
6938	0	0	1	1	0	0	0	1	0	1	1	0	0	1	0	0	1	0	0	0	0	1	0	0	0	0	0	0	0	1	0	0	0	0	0	1	0	1	0	0	0	1	0	0	0	0	1	0	0
6940	0	0	0	1	0	0	0	0	0	1	1	0	0	1	1	0	0	0	1	0	0	1	0	0	0	0	0	0	0	0	1	0	1	0	0	0	0	1	0	0	0	0	0	0	0	0	0	0	1
6943	0	0	0	1	0	1	1	0	0	1	1	0	0	1	0	0	0	0	0	0	0	0	0	0	0	1	0	0	0	0	1	0	0	0	0	0	0	0	0	0	1	0	0	0	1	0	1	1	0
6944	0	0	0	1	0	1	0	0	0	1	1	0	0	0	0	0	0	1	1	0	0	1	0	1	0	0	0	0	0	0	1	0	1	0	1	1	0	0	0	0	1	0	0	0	1	0	1	1	0
6945	0	0	0	1	0	1	1	0	0	0	1	0	0	1	0	0	0	0	1	0	0	1	0	0	0	0	0	0	0	0	1	0	1	0	0	0	0	1	0	0	0	0	0	0	1	0	1	0	1
6951	0	0	0	1	0	0	0	0	0	0	1	1	0	1	0	0	0	0	0	0	0	1	0	0	0	0	0	0	0	0	1	0	0	0	0	0	0	1	0	0	0	1	0	1	0	0	0	0	0
6956	0	0	0	1	0	0	1	0	0	0	1	0	0	1	0	0	0	0	0	0	0	1	0	0	0	0	0	0	0	1	1	0	1	0	1	0	0	1	0	0	1	1	0	0	0	0	0	0	0
6957	0	0	0	0	0	0	0	0	0	0	0	1	0	1	0	0	0	0	0	0	0	1	0	0	0	0	0	0	0	0	0	0	1	0	1	0	0	1	0	0	0	0	0	0	0	0	0	0	0
6958	0	0	0	1	0	0	0	1	0	1	1	0	0	1	0	0	0	0	0	0	1	1	0	0	0	0	0	0	0	1	1	0	0	1	0	1	0	1	0	0	0	1	0	0	0	0	0	0	0
6959	0	1	0	1	0	0	1	0	0	0	0	1	0	0	0	0	0	0	0	0	0	1	0	0	0	0	1	0	0	1	1	1	0	0	0	0	0	0	0	0	0	0	0	0	1	0	0	0	1
6960	0	1	0	1	0	0	1	0	0	0	0	1	0	0	0	0	0	0	1	0	0	1	0	0	0	1	0	0	0	0	1	0	0	0	0	0	0	0	0	0	1	0	0	0	1	0	1	0	0
6961	0	0	0	1	0	0	1	0	0	1	1	1	0	1	0	0	0	0	0	0	0	1	0	0	0	0	0	0	0	0	1	0	0	0	1	1	0	1	0	1	0	0	0	0	0	1	1	0	1
6963	0	0	0	1	0	1	0	1	0	1	1	0	0	1	0	0	1	0	1	0	0	0	0	0	0	0	0	1	0	0	1	0	0	0	0	0	0	1	0	0	0	1	0	0	0	0	1	0	0
6966	0	0	0	1	0	1	0	0	0	1	0	1	1	1	0	0	0	0	0	0	0	0	0	0	0	1	0	0	0	0	1	0	0	0	0	0	0	1	0	0	0	0	1	0	0	0	0	1	0
6967	0	0	0	1	0	0	0	0	0	0	0	1	1	1	0	0	0	1	0	0	1	1	1	0	0	0	0	0	0	1	1	0	0	0	0	0	0	0	1	0	0	1	0	0	1	0	1	0	1
6968	0	0	1	1	0	1	1	1	0	1	0	0	0	1	0	0	0	0	0	0	0	1	1	0	0	1	0	0	0	0	1	0	0	0	0	1	0	0	0	0	0	0	0	0	1	0	1	0	0
6969	0	0	1	1	0	1	1	1	0	1	0	0	0	1	0	0	0	0	0	0	0	1	1	0	0	1	0	0	0	1	1	0	0	1	0	0	0	0	1	0	0	0	0	0	1	0	1	0	1
6970	0	0	0	1	0	1	0	0	0	1	1	0	0	1	0	0	0	0	0	0	0	1	0	0	0	0	0	0	0	0	1	1	0	0	0	1	1	0	0	0	0	1	0	0	0	1	1	0	0
6971	0	0	0	1	0	1	0	0	0	1	1	0	0	1	0	0	0	0	1	0	0	1	0	1	0	0	0	0	0	1	1	0	1	0	0	0	0	1	0	1	0	0	0	0	0	0	0	0	1
6973	0	0	0	1	0	0	1	0	0	1	1	1	0	1	0	0	0	0	1	0	0	0	0	0	0	0	0	0	1	1	1	0	0	0	1	0	0	0	0	0	0	0	0	0	1	0	0	1	0
6974	0	0	0	0	0	0	0	0	0	0	0	1	0	0	0	0	0	0	0	0	0	1	0	0	0	0	0	0	0	1	0	0	0	0	0	1	0	0	0	0	0	0	0	0	1	0	0	0	0
6975	0	0	0	1	0	1	0	0	0	1	1	0	0	1	0	0	0	0	1	0	0	1	1	0	0	0	0	0	0	0	1	0	1	0	0	0	1	1	0	0	0	1	0	0	0	0	0	0	0
6976	0	0	0	1	0	1	0	0	0	1	0	1	0	1	0	0	0	0	1	0	0	1	1	0	0	0	0	0	0	1	1	0	1	0	0	0	1	1	0	0	0	1	0	0	0	0	1	0	0
6979	0	0	0	0	0	1	0	0	0	1	1	0	0	1	0	0	0	0	0	0	0	1	0	0	0	0	0	0	0	1	1	0	1	0	0	1	0	1	0	0	0	1	0	0	0	0	1	0	0
6981	0	0	0	1	0	0	0	0	0	0	1	0	0	0	0	0	0	0	0	0	0	1	0	0	0	0	0	0	1	1	1	0	0	0	0	0	0	0	0	0	0	0	0	0	1	0	0	0	0
6982	1	0	0	1	0	1	1	0	0	0	0	0	0	0	0	0	0	0	0	0	0	1	0	0	0	0	0	0	1	0	0	0	0	0	0	0	0	1	0	0	0	0	0	0	0	1	0	0	1
6984	0	0	0	0	0	1	0	0	0	0	0	0	0	0	0	0	0	0	0	0	0	1	0	0	0	0	0	0	0	1	1	0	1	0	1	0	0	1	0	0	1	0	0	0	0	1	0	0	0
6986	0	1	0	1	0	0	1	0	0	1	0	1	1	1	0	0	0	1	1	0	0	1	0	0	0	0	0	0	1	0	1	1	0	0	0	0	0	0	0	0	1	0	0	0	1	0	1	0	0
6987	0	0	0	0	0	0	0	0	0	0	0	0	1	0	0	0	0	0	0	0	1	1	1	0	0	0	0	0	1	1	1	0	0	0	1	1	0	1	0	1	0	1	0	1	0	0	0	0	0
6989	0	0	0	1	0	1	0	0	0	1	1	0	1	0	0	0	0	1	0	0	0	1	0	0	0	1	0	0	0	0	1	0	0	0	0	1	0	0	0	0	0	0	0	0	1	0	1	1	0
6990	0	0	0	1	0	0	0	0	0	0	1	0	0	1	0	0	0	0	1	0	0	1	0	0	0	0	0	0	0	1	1	0	0	1	0	0	0	1	0	0	0	0	1	0	0	0	1	0	1
6992	0	0	0	1	0	1	1	1	0	1	0	0	0	0	0	0	0	0	1	0	0	0	0	0	0	0	0	0	0	1	1	0	0	0	1	1	0	1	0	0	0	0	0	0	0	0	0	0	1
6997	0	0	0	1	0	0	1	0	0	1	0	1	1	0	0	0	0	0	0	0	0	1	0	0	0	0	0	0	0	0	1	0	0	0	0	0	0	1	0	0	1	0	0	0	1	0	1	0	0
7000	0	0	0	0	0	1	0	0	0	0	1	0	0	1	0	0	0	0	0	0	0	1	0	0	0	0	0	0	0	0	1	1	0	0	0	0	0	0	0	0	1	0	0	0	0	0	1	0	1
7002	0	0	0	1	0	1	0	0	0	0	1	0	0	1	1	0	0	0	0	0	0	1	0	0	0	1	0	0	1	1	1	0	0	1	0	0	0	0	0	0	0	0	0	0	0	1	0	0	1
7003	0	0	0	0	0	0	1	0	0	0	0	0	1	0	0	0	1	0	0	0	1	1	0	0	0	0	0	0	0	1	1	0	1	0	1	1	0	1	0	1	0	1	0	0	0	0	1	1	0
7008	0	0	0	1	0	0	1	0	0	1	0	1	0	0	0	0	0	1	1	0	1	0	0	0	0	0	0	0	0	1	0	1	0	0	0	1	0	0	1	0	0	0	0	0	1	0	1	0	1
7013	0	0	0	1	0	0	1	0	0	0	1	0	0	0	0	0	0	0	0	0	0	1	0	0	0	0	0	0	0	1	1	0	0	0	0	1	0	1	0	0	0	1	0	0	1	0	0	0	0
7014	0	0	0	1	0	1	0	1	0	1	1	0	0	1	0	0	0	0	0	0	0	1	0	1	0	0	0	0	0	0	1	0	0	0	0	0	0	1	0	0	0	0	0	1	0	1	0	0	1
7025	0	0	0	1	0	1	0	0	0	1	1	0	0	1	0	0	0	1	0	0	0	1	0	0	0	0	0	0	1	1	1	0	0	0	1	1	0	1	0	0	0	0	0	0	0	0	0	1	0
7026	0	0	0	0	0	1	0	1	0	1	1	0	0	1	0	0	0	0	0	0	0	1	0	0	0	0	0	0	0	0	1	0	0	0	0	0	0	0	1	0	0	0	0	0	1	0	0	0	0
7028	0	0	0	1	0	0	0	0	1	0	0	0	0	1	1	0	0	0	0	1	0	1	0	0	0	0	0	0	0	0	1	0	1	0	0	1	0	0	0	0	0	0	1	0	0	0	1	0	0
7031	0	0	0	1	0	0	1	0	0	0	1	0	0	0	0	0	0	0	1	0	0	1	0	0	0	0	0	0	0	0	1	0	0	0	0	0	0	0	0	0	0	0	1	0	1	0	1	0	0
7033	0	0	0	1	0	0	1	0	0	1	1	0	1	1	0	1	1	0	0	0	0	1	0	0	0	1	0	0	0	0	1	0	0	0	0	0	0	0	0	0	0	1	0	0	1	0	1	1	0
7036	0	0	0	0	1	0	1	0	0	0	1	0	0	0	0	0	0	0	1	0	0	1	0	0	0	0	0	0	1	1	1	1	0	0	0	0	0	1	0	0	0	0	0	0	1	0	1	1	0
7058	0	0	0	1	0	1	1	0	0	1	0	0	0	1	0	0	0	0	0	0	0	1	0	1	1	0	0	0	0	1	1	0	0	0	1	0	0	0	0	0	0	0	0	0	1	0	0	0	0
7061	0	0	0	1	0	1	1	0	0	1	0	1	0	1	0	0	0	0	0	0	0	1	0	0	1	0	1	0	0	1	1	0	0	0	0	1	0	0	1	0	1	0	0	0	1	0	0	0	1
7062	0	0	0	1	0	0	0	0	0	0	1	0	0	1	0	1	1	0	0	0	0	0	0	0	0	0	0	0	0	0	1	0	1	0	0	0	0	0	0	0	0	0	0	0	0	1	1	0	1
7063	0	0	0	1	0	0	1	0	0	0	0	1	0	1	0	0	0	1	0	0	0	0	0	0	0	0	0	0	0	1	1	1	0	0	0	0	0	0	0	0	0	0	0	0	0	0	0	1	0
7064	0	1	0	1	0	0	1	0	0	1	1	1	1	0	0	0	0	1	0	0	1	1	0	0	0	0	0	0	1	0	1	1	0	0	0	0	0	0	0	0	0	0	0	0	1	0	1	1	0
7067	0	0	0	1	1	0	1	0	0	1	0	0	0	1	0	0	0	0	0	0	0	1	1	0	0	0	0	0	0	1	1	0	0	0	0	1	0	0	0	0	1	1	0	1	0	1	1	0	0
7068	0	0	0	1	0	0	1	0	0	1	0	1	0	1	0	0	0	0	0	0	0	1	0	0	0	0	0	0	0	0	1	0	1	0	0	0	0	0	0	0	0	0	0	0	0	0	0	0	0
7071	0	0	0	1	0	0	1	0	1	1	1	1	0	1	0	0	0	0	0	0	0	1	0	0	0	0	0	0	1	1	1	0	0	0	0	0	0	0	0	1	0	1	0	0	1	0	1	1	0
7072	0	0	0	1	0	0	0	0	0	1	1	0	0	1	0	0	0	0	1	0	0	1	0	0	0	0	1	0	0	1	1	0	0	0	0	0	0	0	0	0	0	0	0	1	0	0	0	0	0
7077	0	0	0	1	0	0	1	0	0	1	1	0	0	0	0	0	0	0	0	0	1	1	0	0	0	0	0	0	0	1	1	0	1	0	0	0	0	1	0	0	0	0	0	0	0	0	1	1	0
7081	0	0	0	0	0	0	1	0	0	1	1	1	0	1	0	0	0	0	0	0	0	1	0	0	0	0	0	0	0	0	0	0	0	0	0	1	0	0	0	0	0	0	0	0	0	0	0	0	0
7092	0	0	0	1	0	1	1	0	0	1	1	1	0	1	0	0	0	1	1	0	0	1	0	0	0	1	0	0	0	0	1	1	0	0	0	0	0	0	0	0	0	0	0	0	1	0	1	0	1
7094	0	0	0	1	0	0	1	0	0	0	0	0	0	0	0	0	0	0	1	0	0	1	0	0	0	0	0	0	0	0	1	0	1	0	0	0	0	1	0	0	0	0	0	0	0	0	0	0	1
7096	0	0	0	1	0	0	1	0	0	0	1	0	0	0	0	0	1	0	1	1	0	1	0	0	0	1	0	0	0	0	0	0	0	0	1	0	0	1	0	0	1	0	0	0	1	0	0	0	1
7102	0	0	0	0	0	0	0	0	0	1	1	0	0	1	0	0	0	1	0	0	0	1	0	1	0	0	0	0	0	0	0	0	0	0	0	1	0	0	0	0	0	0	0	0	0	1	0	0	1
7103	0	0	0	0	0	1	0	0	0	0	0	0	0	1	0	0	0	0	0	0	0	1	0	0	0	0	0	0	0	1	1	0	0	0	0	1	0	0	0	0	0	0	0	0	0	0	1	0	0
7106	0	0	0	0	0	0	0	0	0	0	1	1	0	1	0	0	0	0	0	0	0	1	1	0	0	0	0	0	0	0	1	0	0	0	0	0	0	1	0	0	0	0	0	0	1	0	1	0	0
7107	0	0	0	1	0	0	1	0	0	0	0	0	0	1	0	0	0	1	0	0	1	1	0	0	0	0	0	0	0	0	1	1	0	1	0	0	0	0	0	0	0	1	0	0	1	0	1	1	0
7109	0	1	0	1	0	0	1	0	0	1	0	1	1	1	0	0	0	1	0	0	0	0	0	1	0	0	0	0	1	0	1	0	0	0	0	0	0	1	0	0	0	0	0	0	1	0	0	0	1
7111	1	0	0	1	0	1	1	0	0	0	0	0	0	1	0	0	0	0	0	0	1	1	1	0	0	0	0	0	0	0	1	0	0	0	0	1	0	0	0	0	0	0	0	0	1	0	1	0	0
7117	0	0	0	1	0	0	1	1	0	0	1	0	0	1	0	0	1	0	0	0	0	1	0	0	0	0	0	0	1	1	1	0	1	0	0	0	0	0	0	0	0	1	0	0	1	0	1	1	0
7119	0	0	0	0	0	0	0	0	0	0	1	0	1	0	0	0	0	0	0	0	1	1	1	0	0	0	0	0	0	1	1	1	0	1	0	0	0	1	0	0	0	1	0	1	0	0	0	0	0
7120	0	0	0	1	1	1	1	0	0	1	0	0	0	0	0	0	0	1	0	0	0	1	1	0	0	0	0	0	0	1	1	0	0	0	1	1	0	0	0	0	1	1	0	1	0	1	1	0	0
7125	0	0	0	0	0	1	0	0	0	1	0	0	0	1	0	0	0	0	0	0	0	1	0	1	0	0	0	0	0	1	1	0	1	0	0	0	0	1	0	0	0	0	0	1	0	1	0	0	1
7126	0	0	0	1	0	0	1	0	0	1	1	0	0	0	0	0	0	0	0	0	0	1	0	0	0	0	0	0	0	1	0	0	0	0	1	0	0	1	0	0	0	0	1	0	0	0	1	0	0
7127	0	0	0	1	0	0	1	0	0	1	1	1	0	0	0	0	1	0	1	0	0	1	0	0	0	0	0	0	0	0	0	0	0	1	1	0	0	1	0	0	0	0	0	1	0	0	1	0	0
7130	0	0	0	1	0	0	1	0	1	1	1	0	0	1	0	0	0	0	1	0	1	1	0	0	0	0	0	0	0	0	1	0	1	0	0	1	0	1	0	1	0	1	0	0	0	0	0	0	0
7133	0	0	0	1	0	1	0	1	0	1	0	0	0	1	0	0	0	0	0	0	0	1	0	1	0	0	0	0	0	1	1	0	0	0	1	1	0	1	0	0	0	1	0	0	1	0	1	1	0
7138	0	0	0	1	0	1	1	0	0	1	1	1	0	1	0	0	0	1	1	0	0	1	0	0	0	0	0	0	0	1	1	0	0	0	1	0	0	1	0	0	0	0	1	0	1	0	1	0	1
7143	0	1	0	1	0	1	1	0	0	0	1	0	1	1	0	0	0	0	0	0	1	1	0	0	0	1	0	0	0	1	1	0	0	0	0	0	0	0	0	0	0	0	0	0	1	0	1	0	1
7147	0	0	0	0	0	0	0	0	0	0	1	1	0	1	0	0	0	0	1	0	0	1	0	0	0	0	0	0	0	0	1	0	1	0	0	0	0	0	0	0	0	0	0	0	1	0	0	0	0
7158	0	0	0	1	0	1	1	0	0	1	0	0	0	1	0	0	0	0	1	0	0	1	0	0	0	0	0	0	0	1	1	0	0	1	1	0	0	1	0	0	0	0	0	0	0	0	1	1	0
7160	0	0	0	1	0	0	1	0	0	1	1	0	1	0	0	1	1	0	0	0	0	1	0	0	0	1	0	0	0	0	1	0	0	0	0	0	0	0	1	0	0	0	0	0	1	0	1	1	0
7161	0	0	0	1	0	1	0	0	0	1	0	0	0	1	0	0	0	0	0	0	0	0	0	0	0	0	0	0	0	0	1	0	1	0	0	0	0	0	0	0	0	0	0	0	0	0	0	0	0
7162	0	0	0	1	0	0	1	0	0	0	0	0	0	1	0	0	0	0	1	0	0	1	0	0	0	0	0	1	0	1	0	0	0	0	0	0	0	1	0	0	0	0	0	0	1	0	1	0	0
7163	0	0	0	0	0	1	0	0	0	1	0	0	0	0	0	0	0	0	0	0	0	1	0	0	0	0	0	0	0	1	1	0	0	0	0	1	0	0	0	0	0	0	0	0	0	1	0	0	0
7164	0	0	0	1	1	0	0	0	0	0	1	0	0	1	0	0	0	0	0	0	1	1	0	1	0	0	0	0	1	0	1	0	0	0	0	0	0	0	0	0	0	1	0	0	1	0	1	0	1
7165	0	0	0	1	0	0	1	1	0	0	0	0	1	1	0	0	0	0	0	0	0	1	0	0	0	0	0	0	1	1	1	0	0	0	1	1	0	0	0	0	0	0	0	0	1	0	1	1	0
7169	0	0	0	0	0	0	0	0	0	1	1	0	0	0	0	0	0	0	0	0	0	1	0	0	0	0	0	0	0	0	1	0	1	0	1	1	0	0	0	0	1	0	0	0	1	0	1	0	0
7177	0	0	0	0	0	0	0	0	0	0	1	0	0	1	0	0	0	0	1	0	0	1	1	0	0	0	0	0	0	0	1	0	0	0	0	0	0	1	0	0	0	0	0	0	0	0	0	0	1
7181	0	0	0	0	0	0	1	0	0	1	1	0	0	1	0	0	1	0	1	0	1	1	0	0	0	0	0	0	0	1	0	0	0	1	0	1	0	0	0	0	0	0	0	1	1	0	1	0	0
7183	0	0	1	1	1	1	0	1	0	1	1	0	0	1	0	1	0	0	1	0	0	1	0	0	0	1	0	0	0	0	1	0	0	0	0	0	0	0	0	0	0	0	0	0	1	0	0	0	0
7186	1	0	0	1	0	0	0	0	0	0	0	1	0	0	0	0	1	0	0	0	0	1	0	0	0	0	0	0	0	1	1	0	0	0	0	0	0	1	0	0	0	1	0	0	0	1	0	0	1
7192	0	0	0	0	0	0	0	0	0	0	0	0	0	0	0	0	1	0	0	0	0	1	0	0	0	0	0	0	0	1	1	0	0	0	0	1	0	0	1	0	0	0	0	0	1	0	1	0	0
7199	0	0	0	1	0	0	1	0	0	1	1	0	0	1	0	0	0	0	0	0	0	1	0	1	0	0	0	0	1	1	1	0	0	0	0	1	0	0	0	0	0	0	0	0	0	0	1	0	0
7202	0	0	0	1	0	0	1	0	0	1	0	1	0	1	0	0	0	0	1	0	0	1	0	0	0	0	0	0	1	1	1	0	0	0	0	1	0	0	0	0	1	0	0	0	0	0	0	0	0
7203	0	0	0	0	0	0	0	0	0	1	1	0	0	1	0	0	0	0	1	0	0	1	1	0	0	0	0	0	0	1	1	0	0	0	1	0	0	1	0	0	0	0	0	0	0	0	0	0	0
7207	0	0	0	0	0	0	0	0	0	0	0	0	0	1	0	0	0	0	1	0	0	1	1	0	0	0	0	0	0	1	1	1	0	0	1	0	0	1	0	0	0	0	0	0	0	1	1	0	1
7208	0	0	0	0	0	0	0	0	0	0	1	0	0	0	0	0	0	0	0	0	0	1	0	0	0	0	0	0	0	0	0	0	0	0	0	0	0	0	0	0	0	0	0	0	0	0	0	0	0
7209	0	0	0	1	0	0	1	0	0	0	1	0	0	0	0	0	1	0	0	1	0	1	0	0	0	1	1	0	0	1	0	0	0	0	0	0	0	1	0	0	1	0	0	0	1	0	0	0	1
7213	0	0	0	1	0	0	1	0	0	0	0	0	0	0	0	0	1	0	1	1	0	1	0	0	0	1	0	0	0	1	0	0	0	0	1	0	0	0	0	0	0	0	0	0	1	0	0	0	1
7217	1	0	0	1	0	0	1	0	0	1	0	1	0	0	0	0	0	0	0	0	0	1	0	0	0	0	0	0	0	1	1	1	0	1	0	1	0	0	0	0	0	0	0	0	1	0	0	0	0
7218	0	0	0	1	0	0	1	0	0	1	1	0	0	1	0	0	0	0	0	0	0	1	0	0	0	1	0	0	0	1	1	0	0	0	0	0	0	1	0	0	0	0	1	0	0	0	0	0	0
7223	0	0	0	0	0	0	0	0	0	0	1	0	0	0	0	0	0	0	1	0	0	1	0	1	0	0	0	0	0	0	1	0	0	0	0	0	0	1	0	0	0	1	0	1	0	0	1	0	0
7231	0	0	0	1	0	0	0	1	0	0	0	1	0	1	0	0	0	0	0	0	0	1	0	0	0	0	0	0	0	0	1	0	0	0	0	0	0	0	0	0	0	0	1	0	0	0	0	0	0
7236	0	0	0	0	0	0	0	0	0	1	1	0	0	1	1	0	0	0	0	0	0	1	0	0	0	0	0	0	0	1	0	0	0	0	0	0	0	0	0	0	0	1	0	0	0	0	0	0	0
7244	0	1	0	1	0	0	1	0	0	1	0	0	0	1	0	0	0	0	0	0	0	1	0	0	0	0	0	0	0	1	1	0	0	0	0	1	0	1	0	0	0	0	0	0	0	0	0	0	0
7248	0	0	0	1	0	0	1	0	0	1	1	0	1	1	0	1	1	0	0	0	0	1	0	1	0	1	0	0	0	0	1	0	0	0	0	0	0	0	0	0	0	1	0	0	1	0	1	1	0
7250	0	0	0	0	0	0	0	0	0	1	0	0	0	1	0	0	0	0	0	0	0	0	0	0	0	0	0	0	0	0	1	0	0	0	0	0	0	1	0	0	0	0	0	0	0	0	0	0	0
7255	0	0	0	1	0	0	0	0	0	0	1	1	0	0	0	0	1	0	0	0	0	1	0	0	0	0	0	0	1	1	1	0	0	0	0	1	0	0	0	0	0	0	0	0	0	0	1	0	0
7258	0	0	0	0	0	0	0	0	0	1	1	1	0	0	0	1	1	0	0	0	0	1	0	0	0	0	0	0	0	1	1	0	1	0	0	0	0	0	0	0	0	0	0	0	0	0	1	1	1
7268	0	0	0	1	0	0	1	0	0	0	0	0	0	0	0	0	0	0	0	0	0	1	0	0	0	0	0	0	0	1	1	0	0	0	0	0	0	1	0	0	0	1	0	0	0	0	1	1	0
7273	0	0	0	0	0	0	0	0	0	0	0	0	0	1	0	0	1	0	0	0	1	1	0	0	0	1	0	0	0	1	1	0	0	0	0	1	0	1	0	0	0	0	0	0	1	0	0	1	0
7276	0	0	0	1	0	0	1	0	1	1	1	0	0	1	0	0	0	0	1	1	0	0	0	0	1	0	0	0	0	1	1	1	0	0	0	0	0	0	0	0	0	1	0	0	0	0	1	0	1
7280	0	0	0	1	1	0	0	0	0	1	1	1	0	1	0	0	0	0	0	0	0	1	0	0	0	1	0	0	0	1	0	0	0	0	0	0	0	0	1	0	0	0	0	0	1	0	1	0	1
7282	0	0	0	0	0	0	0	0	0	1	1	1	0	1	0	0	0	0	1	0	0	1	0	0	0	0	0	0	0	1	0	0	0	0	0	0	0	0	0	0	0	0	0	0	1	0	0	0	0
7287	0	0	0	1	0	0	0	0	0	0	1	0	0	0	0	0	0	0	0	0	0	1	0	0	0	1	1	0	0	1	1	0	0	0	0	1	0	0	0	0	0	0	0	0	1	0	1	1	0
7288	0	0	0	1	0	0	0	0	0	0	0	0	0	1	0	0	0	0	0	1	0	1	0	0	0	0	0	0	0	1	1	0	0	0	0	0	0	0	0	0	0	1	0	0	1	0	0	0	1
7296	0	0	0	0	0	0	0	0	0	0	0	0	0	1	0	0	0	0	1	0	0	1	0	0	0	0	0	0	1	1	1	0	0	0	0	0	0	1	0	0	0	0	0	1	1	0	1	0	0
7298	0	0	0	1	0	1	1	0	0	0	0	0	0	0	0	0	0	0	1	0	0	1	1	0	0	0	0	0	0	1	1	0	0	0	0	0	1	0	0	0	0	1	0	0	0	0	1	0	0
7305	0	0	0	1	0	0	1	0	1	1	1	0	0	1	0	0	0	0	0	0	0	1	0	0	0	0	0	0	0	1	1	0	1	0	1	0	0	0	0	0	0	1	0	0	0	0	0	1	0
7306	0	0	0	1	0	0	1	0	0	1	0	0	0	1	0	0	0	0	1	0	0	1	0	0	0	0	0	0	0	1	1	0	1	1	0	1	0	0	0	0	0	0	0	0	0	0	0	1	0
7307	0	0	0	1	0	1	1	1	0	1	1	0	1	1	0	0	0	0	0	0	0	1	0	0	0	1	0	0	0	0	1	0	0	1	0	1	0	0	0	0	0	0	0	1	0	1	1	0	0
7314	0	0	0	1	0	0	0	0	0	0	1	0	0	1	0	0	0	0	0	0	0	1	0	0	0	0	0	0	1	0	1	0	0	0	0	0	0	0	0	0	0	0	0	0	1	0	1	0	0
7316	0	0	0	1	0	0	1	0	0	0	1	0	0	1	0	0	0	1	0	0	0	1	0	0	0	0	0	0	1	1	1	0	0	0	0	1	0	0	1	0	1	0	0	0	1	0	1	0	1
7319	0	0	0	1	0	0	1	0	0	0	1	0	0	1	0	0	0	0	1	0	0	1	0	0	0	0	0	0	0	0	1	0	1	0	0	0	0	1	0	1	0	0	0	0	0	0	0	1	0
7320	0	0	0	1	0	0	1	0	0	1	1	0	1	1	0	0	0	0	0	0	0	1	0	0	0	1	0	0	0	0	1	0	0	0	0	0	0	0	0	0	0	0	0	0	1	0	1	0	1
7322	0	0	0	1	0	0	0	0	0	0	0	0	0	0	0	0	0	0	0	0	0	0	0	1	1	0	0	0	0	0	0	0	0	0	0	0	0	0	0	0	0	0	0	0	0	0	0	0	0
7323	0	0	1	1	1	0	1	1	0	1	1	0	0	1	0	0	0	0	0	0	0	0	0	0	0	1	1	0	0	1	1	0	0	0	1	1	0	1	0	0	0	1	0	0	0	0	0	0	0
7327	0	0	0	1	0	0	1	0	1	1	1	1	0	1	0	0	0	0	0	0	0	1	0	0	0	0	0	0	0	0	1	1	1	0	0	1	0	1	0	0	0	0	0	0	0	1	1	0	1
7328	0	0	0	1	0	0	1	0	1	1	0	0	0	1	0	0	0	1	0	0	0	1	0	0	0	0	0	0	1	1	0	0	0	0	1	1	0	0	0	0	0	0	0	0	0	1	0	0	0
7332	0	0	0	1	0	0	1	0	0	1	1	0	0	1	0	0	0	1	0	0	1	1	0	0	0	1	0	0	0	1	1	1	0	0	0	0	0	0	0	0	0	0	0	0	0	0	1	1	0
7333	0	0	0	1	1	1	0	0	0	1	1	0	0	1	0	0	0	0	1	0	0	1	0	0	0	0	0	0	0	0	1	0	0	0	0	0	0	0	0	0	0	0	0	1	0	0	1	0	1
7337	0	0	0	1	0	0	0	0	0	0	1	0	0	1	0	0	0	0	0	0	0	1	0	0	0	1	0	0	0	0	1	0	0	0	0	0	0	1	1	0	0	0	0	0	0	0	0	0	0
7342	1	0	0	1	0	1	1	0	0	0	1	0	0	1	0	0	0	0	1	0	1	1	1	0	0	0	0	0	0	0	1	0	0	0	1	1	0	0	1	0	0	0	0	0	1	0	1	0	1
7343	0	0	0	1	0	0	1	0	0	0	0	0	0	1	0	0	1	0	1	0	0	1	0	0	0	0	0	0	0	0	1	0	0	0	0	0	0	0	0	0	1	0	1	0	1	0	1	0	0
7344	0	0	0	0	0	0	0	1	0	0	0	0	0	1	0	0	0	0	0	0	0	1	0	0	0	0	0	0	0	1	1	0	1	1	0	0	0	1	0	1	0	1	0	1	0	0	0	0	0
7346	0	0	0	1	0	0	1	0	0	0	1	0	0	0	0	0	0	0	1	0	0	0	0	0	0	0	0	0	0	0	1	0	0	0	0	0	0	1	0	0	0	0	0	0	1	0	1	0	1
7347	0	0	1	1	1	1	0	0	0	1	1	0	1	0	0	0	1	0	1	0	0	1	0	0	0	0	1	0	0	0	1	0	0	1	0	1	0	1	0	0	0	1	0	0	0	0	1	0	0
7349	0	0	0	0	0	1	0	0	0	1	1	1	0	1	0	0	0	0	1	0	0	1	0	0	0	1	0	0	0	1	1	0	1	0	0	0	0	1	0	0	0	1	0	1	0	0	0	0	0
7350	0	0	0	0	0	1	0	0	0	1	1	1	0	1	0	0	0	0	1	0	0	1	0	0	0	1	0	0	0	1	1	0	1	0	0	0	0	1	0	0	0	1	0	1	0	0	1	0	0
7353	0	0	0	1	0	1	1	0	0	1	0	1	0	1	0	1	0	1	0	0	0	1	0	0	0	1	0	0	0	1	1	0	0	0	1	1	0	0	1	0	0	0	0	0	1	0	0	0	0
7354	0	0	0	0	0	0	0	0	0	0	1	1	0	0	0	0	0	0	0	0	0	1	0	0	0	0	0	0	0	1	0	0	0	0	1	0	0	1	0	0	0	0	0	0	0	0	0	0	1
7356	0	0	0	1	0	0	1	0	0	1	1	0	0	0	0	0	1	0	0	0	0	1	0	0	0	1	0	0	0	0	1	0	0	0	0	0	0	0	1	0	0	0	0	0	1	0	1	1	0
7358	0	0	0	1	0	0	1	0	0	1	1	0	1	1	0	1	1	0	0	0	0	1	0	0	0	1	0	0	0	0	1	0	0	0	0	0	0	0	0	0	0	1	0	0	1	0	1	1	0
7359	0	0	0	1	0	0	1	0	0	1	1	0	1	1	0	1	1	0	0	0	0	1	0	0	0	1	0	0	0	0	1	0	0	0	0	0	0	0	1	0	0	1	0	0	1	0	1	1	0
7372	0	0	0	1	0	0	1	0	0	1	1	0	0	1	0	0	0	0	0	0	0	1	1	0	0	0	0	0	0	1	1	0	0	0	0	1	0	0	0	0	0	0	0	1	0	0	0	0	0
7373	0	0	0	1	0	0	0	0	0	0	0	0	0	0	0	0	0	0	0	0	0	1	0	0	0	0	0	0	0	1	1	0	0	0	0	0	0	0	0	0	0	0	0	0	0	0	0	0	0
7377	0	0	0	1	0	0	1	0	0	1	1	0	0	0	0	1	0	0	0	0	0	1	0	0	0	1	0	0	0	0	1	0	0	0	0	0	0	0	1	0	0	1	0	0	1	0	1	1	0
7378	0	0	0	0	0	0	1	0	0	0	0	1	0	1	0	0	0	1	1	0	0	1	1	0	0	0	0	0	0	0	1	0	1	0	1	1	0	1	0	1	0	1	0	0	0	0	0	0	0
7382	0	0	0	1	0	0	1	1	0	1	0	0	0	1	0	0	0	0	0	0	0	1	0	0	1	0	1	0	0	0	1	0	0	0	0	1	0	1	0	1	1	0	0	0	0	0	0	0	0
7383	0	0	0	1	0	0	1	0	0	1	1	0	0	0	0	0	0	1	0	0	0	1	0	0	0	0	0	0	0	1	1	1	0	0	0	0	0	0	0	0	0	0	0	0	0	0	1	0	1
7384	0	0	0	0	0	1	1	0	0	0	1	0	0	0	0	0	0	0	0	0	0	1	1	0	0	0	0	1	0	1	1	0	0	0	0	1	0	0	0	0	0	0	0	0	0	0	1	0	0
7387	0	0	0	1	0	1	1	0	0	1	1	1	0	1	0	0	0	1	0	0	1	1	0	0	0	1	0	0	0	0	1	0	0	0	0	0	0	0	0	0	0	0	0	0	1	0	0	1	0
7394	0	0	0	0	0	0	0	0	0	0	0	0	0	1	0	0	0	0	0	1	0	1	0	0	0	1	0	0	1	0	1	0	0	1	0	0	0	0	0	0	0	0	0	1	0	1	1	0	0
7396	0	0	0	1	0	0	0	0	0	1	0	0	1	0	0	0	0	0	0	0	0	1	0	0	0	1	0	0	0	0	0	0	0	1	0	0	0	0	0	0	0	1	0	0	0	0	0	0	0
7404	0	0	0	1	0	0	0	1	0	0	1	1	0	1	0	0	0	0	0	0	0	1	0	0	0	0	0	1	0	1	1	0	1	1	0	1	0	0	0	0	0	0	0	0	1	0	1	0	0
7411	0	0	0	0	0	0	1	0	0	1	1	0	0	1	0	0	0	0	1	0	0	1	0	1	1	0	0	0	0	1	1	0	1	0	0	0	0	0	0	0	1	0	0	0	0	0	1	0	0
7413	0	0	0	0	0	0	1	0	0	1	1	1	0	0	0	0	1	0	0	0	0	1	0	0	0	0	0	0	0	1	0	0	0	0	0	0	0	1	0	0	0	0	0	1	0	0	0	0	0
7415	0	0	0	1	0	0	0	0	0	1	0	1	0	1	0	0	0	0	0	0	0	0	0	0	0	0	0	0	1	1	1	0	0	1	0	1	0	0	0	0	1	0	1	0	0	0	0	0	0
7416	0	0	0	1	0	0	1	0	0	1	0	0	0	1	0	0	1	0	0	1	0	1	0	0	1	1	0	0	1	1	1	0	0	0	0	0	0	0	0	0	0	0	0	0	1	0	1	0	0
7417	0	0	0	1	0	0	1	1	0	0	0	0	0	0	0	0	0	0	0	0	1	1	0	0	0	0	0	0	0	1	1	0	1	0	0	1	0	0	0	1	0	1	1	0	0	0	0	0	0
7418	0	0	0	1	0	0	1	1	0	1	0	0	0	1	0	0	0	0	0	0	0	0	0	0	0	0	0	0	0	0	0	0	0	0	0	0	0	1	0	0	0	0	0	1	0	0	1	0	0
7419	0	0	0	1	0	1	1	0	0	0	1	0	0	1	0	0	0	1	0	0	0	1	0	0	0	0	0	0	1	1	1	0	0	0	0	1	0	1	0	0	0	0	0	0	0	0	1	0	1
7424	0	0	0	1	0	1	0	0	0	1	1	0	0	1	0	0	0	0	0	0	0	1	1	0	0	0	0	0	0	1	1	0	0	0	1	0	0	1	0	0	0	1	0	0	0	1	0	0	0
7427	0	0	0	0	0	0	0	0	0	1	1	1	0	0	1	0	1	0	1	0	0	1	0	0	0	1	0	0	0	0	1	0	0	0	0	0	0	1	0	0	0	1	0	1	0	0	0	0	0
7430	0	0	0	0	0	0	0	0	1	1	1	0	0	0	0	0	0	0	0	0	0	1	0	1	0	0	0	0	0	0	1	1	0	0	0	0	0	1	0	0	0	0	0	1	0	1	0	0	1
7460	0	0	0	0	0	1	0	0	0	0	1	0	0	0	0	0	0	0	1	0	0	1	0	0	0	0	0	0	0	0	0	0	0	0	1	1	0	0	0	0	0	0	0	0	0	0	0	0	0
7461	0	0	0	0	0	0	0	0	0	0	0	0	0	0	0	0	0	0	0	0	0	0	0	0	0	0	0	0	0	0	0	0	0	0	0	0	0	0	0	0	0	0	0	0	0	0	0	0	0
7471	0	0	0	1	1	0	0	1	0	1	1	0	0	1	0	0	1	0	1	0	0	1	0	0	0	0	0	0	0	0	1	0	0	0	1	0	0	1	0	0	0	1	0	0	0	0	1	0	0
7475	0	0	0	1	0	0	1	0	0	1	1	0	1	1	0	1	1	0	1	0	0	1	0	0	0	1	0	0	0	0	1	0	0	0	0	0	0	0	0	0	0	1	0	0	1	0	1	1	0
7477	0	0	0	1	0	0	0	0	0	1	0	1	0	0	0	0	0	0	0	0	0	0	0	0	0	0	0	0	0	0	1	0	0	0	0	0	0	1	0	0	0	0	0	0	1	0	0	0	0
7514	0	0	0	0	0	1	0	0	0	1	0	0	0	0	0	0	0	0	1	0	0	1	0	0	0	0	0	0	0	1	0	0	0	0	0	1	0	0	0	0	0	1	0	0	0	0	0	0	0
7515	0	0	0	1	0	0	1	0	0	1	1	0	1	0	0	1	1	0	0	0	0	1	0	0	0	1	0	0	0	0	1	0	0	0	0	0	0	0	0	0	0	0	0	0	1	0	1	1	0
7516	1	0	0	1	0	1	1	0	0	0	0	0	0	1	0	0	0	0	1	0	0	0	0	0	0	1	0	0	0	0	1	0	0	0	1	1	0	0	1	0	0	1	1	0	1	0	0	0	1
7517	1	0	0	1	0	1	1	0	0	0	0	0	0	1	0	0	0	0	0	0	0	0	0	0	0	0	0	0	0	0	1	0	0	0	0	1	0	0	0	0	0	1	1	0	1	0	0	0	1
7520	0	0	0	0	1	1	0	0	0	0	1	0	0	0	1	0	0	0	1	0	1	1	0	0	0	1	0	0	1	1	0	0	0	0	0	1	0	1	0	0	0	0	0	0	0	0	1	0	0
7521	0	0	0	0	0	0	1	0	0	0	1	0	0	1	0	0	0	0	1	0	0	1	0	0	1	0	0	0	0	1	1	0	0	0	0	1	0	1	0	1	0	1	0	0	0	0	0	1	1
7523	0	1	0	1	0	0	1	0	0	1	0	1	0	1	0	0	0	0	1	0	1	1	1	0	0	0	0	0	0	0	1	0	0	0	0	0	0	1	0	0	0	0	0	0	1	0	1	0	0
7525	0	0	0	1	0	1	1	0	0	1	0	0	1	0	0	0	0	0	0	0	0	1	0	0	0	0	1	0	0	1	1	0	0	0	0	0	0	1	0	0	0	0	0	0	0	1	0	0	0
7529	0	0	0	1	0	0	1	0	0	1	1	0	1	1	0	1	1	0	1	0	0	1	0	0	0	1	0	0	0	0	1	0	0	0	0	0	0	0	0	0	0	1	0	0	1	0	1	1	0
7530	0	0	0	1	0	0	1	0	0	1	1	0	1	1	0	1	1	0	0	0	0	1	0	1	0	1	0	0	0	0	1	0	0	0	0	0	0	0	1	0	0	1	0	0	1	0	1	1	0
7566	0	0	0	1	0	0	1	0	0	1	1	0	1	0	0	1	1	0	1	0	0	1	0	0	0	1	0	0	0	1	0	0	0	0	0	1	0	0	0	0	0	1	0	0	0	0	1	0	0
7568	0	0	0	1	0	0	1	0	0	1	1	0	0	1	0	0	1	0	0	0	0	1	0	0	0	1	0	0	0	0	1	0	0	0	0	0	0	0	0	0	0	1	0	0	1	0	1	1	0
7717	0	0	0	1	0	0	0	0	1	1	0	1	0	1	0	0	0	0	0	0	0	1	0	0	0	0	0	0	0	0	1	0	1	0	0	0	0	0	0	0	0	1	0	0	0	0	1	1	0
7757	0	0	0	1	0	0	1	0	0	1	1	0	0	1	0	1	0	0	0	0	0	1	0	0	0	1	0	0	0	0	1	0	0	0	0	0	0	0	1	0	0	0	0	0	1	0	1	1	0
7767	0	0	0	1	0	0	1	0	0	1	1	0	1	1	0	1	1	0	1	0	0	1	0	0	0	1	0	0	0	0	1	0	0	0	0	0	0	0	0	0	0	1	0	0	1	0	1	1	0
7917	0	0	0	0	0	1	0	0	0	1	0	0	0	0	0	0	0	0	1	0	0	1	0	0	0	0	0	0	0	0	0	0	0	0	0	1	0	0	0	0	0	1	0	0	0	0	0	0	0
7947	0	0	0	1	0	1	1	0	0	1	0	0	0	0	0	0	0	0	1	0	0	1	0	0	0	0	0	0	0	0	1	1	0	1	0	0	0	1	0	0	0	0	0	0	0	1	0	0	0
8037	0	0	0	1	0	0	1	0	0	1	1	0	1	1	0	1	1	0	1	0	0	1	0	0	0	1	0	0	0	0	1	0	0	0	0	0	0	0	0	0	0	0	0	0	1	0	1	1	0
8057	0	0	0	1	0	0	1	0	0	1	1	0	1	1	0	0	1	0	1	0	0	1	0	0	0	1	0	0	0	0	1	0	0	0	0	0	0	0	0	0	0	1	0	0	1	0	1	1	0
8077	0	0	0	1	0	0	0	0	0	0	1	0	0	0	0	0	0	1	1	0	0	1	0	0	0	0	0	0	0	0	1	0	0	0	0	0	0	0	0	0	0	0	0	0	1	0	1	0	0
8132	0	0	0	1	0	1	1	0	0	1	0	1	1	0	0	0	0	1	1	0	0	0	0	0	0	0	0	0	0	0	1	0	0	0	0	1	0	1	0	0	0	0	0	0	0	1	0	0	1
8171	0	0	0	1	0	0	1	0	0	1	1	0	1	1	0	0	0	0	1	0	0	1	0	0	0	1	0	0	0	0	1	0	0	0	0	0	0	0	0	0	0	0	0	0	1	0	1	1	0
8214	0	0	0	1	0	0	1	0	0	1	0	0	0	1	0	0	0	0	0	0	1	1	0	0	0	1	0	0	0	0	1	1	0	0	0	0	0	0	0	0	0	0	0	0	1	0	1	0	0
8222	0	0	1	1	0	1	0	1	0	0	1	1	0	1	0	0	1	0	0	1	0	1	0	0	0	1	0	0	0	0	0	0	0	1	1	0	0	1	0	0	0	0	0	0	0	0	1	0	1
8227	0	0	0	1	0	0	1	0	0	1	0	1	0	1	0	0	0	0	1	0	0	1	0	1	0	0	0	0	0	1	1	0	0	0	1	0	0	0	0	0	0	0	1	1	1	0	1	0	0
8230	0	0	0	1	0	1	1	0	0	0	1	1	0	1	0	0	0	0	1	0	0	1	0	0	0	0	0	0	0	1	0	0	0	1	0	0	1	0	0	0	0	0	0	0	0	0	0	0	1
8231	0	0	0	0	0	0	0	0	0	1	1	0	0	0	0	0	0	0	1	1	0	0	0	0	0	0	0	0	0	1	0	0	0	0	0	1	1	0	0	0	0	0	0	0	1	0	0	1	0
8233	0	0	0	1	0	0	1	0	0	1	0	0	0	0	0	1	1	0	0	0	0	1	0	0	0	0	0	0	0	0	1	0	0	0	0	0	0	0	0	0	0	0	0	0	1	0	1	1	0
8234	1	0	0	0	0	0	0	0	0	0	1	1	0	1	0	0	0	0	1	1	0	1	0	0	0	0	0	0	0	1	1	0	0	0	0	1	0	0	0	0	0	0	0	0	0	0	0	1	0
8235	0	0	0	1	0	1	0	0	0	0	1	0	0	0	0	0	0	0	1	0	0	1	0	0	0	0	0	0	0	1	1	0	0	0	0	0	0	1	0	0	0	0	0	0	0	0	1	0	0
8236	0	0	0	0	0	0	1	0	0	0	0	0	0	0	0	0	0	0	0	0	0	0	0	0	0	0	0	0	0	0	1	0	0	0	0	1	0	0	0	0	0	1	0	0	0	0	0	0	0
8237	0	0	0	0	0	0	0	0	0	0	1	1	0	0	0	0	0	0	0	0	0	1	0	0	0	0	0	0	0	1	0	0	0	0	1	0	0	0	1	0	1	0	1	0	0	0	0	0	1
8238	0	0	0	1	0	0	0	0	0	0	0	0	0	0	0	0	0	1	0	0	0	1	0	1	1	0	0	0	0	0	0	0	0	0	0	0	0	1	0	0	0	0	0	0	0	0	0	0	1
8239	0	0	0	0	0	1	0	0	0	0	0	0	0	0	0	0	0	0	0	0	0	0	0	0	0	0	0	0	0	0	1	0	0	0	0	0	0	0	0	0	0	0	0	0	1	0	0	0	0
8240	0	0	0	1	0	0	0	0	0	0	1	1	0	1	0	0	0	0	0	0	0	0	0	0	1	1	0	0	0	1	1	0	0	0	0	1	0	0	0	0	0	0	0	0	1	0	1	0	1
8241	0	0	0	1	0	0	0	0	0	0	1	0	0	0	0	0	0	0	0	0	0	1	0	0	0	1	0	0	0	1	0	0	0	1	0	0	0	1	0	0	0	0	0	0	0	0	0	0	1
8242	0	0	0	1	1	0	0	0	0	1	0	0	0	1	0	0	0	0	0	1	0	1	0	0	0	1	0	1	0	1	1	0	0	0	1	0	0	1	0	0	0	0	0	0	0	0	1	0	0
8243	0	0	0	1	0	1	0	0	0	0	0	0	0	0	0	0	0	1	1	0	1	1	0	0	0	0	0	0	0	0	1	0	0	1	0	0	0	0	0	0	0	0	0	0	0	0	0	0	0
8244	0	0	0	1	0	1	0	0	0	0	0	1	0	0	0	0	0	0	0	0	1	0	0	0	0	0	0	0	0	0	1	0	0	0	1	0	0	0	0	0	0	0	0	0	0	0	1	0	0
8246	0	0	0	1	1	0	0	1	0	0	0	0	0	1	0	0	0	1	1	0	0	1	0	0	0	0	0	0	0	0	1	0	1	0	0	1	0	0	0	0	0	0	0	0	0	0	1	0	1
8247	0	0	0	1	0	0	0	0	0	0	1	0	0	1	0	0	0	0	0	0	0	1	0	0	0	0	0	0	1	0	1	0	0	0	1	1	0	0	0	0	0	0	0	0	1	0	0	1	0
8249	0	0	0	1	0	0	1	0	0	1	1	1	0	1	0	0	1	0	0	0	0	0	0	0	0	0	0	0	0	1	0	0	0	0	0	0	0	1	0	0	0	0	0	0	0	0	0	0	0
8256	0	0	0	1	1	0	1	1	0	1	1	1	0	0	0	0	0	0	1	1	0	0	0	0	0	0	0	0	0	1	0	0	0	0	0	1	0	1	0	0	0	0	1	0	1	0	1	0	1
8258	0	0	0	1	0	1	1	0	0	1	1	0	0	0	0	0	0	0	0	0	0	1	0	0	0	0	0	0	0	1	1	0	0	1	0	1	0	1	0	0	0	0	0	0	0	0	1	0	0
8259	0	0	0	1	0	1	1	0	0	1	1	0	0	0	0	0	0	0	0	0	0	1	0	0	0	0	1	0	0	1	1	0	0	0	0	1	0	0	0	0	0	0	0	0	0	0	1	0	1
8264	0	0	0	1	0	1	0	0	0	0	1	0	0	1	0	0	0	0	0	0	0	1	0	0	0	0	0	0	0	1	1	0	1	0	0	1	1	1	0	1	0	0	0	0	0	1	1	0	0
8283	0	0	0	0	0	1	0	0	0	1	1	0	0	0	0	0	0	0	0	0	0	1	0	0	0	1	0	0	0	1	1	1	0	0	1	1	0	0	1	0	1	0	0	0	0	0	0	0	0
8284	0	0	0	0	0	1	0	0	0	0	1	0	0	1	0	0	0	0	0	0	0	0	0	0	0	0	0	1	0	1	1	0	1	0	0	0	0	0	0	0	1	0	0	0	0	0	0	0	0
8285	0	0	0	0	0	0	0	0	0	0	1	0	0	0	0	0	0	0	1	0	0	1	0	0	0	1	0	0	0	1	1	0	1	0	0	0	0	1	0	0	0	0	0	0	0	0	0	0	0
8290	0	0	0	1	1	1	1	0	0	1	0	0	0	0	0	0	0	0	1	0	0	1	1	0	0	0	0	0	0	1	1	0	0	0	1	1	0	0	0	0	1	1	0	1	0	1	1	0	0
8297	0	0	0	1	0	0	0	1	0	1	1	0	0	1	0	0	0	0	0	0	0	1	0	1	0	0	0	0	0	1	1	0	0	1	0	1	0	1	0	1	0	1	0	0	0	0	0	0	1
8306	0	0	0	1	1	0	1	0	0	1	1	0	0	1	0	0	0	0	0	0	0	1	0	0	1	1	0	0	0	1	0	1	0	0	0	0	0	0	0	0	1	0	0	0	0	0	1	0	1
8307	0	0	0	1	1	0	1	0	0	1	1	0	0	1	0	0	0	0	0	0	0	1	0	0	1	1	0	0	0	1	1	1	0	0	0	0	0	0	0	0	1	0	0	0	0	0	1	1	0
8311	0	0	0	1	0	1	1	0	0	1	0	0	0	1	0	0	0	0	0	0	0	1	0	0	0	0	0	0	1	0	1	0	0	1	0	0	0	1	0	1	0	0	0	0	0	0	0	1	0
8312	0	0	0	1	0	0	1	0	0	0	1	0	0	1	0	0	0	0	0	0	0	0	0	0	0	0	0	0	0	0	0	0	0	0	0	0	0	0	0	0	0	0	0	0	0	0	1	1	0
8326	0	0	0	1	0	0	1	0	0	0	1	0	0	0	1	0	1	0	0	0	0	1	0	0	0	0	0	0	0	1	0	0	0	1	0	0	1	0	0	1	0	0	0	0	1	0	1	0	0
8334	0	0	0	1	0	1	1	0	0	0	1	1	0	1	0	0	0	0	0	0	0	1	1	0	0	0	1	0	0	0	1	0	0	1	1	1	0	0	0	0	0	0	0	0	1	0	0	0	0
8335	0	0	0	1	0	0	0	0	0	0	1	0	0	1	0	0	0	0	1	0	0	0	0	0	0	0	0	1	0	1	1	0	0	0	1	1	0	0	1	0	1	0	0	0	1	0	0	0	1
8337	0	0	0	1	1	0	1	1	0	1	1	0	0	1	0	0	0	0	0	0	0	1	0	0	0	0	0	0	1	1	1	0	0	0	0	1	0	0	0	1	0	1	0	0	0	0	1	1	0
8343	0	0	0	0	0	0	0	0	0	0	1	0	0	1	0	0	0	0	1	0	1	0	0	0	1	0	0	0	0	0	1	0	1	0	0	1	0	1	0	1	0	1	0	1	0	0	1	0	0
8351	0	0	0	1	0	0	0	0	0	1	1	0	0	1	0	0	0	0	1	0	0	0	0	1	0	0	1	0	0	1	0	0	0	0	0	1	0	0	0	0	0	0	0	1	0	1	1	0	0
8354	0	0	1	1	1	0	0	1	0	1	0	0	0	1	0	0	0	0	0	0	0	0	0	0	0	0	0	0	0	1	1	0	0	0	1	1	0	1	0	0	0	0	0	0	0	0	1	0	0
8357	0	0	0	1	0	1	0	0	1	1	1	1	0	1	0	0	0	0	0	0	0	1	0	1	0	0	0	0	0	1	1	0	0	0	0	1	0	1	0	1	0	0	0	0	0	0	0	0	1
8365	0	0	0	1	0	0	0	0	0	0	1	0	0	0	0	0	0	0	1	0	0	0	0	0	0	0	0	1	0	1	1	0	1	1	0	0	0	1	0	0	1	1	0	0	0	0	0	0	0
8366	0	1	0	1	0	1	1	1	0	0	0	0	0	1	0	0	0	0	0	0	0	1	0	0	0	0	0	0	1	1	1	1	0	0	1	0	0	0	0	0	0	0	0	0	0	0	1	0	0
8369	0	0	0	1	0	0	0	0	0	0	1	0	0	0	0	0	0	0	0	0	0	0	0	0	0	0	0	0	0	0	1	1	0	0	0	1	0	0	1	0	1	0	0	0	1	0	1	0	1
8376	0	0	0	1	0	0	1	0	0	1	0	1	0	1	0	0	0	0	0	0	0	1	0	0	0	0	1	0	0	1	1	0	0	0	1	1	0	0	0	0	0	1	1	0	1	0	0	0	1
8386	0	0	0	0	0	0	1	0	0	0	1	1	0	1	0	0	0	0	1	0	0	1	0	0	0	0	0	0	0	1	1	0	1	0	1	1	0	1	0	0	0	1	0	0	0	1	0	0	0
8387	0	0	0	1	1	0	0	1	0	0	1	0	0	1	0	0	0	0	1	0	0	0	0	0	0	0	0	0	0	1	1	0	0	0	0	1	0	0	0	0	0	1	0	0	0	0	0	0	1
8419	0	0	0	0	0	0	0	0	0	1	1	1	0	0	0	0	1	0	0	0	0	1	0	0	0	0	0	0	0	0	1	0	0	0	0	0	0	1	0	0	0	0	0	1	0	0	1	0	0
8420	0	0	0	1	0	0	1	0	0	1	1	1	0	1	0	0	0	1	0	0	0	1	0	0	0	0	0	0	1	1	0	0	0	0	0	0	0	0	0	0	0	0	0	0	1	0	1	0	1
8422	0	0	0	1	0	1	1	0	0	1	1	1	0	0	0	0	0	0	1	0	0	1	1	0	0	0	0	0	0	1	0	0	0	0	0	0	0	0	0	0	0	0	0	0	1	0	1	0	1
8424	0	0	1	1	1	1	0	1	0	1	1	0	0	1	0	0	0	0	1	0	0	1	0	0	0	0	1	0	0	0	1	0	0	0	0	1	0	0	0	0	0	0	0	0	0	0	0	0	0
8426	0	0	0	1	0	0	1	0	0	0	0	0	0	1	0	0	1	0	1	0	0	0	0	0	0	1	0	0	0	0	1	1	0	0	0	0	0	0	0	0	0	0	0	0	0	0	1	1	0
8427	0	0	0	1	1	0	1	0	0	1	1	0	0	1	0	0	1	0	1	0	0	1	0	0	1	1	0	0	0	1	1	1	0	0	0	0	0	0	0	0	1	1	0	0	1	0	0	1	0
8464	0	0	0	1	0	0	1	0	0	1	1	0	0	1	0	0	1	0	0	0	0	1	0	0	0	1	0	0	0	0	1	0	0	0	0	0	0	0	1	0	0	1	0	0	1	0	1	1	0
8483	0	0	0	1	0	0	1	0	0	1	1	0	1	1	0	1	1	0	1	0	0	1	0	0	0	1	0	0	0	0	1	0	0	0	0	0	0	0	1	0	0	1	0	0	1	0	1	1	0
8699	0	0	0	1	0	0	1	0	0	1	1	0	0	1	0	1	1	0	1	0	0	1	0	0	0	1	0	0	0	0	1	0	0	0	0	0	0	0	0	0	0	1	0	0	1	0	1	1	0
8723	0	0	0	1	0	0	1	0	0	1	1	0	1	1	0	1	0	0	0	0	0	1	0	0	0	1	0	0	0	0	1	0	0	0	0	0	0	0	0	0	0	1	0	0	1	0	1	1	0
9027	0	0	0	1	0	1	1	0	0	1	1	1	1	1	0	0	0	0	0	0	0	1	0	0	0	0	0	0	0	1	1	1	0	0	0	0	0	0	1	0	0	1	0	0	1	0	1	1	0
9057	0	0	1	1	0	1	0	1	0	1	1	1	0	0	0	0	0	0	0	1	0	1	0	0	0	0	0	0	0	1	0	1	0	0	0	0	0	1	0	0	0	0	0	0	1	0	1	0	0
9058	0	0	0	1	0	0	1	0	0	1	1	0	0	1	0	0	0	0	1	0	0	1	0	0	0	0	0	0	0	1	1	0	0	0	1	1	0	0	1	0	0	1	1	0	1	0	1	0	1
9067	0	0	0	1	0	1	1	0	0	1	1	0	0	1	0	0	0	0	0	0	0	1	0	0	0	1	0	0	0	0	1	0	0	0	0	0	0	1	0	0	0	0	0	0	0	0	0	0	1
9069	0	0	0	1	0	0	1	0	0	1	0	0	0	0	0	0	0	0	0	0	0	1	0	0	0	1	0	0	0	1	1	0	0	0	0	1	0	1	0	0	0	0	0	0	0	0	0	0	0
9070	0	0	0	1	0	0	1	0	1	1	1	0	0	0	0	0	0	0	0	0	0	1	0	0	0	1	0	0	0	0	1	0	0	0	0	0	0	1	0	0	0	0	0	0	0	0	1	0	1
9075	0	0	0	1	0	0	1	0	1	1	1	0	0	1	0	0	0	0	1	0	0	1	0	0	0	1	0	0	0	1	1	0	0	1	0	1	0	1	0	0	0	0	0	0	0	0	0	0	0
9078	0	0	0	1	0	0	1	0	1	1	1	0	0	1	0	0	0	0	1	0	0	1	0	0	0	1	0	0	0	1	1	0	0	1	0	1	0	1	0	0	0	0	0	0	0	0	0	0	1
9079	0	0	0	1	0	0	1	0	0	1	0	0	0	1	0	0	0	0	0	0	0	1	0	0	0	1	0	0	0	0	1	0	0	0	1	0	0	1	0	0	0	0	0	0	0	0	0	0	1
9081	0	0	0	1	0	0	1	0	1	1	0	0	0	0	0	0	0	0	0	0	0	1	0	0	0	1	0	0	0	0	1	0	0	0	0	1	0	1	0	0	0	0	0	0	0	0	0	0	1
9084	0	0	0	1	0	0	1	0	0	1	0	0	0	1	0	0	0	0	0	0	0	1	0	0	0	0	0	0	0	0	1	0	0	0	0	0	0	1	0	0	0	0	0	0	0	0	0	0	1
9085	0	0	0	1	0	0	1	0	0	1	1	0	0	1	0	0	0	0	1	0	0	1	0	0	0	1	0	0	0	0	1	0	0	0	0	1	0	1	0	0	0	0	0	0	0	0	1	0	1
9089	0	0	0	1	0	0	1	0	0	1	1	0	0	0	0	0	0	0	1	0	0	1	0	0	0	1	0	0	0	1	1	0	0	0	0	1	0	1	0	0	0	0	0	0	0	1	0	0	0
9091	0	0	0	1	0	0	0	0	1	1	0	0	0	1	0	0	0	0	0	0	0	1	0	0	0	1	0	0	0	0	1	0	0	0	0	1	0	0	0	0	0	0	0	0	0	1	0	0	0
9095	0	0	0	1	0	0	1	0	0	1	0	0	0	1	0	0	0	0	0	0	0	1	0	0	0	0	0	0	0	0	1	0	0	0	0	1	0	1	0	0	0	0	0	0	0	1	0	0	0
9099	0	0	0	1	0	0	1	0	0	1	1	0	0	0	0	0	0	0	1	0	0	1	0	0	0	0	0	0	0	0	0	0	0	1	1	0	1	1	0	0	0	0	0	0	0	0	0	0	0
9100	0	0	0	1	0	0	1	0	1	1	1	0	0	1	0	0	0	0	0	0	0	1	0	0	0	0	0	0	0	0	1	0	0	0	0	0	1	1	0	0	0	0	0	0	0	1	0	0	0
9102	0	0	0	1	0	0	1	0	1	1	1	0	0	1	0	0	0	0	0	0	0	1	0	0	0	0	0	0	0	0	1	0	0	1	0	0	1	1	0	0	0	0	0	0	0	1	0	0	0
9103	0	0	0	1	0	0	1	0	1	1	0	1	0	1	0	0	0	0	0	0	0	1	0	0	0	1	0	0	0	0	1	0	0	0	0	0	1	1	0	0	0	0	0	1	0	1	0	1	0
9104	0	0	0	1	1	0	1	0	1	1	1	0	0	1	0	0	0	0	0	0	0	1	0	0	0	0	0	0	0	0	1	0	0	0	0	0	1	1	0	0	0	0	0	0	0	1	1	0	0
9105	0	0	0	1	0	0	1	0	0	1	1	0	0	1	0	0	0	0	0	0	0	1	0	0	0	0	0	0	0	0	1	0	0	0	0	0	1	1	0	0	0	0	0	0	0	1	0	0	0
9106	0	0	0	1	1	0	1	0	1	1	1	0	0	1	0	0	0	0	1	0	0	1	0	0	0	0	0	0	0	0	0	0	0	0	0	0	1	1	0	0	0	0	0	0	0	1	1	0	1
9111	0	0	0	1	0	0	1	0	1	1	1	0	0	1	0	0	0	0	0	0	0	1	0	0	0	0	0	0	0	0	1	0	0	0	0	0	1	1	0	0	0	0	0	0	0	1	0	0	0
9113	0	0	0	1	0	0	1	0	0	1	1	0	0	1	0	0	0	0	0	0	0	1	0	0	0	0	0	0	0	0	1	0	0	0	0	0	1	1	0	0	0	0	0	0	0	0	0	1	0
9114	0	0	0	1	1	0	1	0	0	1	1	1	0	0	0	0	0	0	0	0	0	1	0	0	0	1	0	0	0	0	1	0	0	0	1	0	0	1	0	0	0	0	0	0	0	0	0	0	0
9115	0	0	0	1	0	0	1	0	1	1	1	0	0	1	0	0	0	0	0	0	0	1	0	0	0	1	0	0	0	0	1	0	0	0	1	0	0	1	0	0	0	0	0	0	0	1	0	0	1
9121	0	0	0	1	0	0	1	0	1	0	1	0	0	1	0	0	0	0	0	0	0	1	0	0	0	0	0	0	0	0	1	0	0	0	1	0	0	0	0	0	0	0	0	1	0	0	1	0	1
9125	0	0	0	1	1	0	1	0	0	1	1	0	0	1	0	0	0	0	1	0	0	1	0	0	0	0	0	0	0	1	1	0	0	0	0	0	0	1	0	1	0	0	1	0	1	0	0	0	0
9128	0	0	1	1	0	0	1	0	0	1	1	0	0	1	0	0	0	0	1	0	0	1	0	0	0	1	0	0	0	1	1	0	0	1	0	1	0	1	0	0	0	1	0	0	0	0	0	0	0
9130	0	0	1	1	0	0	1	0	0	1	1	0	0	1	0	0	1	0	0	0	0	1	0	0	0	1	0	0	0	1	1	0	0	1	0	1	0	1	0	0	0	0	0	0	0	0	0	0	0
9131	0	0	1	1	0	0	1	0	0	1	1	0	0	1	0	0	1	0	0	0	0	1	0	0	0	1	0	0	0	1	1	0	0	1	0	0	0	1	0	0	0	1	0	0	0	0	0	0	0
9133	0	0	1	1	0	0	1	0	0	1	1	0	0	1	0	0	1	0	0	0	0	1	0	0	0	1	0	0	0	1	1	0	0	0	0	1	0	1	0	0	0	0	0	0	0	0	1	0	0
9134	0	0	1	1	0	0	1	0	0	1	1	0	0	1	0	0	1	0	1	0	0	1	0	0	0	0	0	0	0	1	1	0	0	0	0	1	0	1	0	0	0	1	0	0	0	0	1	0	0
9298	0	1	0	1	0	0	1	0	0	0	0	1	1	0	0	0	0	0	1	0	0	0	0	0	0	0	0	0	1	0	1	1	0	0	0	0	0	0	0	0	1	0	0	0	1	0	0	0	0
9312	0	1	0	1	0	1	0	0	1	0	0	0	0	1	0	0	0	0	1	0	1	0	0	0	0	0	0	0	0	1	1	0	1	0	0	1	0	1	0	1	0	1	0	1	0	0	0	0	0
9314	0	0	0	1	0	0	1	0	0	1	0	0	0	1	0	0	0	1	1	0	0	1	0	0	0	0	0	0	1	1	1	1	0	0	0	0	0	0	0	0	0	1	0	0	1	0	0	0	0
9321	0	0	0	1	0	0	1	0	0	1	1	0	0	1	0	0	0	0	0	0	0	1	1	0	0	0	0	0	0	1	1	0	0	0	1	1	0	0	0	0	0	0	0	0	1	0	0	0	1
9323	0	0	0	1	0	0	1	0	0	1	1	1	0	1	0	0	0	0	0	0	0	1	1	0	0	0	0	0	0	1	1	0	0	0	1	1	0	0	0	0	0	0	0	0	1	0	0	0	0
9332	0	0	0	1	0	0	0	0	0	1	0	1	0	1	0	0	1	0	0	0	0	1	1	0	0	0	1	0	0	1	1	0	0	0	0	0	0	0	0	0	0	0	0	0	1	0	0	0	0
9336	0	0	0	1	1	1	0	0	0	1	1	1	0	1	0	0	0	0	0	0	0	1	0	0	0	0	0	0	0	1	0	0	0	0	1	1	0	0	0	0	1	0	0	0	1	0	1	0	0
9339	0	0	0	1	0	0	1	0	0	0	0	0	0	1	1	1	1	0	1	1	0	1	0	0	0	0	0	0	0	1	0	0	0	0	1	0	0	0	0	0	0	0	0	0	0	0	1	0	0
9343	1	0	0	1	0	0	1	0	0	1	1	0	0	1	0	0	0	0	0	0	0	1	0	0	0	0	0	0	1	1	1	0	0	0	1	1	0	0	1	0	0	0	1	0	1	0	1	0	0
9352	0	0	0	1	0	0	1	0	0	0	0	1	0	1	0	0	0	0	0	1	0	1	0	0	0	0	0	0	0	1	0	0	0	0	0	0	0	1	0	0	0	0	0	0	0	0	1	0	0
9353	0	0	0	1	0	0	1	0	0	0	1	1	0	1	0	0	0	0	0	1	0	0	0	0	0	0	1	0	0	1	0	0	0	0	1	0	0	0	0	0	0	0	0	0	0	0	1	0	0
9363	0	0	0	1	0	0	1	0	0	1	0	0	0	1	0	0	0	0	0	0	0	1	1	0	0	0	0	0	0	1	0	0	0	0	1	0	0	0	0	0	0	0	0	0	1	0	0	0	0
9369	0	0	0	1	0	0	1	0	0	0	1	0	0	0	1	1	1	0	1	1	0	0	0	0	0	0	0	0	0	1	0	0	0	0	1	0	0	1	0	0	0	0	0	0	0	0	1	0	1
9370	0	0	0	1	0	0	1	0	0	1	1	0	0	1	0	0	0	0	1	1	0	1	0	0	0	0	0	0	0	1	0	0	0	0	1	0	0	1	0	0	0	0	0	0	0	0	0	0	1
9371	0	0	0	1	0	0	1	0	0	1	0	0	0	1	0	0	0	0	0	0	0	1	1	0	0	0	0	0	0	1	1	0	0	0	1	1	0	0	0	0	0	1	1	0	1	0	0	0	1
9380	0	0	0	1	0	0	0	0	0	0	0	0	0	1	0	0	0	0	1	0	0	1	0	0	0	0	0	1	0	1	1	0	0	0	1	0	0	0	0	0	1	0	0	0	1	0	0	0	0
9381	1	0	0	1	0	1	1	0	0	0	1	0	0	1	0	0	0	0	0	0	0	1	0	0	0	0	0	0	0	1	1	0	0	0	1	1	0	0	1	0	0	1	1	0	1	0	1	0	1
9382	1	0	0	1	0	1	1	0	0	0	1	0	0	1	0	0	0	0	0	0	0	1	0	0	0	0	0	0	0	1	1	0	0	0	1	1	0	0	0	0	0	1	1	0	1	0	0	0	1
9383	1	0	0	1	0	1	1	0	0	0	1	0	0	1	0	0	0	0	0	0	0	0	0	0	0	0	0	0	0	1	1	0	0	0	1	1	0	0	0	0	0	1	1	0	1	0	0	0	0
9386	0	0	0	1	0	0	1	0	0	1	0	0	0	1	0	0	0	0	0	0	0	1	1	0	0	0	0	0	0	1	1	0	0	0	1	1	0	0	0	0	0	1	1	0	1	0	0	0	0
9388	0	0	0	1	0	0	1	0	0	1	1	0	0	1	0	0	0	0	0	0	0	1	1	0	0	0	0	0	0	1	1	0	0	0	0	1	0	0	0	0	1	0	1	0	1	0	1	0	0
9390	1	0	0	0	0	0	1	0	0	0	1	0	0	1	1	0	0	0	0	1	0	1	0	0	0	0	0	0	0	1	1	0	0	0	0	0	0	1	0	0	0	0	0	0	1	0	1	0	0
9391	1	0	0	0	0	0	1	0	0	0	1	0	0	1	1	0	0	0	0	1	0	1	0	0	0	0	0	0	0	1	1	0	0	0	0	0	0	1	0	0	0	0	0	0	1	0	1	0	0
9392	1	0	0	0	0	0	1	0	0	0	1	1	0	1	1	0	1	0	0	1	0	1	0	0	0	0	0	0	0	1	1	0	0	0	1	0	0	1	0	0	0	0	0	0	1	0	1	0	0
9394	1	0	0	1	0	1	1	0	0	0	0	0	0	1	0	0	0	0	0	0	0	1	0	0	0	0	0	0	0	0	1	0	0	0	1	0	0	0	1	0	0	1	1	0	1	0	1	0	0
9395	0	0	0	1	0	1	1	0	0	1	0	0	0	0	0	0	0	1	0	0	1	1	0	0	0	0	0	1	0	0	1	0	0	0	0	1	0	0	0	0	0	0	0	0	0	0	0	0	0
9399	0	0	0	1	0	0	0	0	0	0	1	1	0	1	0	0	0	0	1	0	0	1	0	0	0	0	0	0	0	1	1	0	0	1	1	1	0	0	0	0	0	0	0	0	0	0	0	0	0
9402	0	0	0	0	1	0	0	0	0	1	1	1	0	1	0	0	0	0	1	0	0	1	0	0	0	0	0	0	0	1	0	0	0	0	1	1	0	0	1	0	0	0	1	0	0	0	1	0	0
9404	0	0	0	1	0	0	0	0	1	1	1	0	0	1	0	0	0	0	0	0	0	1	0	0	0	0	0	0	0	1	1	0	0	1	1	1	0	0	0	0	0	0	1	0	0	0	1	1	0
9405	0	0	0	1	0	0	0	0	0	0	1	0	0	1	0	0	0	0	0	0	0	1	0	0	0	0	0	0	0	1	0	0	0	0	1	1	0	0	1	0	1	0	0	0	1	0	1	0	1
9407	0	0	0	1	0	0	0	0	0	0	1	0	0	1	0	0	0	0	0	0	0	1	0	0	0	0	0	1	0	0	1	0	0	0	1	1	0	0	0	0	0	0	0	0	1	0	0	0	0
9408	0	0	0	0	0	0	0	0	0	0	1	1	0	0	0	0	1	0	1	0	1	1	0	0	0	1	0	0	0	0	0	0	0	0	0	0	0	1	0	0	0	0	0	0	0	0	1	0	0
9409	0	0	0	0	0	1	0	0	0	1	1	0	0	0	0	0	0	0	0	0	0	1	0	0	0	0	1	0	0	1	1	0	0	0	1	1	0	0	0	0	0	1	0	0	1	0	1	1	0
9412	1	0	0	1	0	0	1	0	0	1	1	1	0	1	0	0	0	0	0	0	0	1	0	0	0	0	0	0	0	1	0	0	0	1	1	0	0	1	0	0	0	0	0	0	0	0	1	0	0
9413	1	0	0	1	0	0	1	0	0	1	1	1	0	1	0	0	1	0	1	0	0	1	0	0	0	0	0	0	0	1	0	0	0	0	1	0	0	1	0	0	0	0	0	0	0	0	1	0	0
9416	0	0	0	1	0	1	1	0	0	0	0	1	0	1	0	0	0	0	0	0	0	1	0	0	0	0	0	0	0	1	0	0	0	1	1	1	0	0	1	0	0	0	1	0	1	0	1	0	1
9421	0	0	0	0	0	0	0	0	0	0	1	1	0	0	0	0	0	0	0	0	0	1	0	0	0	0	0	0	0	0	0	0	0	0	0	1	0	0	0	0	0	0	0	0	0	0	1	1	0
9427	0	0	0	1	0	0	1	0	0	1	1	1	0	1	0	0	0	0	0	0	0	1	1	0	0	0	0	0	0	1	1	0	0	0	1	1	0	0	0	0	0	0	0	0	1	0	1	0	1
9433	0	0	0	1	0	0	1	0	0	1	1	0	0	1	0	0	1	0	0	0	0	1	1	0	0	0	0	0	0	1	1	0	0	0	1	1	0	0	0	0	0	0	0	0	1	0	0	0	0
9436	0	0	0	1	0	0	0	0	0	0	1	1	0	0	0	0	1	0	0	0	0	1	0	0	0	1	0	0	0	1	0	0	0	0	1	1	0	1	0	0	0	0	0	0	0	0	0	0	0
9437	0	0	0	0	0	0	0	0	0	0	1	0	0	1	0	0	0	0	0	0	0	1	0	0	0	0	0	0	0	1	1	0	0	0	1	1	0	0	0	0	0	0	0	0	0	0	1	1	0
9442	1	0	0	1	0	1	1	0	0	0	0	0	0	1	0	0	0	0	0	0	0	1	0	0	0	1	0	0	0	1	1	0	0	0	1	1	0	0	1	0	0	1	1	0	1	0	0	0	1
9450	1	0	0	1	0	0	1	0	0	0	0	1	0	1	0	0	1	0	0	0	0	1	0	0	0	1	0	0	0	0	0	0	0	0	1	1	0	0	0	0	0	0	0	0	0	0	1	0	0
9451	1	0	0	1	0	1	1	0	0	0	1	0	0	0	0	0	0	0	1	0	0	1	0	0	0	0	0	0	0	1	0	0	0	0	1	1	0	0	0	0	0	0	0	0	0	0	1	0	0
9452	1	0	0	1	0	0	1	0	0	0	1	1	0	1	0	0	1	0	1	1	0	1	0	0	0	1	0	0	0	1	1	1	0	0	0	0	0	0	0	0	0	0	0	0	0	0	1	0	1
9453	1	0	0	1	1	0	0	0	0	1	1	0	0	1	0	0	0	0	0	1	0	1	0	0	0	0	0	0	0	1	0	0	0	1	1	1	0	0	0	0	0	0	0	0	0	0	0	0	1
9454	1	0	0	1	0	0	1	0	0	1	1	0	0	1	0	0	0	0	0	1	0	1	0	0	0	0	0	0	0	1	0	0	0	0	1	1	0	0	0	0	0	0	1	0	0	0	0	0	0
9455	1	0	0	1	0	0	1	0	0	1	1	1	0	1	0	0	0	0	1	1	0	1	0	0	0	0	0	0	0	1	0	0	0	1	1	1	0	0	0	0	1	0	0	0	0	0	1	0	0
9470	0	0	0	1	0	0	1	1	0	1	1	1	0	1	0	0	0	0	1	0	0	1	0	0	0	0	0	0	0	1	1	0	1	0	1	1	0	0	0	0	0	1	1	0	1	0	1	1	0
9471	0	0	0	1	0	0	0	0	0	0	1	0	0	1	0	0	0	0	0	0	0	1	0	0	0	0	0	1	0	1	1	0	0	0	0	0	0	0	0	0	1	0	0	0	1	0	1	0	1
9476	1	0	0	1	0	1	1	0	0	0	1	0	0	1	0	0	0	0	1	0	0	1	0	0	0	1	1	0	0	0	1	0	0	0	1	1	0	0	0	0	0	1	1	0	1	0	1	0	1
9481	0	0	0	0	0	1	0	0	0	0	1	0	0	1	0	0	0	0	0	0	1	1	0	0	0	0	0	0	0	1	0	0	0	0	1	1	0	0	0	0	0	0	0	0	0	0	1	1	0
9503	0	0	0	1	0	1	1	0	0	1	0	0	0	1	0	0	0	1	0	0	0	1	0	1	0	0	0	0	0	0	1	1	0	0	1	0	0	1	0	0	0	0	0	0	1	0	1	0	0
9506	0	0	0	1	0	1	1	0	0	1	1	0	0	1	0	0	0	0	1	0	0	1	0	0	0	0	1	0	0	0	1	0	0	0	0	1	0	0	0	0	0	0	0	0	0	0	0	0	1
9507	0	0	0	1	0	0	1	0	0	0	1	0	0	1	0	0	0	0	0	0	0	1	0	0	0	0	0	0	0	0	1	1	0	1	0	0	0	1	0	0	0	0	1	0	0	0	0	0	0
9508	0	0	0	1	0	1	1	0	0	1	1	1	0	1	0	0	0	0	0	0	0	1	0	0	0	1	0	0	0	0	1	0	0	0	0	0	0	0	0	0	0	0	0	0	0	0	0	1	0
9509	0	0	0	1	0	0	1	0	0	0	1	0	0	1	0	0	0	0	1	0	0	1	0	0	0	0	0	0	0	0	1	1	0	0	0	0	0	0	0	0	0	0	1	0	0	0	0	0	0
9510	0	0	0	1	0	0	1	0	0	0	0	0	0	1	0	0	0	0	1	0	0	1	0	0	0	0	0	0	0	0	0	0	0	0	0	0	0	0	0	1	0	0	1	0	0	0	0	0	0
9511	0	0	0	1	0	0	1	0	0	0	1	0	0	1	0	0	0	0	0	0	0	1	0	0	0	0	0	0	0	0	1	1	0	1	0	0	0	0	0	0	0	0	1	0	0	0	0	0	0
9512	0	0	0	1	0	0	1	0	0	0	1	0	0	1	0	0	0	0	1	0	0	1	0	1	0	0	0	0	0	0	1	1	0	0	0	0	0	1	0	0	0	0	1	0	0	0	1	0	0
9513	0	0	0	1	0	0	1	0	0	1	0	0	0	1	0	0	0	0	0	0	1	1	0	0	0	1	0	0	0	0	0	0	0	0	0	0	0	0	0	0	0	0	0	0	0	1	0	0	1
9514	0	0	0	1	0	0	1	0	0	0	1	0	0	1	0	0	0	0	0	0	0	1	0	0	0	0	0	0	0	0	1	1	0	0	0	0	0	0	0	0	0	0	1	0	0	0	1	0	0
9515	0	0	0	1	0	0	0	0	0	0	0	0	0	1	0	0	0	0	1	0	0	1	0	0	0	0	0	0	0	0	1	1	0	0	0	0	0	1	0	0	0	0	1	0	0	0	0	0	0
9517	0	0	0	1	0	1	1	1	0	1	0	0	0	1	0	0	0	0	1	0	0	1	0	0	0	0	0	0	0	0	1	1	0	0	0	0	0	0	0	0	0	0	0	0	0	0	0	1	0
9518	0	0	0	0	0	0	1	0	0	1	0	0	0	1	1	1	1	0	1	0	0	1	0	0	1	0	1	0	1	0	1	0	0	0	0	1	1	0	0	0	0	1	0	0	1	1	0	0	1
9519	0	1	0	1	0	1	0	0	0	1	0	0	0	1	0	0	0	0	1	0	0	1	0	0	0	0	0	0	1	1	1	0	1	0	0	0	0	1	0	0	0	1	0	0	0	1	1	0	0
9520	0	0	0	1	0	1	0	0	0	1	0	1	0	1	0	0	0	0	1	0	0	1	0	0	0	0	0	0	0	0	1	0	0	0	0	0	0	0	0	0	0	0	0	0	0	0	0	0	1
9521	1	1	0	1	0	0	1	0	1	1	1	1	0	0	0	0	0	0	1	0	0	1	0	0	0	0	0	0	0	1	1	0	1	0	0	0	0	1	0	0	0	0	0	0	0	0	0	1	0
9522	0	0	0	1	0	0	1	0	0	0	1	0	0	1	0	0	0	0	1	0	0	1	0	0	0	0	0	0	0	0	1	0	0	0	0	0	0	0	0	0	0	0	1	0	0	0	0	0	0
9523	0	0	0	1	0	1	1	0	0	0	1	1	0	1	0	0	0	0	0	0	0	0	0	0	0	0	0	0	0	0	1	0	1	0	0	0	0	0	0	0	0	0	0	0	0	0	0	0	0
9524	0	0	0	1	1	0	1	0	0	1	1	1	0	1	0	0	0	0	1	0	0	1	0	0	1	1	0	0	0	0	0	0	0	1	1	1	0	0	0	1	0	0	0	0	0	1	0	0	0
9525	0	0	0	1	0	1	1	0	0	1	0	1	0	1	0	0	1	0	0	0	0	1	0	0	0	1	0	0	0	0	1	0	0	0	0	0	1	0	0	0	0	0	0	0	0	1	0	0	0
9526	1	0	0	1	0	0	0	0	0	0	1	1	0	1	0	0	0	0	0	0	0	1	0	0	0	0	0	0	0	1	1	0	1	0	0	0	0	0	0	0	1	0	0	0	0	0	0	0	0
9527	0	0	0	1	0	0	1	0	0	0	0	0	1	0	0	0	0	0	0	0	0	1	0	0	0	0	0	0	0	0	1	1	0	0	0	0	0	0	0	0	0	0	0	0	1	0	1	0	1
9528	0	0	0	1	0	1	0	0	1	1	1	1	0	0	0	0	0	0	1	0	0	1	0	0	0	0	0	0	0	1	0	0	1	0	1	1	0	0	0	0	0	0	0	0	0	0	0	0	1
9529	0	0	0	1	0	0	1	0	0	0	1	0	0	0	0	0	0	1	1	0	0	1	0	0	0	0	0	0	0	0	1	0	1	1	0	1	0	0	0	0	0	0	0	1	0	0	0	0	0
9530	0	0	0	1	0	1	0	0	0	1	1	0	0	1	0	0	0	0	0	0	0	1	0	0	0	1	0	0	0	0	1	1	0	0	0	0	0	0	0	0	0	1	0	0	0	1	0	0	0
9531	0	0	0	1	0	0	1	0	0	1	0	0	1	1	0	0	0	0	0	0	0	1	0	0	0	0	0	0	0	1	1	0	0	0	0	1	0	1	0	0	0	0	0	0	0	0	0	1	0
9532	0	0	0	1	0	1	0	0	1	1	0	1	0	0	0	0	0	1	1	0	0	1	0	0	0	0	0	0	0	0	1	1	0	0	0	0	0	1	0	1	0	0	0	0	0	0	1	0	1
9533	0	1	0	1	0	0	1	0	0	0	1	1	0	1	1	0	0	0	0	0	0	0	0	0	1	0	1	1	0	1	0	0	0	0	0	1	0	0	0	0	1	1	0	0	1	1	1	0	0
9534	0	0	0	1	0	1	1	0	0	1	0	1	0	0	0	0	0	1	1	0	0	1	0	1	0	1	0	0	0	0	1	0	0	0	0	1	0	0	0	0	0	0	0	0	0	1	0	0	0
9535	0	0	0	1	1	1	1	0	0	1	1	0	0	1	0	0	0	0	1	0	1	1	0	0	0	0	0	0	0	1	0	1	0	0	0	0	1	0	0	1	0	0	0	0	0	0	1	0	0
9536	0	0	0	1	1	0	1	0	0	1	0	1	0	1	0	0	0	0	0	0	0	1	0	0	1	0	0	1	0	0	0	0	0	0	0	1	0	0	0	0	0	0	0	0	1	0	1	0	0
9537	0	0	0	1	0	0	1	0	0	0	0	0	0	1	0	0	0	0	1	0	0	1	0	1	0	0	0	0	0	0	1	1	0	0	0	0	0	0	0	0	0	1	1	0	0	0	1	0	0
9539	0	0	0	1	0	1	1	0	0	1	1	1	0	1	0	0	0	1	1	0	0	1	0	0	0	0	0	0	0	0	1	0	0	0	0	1	0	1	0	0	1	1	0	0	0	0	1	0	1
9540	0	0	0	1	0	1	0	0	0	1	1	0	0	1	0	0	0	0	0	0	0	1	0	0	0	0	0	0	0	1	1	0	1	0	0	0	0	1	0	0	0	1	0	0	0	0	1	0	0
9541	0	0	0	1	0	0	1	0	0	0	1	0	0	1	0	0	0	0	0	0	0	1	0	1	0	0	0	0	0	0	1	1	0	0	0	0	0	0	0	0	0	1	1	0	0	0	0	0	0
9542	0	0	0	1	1	0	1	0	0	0	1	1	0	1	1	0	0	0	0	0	0	1	0	0	1	0	1	0	0	1	1	0	0	0	0	0	0	0	0	0	0	1	0	0	1	1	1	0	0
9543	0	0	0	1	0	0	1	0	0	0	1	1	0	1	1	0	0	0	1	0	0	1	0	0	0	0	0	1	0	1	1	0	0	0	0	0	0	0	0	1	0	0	0	0	1	1	1	0	0
9544	0	0	0	1	0	0	1	0	0	0	0	0	0	1	0	0	0	0	1	0	0	1	0	0	0	0	0	0	0	0	1	1	0	0	0	0	0	0	0	0	0	0	1	0	0	0	1	0	0
9545	0	0	0	1	1	0	0	0	0	1	0	1	0	1	1	0	0	0	0	0	0	1	0	0	1	0	0	1	0	0	0	0	1	0	0	0	0	0	0	0	0	0	0	0	1	1	0	0	0
9546	0	0	0	1	0	1	0	0	1	1	0	0	0	1	0	0	1	0	0	0	0	1	0	0	0	1	0	0	0	0	1	0	0	0	0	0	0	0	0	0	0	0	0	0	0	0	0	0	0
9547	0	0	0	1	0	1	0	0	0	0	0	0	0	1	0	0	0	0	0	0	0	1	0	0	0	0	0	0	1	1	1	0	0	0	0	0	0	0	0	1	0	1	0	0	0	0	1	1	0
9548	0	0	0	1	0	1	0	0	0	1	0	0	0	1	0	0	0	0	1	0	1	0	0	0	1	1	0	0	0	1	1	1	0	0	0	0	0	1	0	0	0	0	0	0	0	0	0	1	0
9549	0	1	0	1	0	0	1	0	0	0	1	1	0	1	1	1	0	0	1	0	0	1	0	0	1	0	0	0	0	1	0	0	0	1	0	1	0	0	0	0	0	0	0	0	1	1	1	0	0
9550	0	0	0	1	0	0	1	0	0	0	0	0	0	1	0	0	0	0	1	0	0	1	0	0	0	0	1	0	0	1	0	1	0	0	0	1	0	0	0	0	0	0	0	0	1	0	1	0	0
9551	0	0	0	1	0	1	0	0	0	1	1	0	0	0	0	0	0	0	0	0	0	0	0	0	0	0	0	0	0	0	1	0	0	0	0	1	1	1	0	0	0	0	0	0	0	1	0	1	0
9552	0	0	0	1	0	0	1	0	0	1	1	1	0	1	0	0	0	1	0	0	0	1	0	0	0	0	0	0	0	1	1	1	0	1	0	0	0	0	0	0	0	0	0	0	0	1	0	0	0
9553	0	0	0	1	0	0	1	0	0	1	0	0	0	1	1	0	0	0	0	0	0	1	0	0	0	0	0	0	0	1	1	1	0	0	0	1	0	0	0	0	0	0	0	0	0	0	1	0	1
9554	0	0	0	1	0	0	1	0	0	1	1	1	0	1	1	0	0	0	0	0	0	1	0	0	1	0	1	0	0	1	0	0	0	0	0	1	0	0	0	0	0	0	0	0	1	0	0	0	0
9555	1	0	0	1	1	0	1	0	0	0	1	1	0	1	1	0	0	0	1	0	0	1	0	0	1	0	0	0	0	1	0	0	0	0	0	0	0	0	0	0	0	0	0	0	1	1	0	0	0
9556	0	0	0	1	0	0	1	0	0	1	0	0	0	0	0	0	0	0	1	0	0	1	0	0	0	0	0	0	0	1	1	0	1	0	0	1	0	0	0	0	0	0	0	0	0	1	1	0	1
9557	0	0	0	1	1	0	1	0	0	1	1	1	0	1	0	0	0	0	0	0	0	1	0	0	0	0	0	0	0	0	1	0	0	0	0	1	1	0	0	0	0	0	0	0	0	1	0	0	0
9558	0	0	0	1	0	1	0	0	0	1	0	0	0	1	1	0	0	1	1	0	0	1	0	0	0	0	0	0	0	1	1	1	0	0	1	0	0	0	0	0	0	0	0	0	0	1	0	1	0
9559	0	0	0	1	0	0	1	0	1	0	0	1	0	1	1	0	0	0	1	0	0	1	0	0	0	1	0	0	0	0	1	0	1	0	0	0	0	1	0	1	0	0	0	0	0	1	1	0	1
9560	0	0	0	1	0	0	1	0	0	0	0	0	0	1	0	0	0	0	1	0	0	1	0	0	0	0	0	0	0	0	1	1	0	0	0	0	0	0	0	0	0	1	0	0	0	0	0	0	0
9561	0	0	0	1	0	1	0	0	0	1	1	0	0	1	1	0	0	0	0	0	0	1	0	0	0	0	0	0	0	0	1	0	0	0	0	0	0	0	0	0	0	0	0	0	0	1	1	0	1
9562	0	0	0	1	1	1	1	0	0	1	0	1	0	1	0	0	0	0	1	0	0	1	0	0	0	0	0	0	0	1	1	0	1	0	1	0	0	1	0	1	0	1	0	0	0	0	0	1	0
9564	0	0	0	1	1	0	1	1	0	1	1	1	0	1	0	0	0	0	1	0	0	1	0	0	1	1	0	0	0	0	0	0	0	0	1	1	0	0	1	0	0	0	0	0	0	1	0	0	0
9565	0	0	0	1	0	0	1	0	0	1	1	0	0	1	0	0	0	1	1	0	1	1	0	0	0	0	0	0	0	0	1	1	0	0	0	0	0	0	0	0	0	1	0	0	0	0	0	0	1
9567	0	0	0	1	0	1	1	0	0	1	0	0	1	1	0	0	0	0	0	0	1	1	0	0	1	0	0	0	1	1	1	0	0	0	0	1	1	0	0	1	0	0	0	0	0	1	0	1	0
9568	0	0	0	1	0	0	0	0	0	1	0	1	0	1	0	0	0	0	0	0	0	1	0	0	1	1	1	0	0	0	1	0	0	0	0	1	1	0	0	0	0	0	0	0	0	1	1	0	0
9569	0	0	0	1	1	0	1	0	0	1	0	0	0	1	1	0	0	0	0	0	0	1	0	0	0	0	0	0	0	1	1	0	0	0	0	0	1	1	0	0	0	0	0	0	0	0	1	1	0
9571	0	1	0	1	0	1	1	1	0	1	0	0	0	1	0	0	0	0	0	0	0	1	0	0	0	1	0	1	0	0	1	0	0	0	1	1	1	1	0	1	1	0	0	0	1	0	0	0	0
9573	0	0	0	1	0	1	0	0	0	0	0	1	0	1	0	0	0	0	0	0	0	1	0	1	0	0	0	0	1	1	1	0	1	1	0	1	0	1	0	1	0	0	0	0	0	0	0	0	0
9574	0	0	0	1	0	0	1	0	0	1	0	0	0	1	1	0	0	0	1	0	0	1	0	0	0	0	0	0	0	0	1	0	1	0	0	1	0	0	1	0	0	0	0	0	0	0	0	0	1
9576	0	0	0	1	0	1	0	0	0	1	0	0	0	1	1	0	0	0	0	0	0	1	0	0	0	0	0	0	0	0	1	1	0	0	1	1	1	1	0	0	0	0	0	0	0	0	1	0	0
9577	1	1	0	1	0	0	1	1	0	1	1	1	0	1	0	0	0	0	1	0	1	1	0	0	1	1	0	0	0	1	1	0	0	0	0	1	1	0	1	0	0	0	0	0	0	0	0	0	0
9578	0	0	0	1	0	1	0	0	0	0	0	0	0	1	1	0	0	1	1	0	0	0	0	0	0	1	0	0	0	1	1	1	0	0	0	0	0	0	0	0	0	0	0	0	0	0	0	0	1
9579	0	0	0	1	0	0	1	0	0	0	0	0	0	1	1	0	0	0	0	0	0	0	0	0	0	0	1	0	0	0	1	1	0	0	0	0	0	0	0	0	0	0	0	0	0	1	1	0	0
9581	0	1	0	1	0	0	1	1	0	1	0	0	0	1	0	0	0	1	1	0	0	1	0	0	0	0	0	0	0	0	1	0	0	0	1	0	0	1	0	0	0	0	0	0	0	0	1	0	0
9582	0	0	0	1	0	0	1	0	1	1	1	1	0	1	0	0	0	0	1	0	0	1	0	0	0	1	0	0	0	1	1	0	0	0	0	1	0	0	0	0	0	0	0	0	1	0	0	0	0
9583	0	0	0	1	0	1	1	0	0	1	1	0	0	1	1	1	0	0	0	0	0	1	0	1	1	1	0	0	0	0	1	0	0	0	0	1	0	0	0	0	0	0	0	0	0	1	1	0	1
9584	0	0	0	1	1	0	1	0	0	0	1	0	0	1	0	0	0	0	0	0	0	1	0	0	0	0	0	0	0	0	1	0	0	0	0	0	0	0	0	0	0	0	0	0	0	0	0	1	0
9585	0	1	0	1	0	1	1	1	0	1	1	1	0	1	0	0	0	0	0	0	0	0	0	0	0	1	0	0	0	1	1	1	0	0	1	0	0	0	1	0	1	0	0	0	1	0	0	1	1
9586	0	0	0	1	0	0	1	1	0	1	0	1	0	0	0	0	0	1	1	0	0	1	0	0	0	1	0	0	0	0	0	1	0	0	1	1	0	0	0	0	0	0	0	0	0	0	0	0	1
9587	1	0	0	1	0	1	1	0	1	1	1	1	0	1	0	0	0	0	1	0	0	0	0	1	0	1	0	0	0	0	1	0	0	0	0	0	0	1	1	0	1	0	0	0	0	1	1	0	1
9588	1	0	0	1	1	0	1	0	0	1	1	0	0	1	0	0	0	0	1	0	0	1	0	0	0	0	0	0	0	1	0	0	0	0	0	1	0	1	0	1	0	0	0	0	0	1	0	0	1
9589	0	0	0	1	0	0	1	0	1	1	0	1	0	1	0	0	0	0	1	0	0	1	0	0	0	0	0	0	0	0	1	0	0	1	0	0	0	0	0	0	1	0	0	0	0	0	1	0	0
9590	0	1	0	1	0	1	1	0	0	1	0	0	0	1	0	0	0	0	1	0	0	1	0	1	0	1	0	0	0	0	1	0	0	0	1	1	1	1	0	1	0	0	0	0	1	0	1	0	0
9591	0	0	0	1	1	0	1	0	0	1	0	0	0	1	0	0	0	0	0	0	0	1	0	0	0	0	0	0	0	0	1	0	1	0	0	0	0	1	0	0	0	0	0	0	0	1	0	0	0
9592	0	0	0	1	0	1	1	0	0	1	0	0	0	1	0	0	0	0	1	0	0	1	0	0	0	0	0	0	0	0	1	1	0	0	0	1	0	0	0	0	0	0	0	0	0	1	1	0	0
9593	0	0	0	1	0	0	1	0	0	1	1	0	0	1	0	1	0	0	0	0	0	1	0	0	0	0	0	0	0	1	1	1	0	1	0	0	0	1	0	0	0	0	0	0	1	0	1	0	0
9594	1	0	0	1	1	0	0	0	0	1	0	1	0	1	0	0	0	0	1	0	0	1	0	0	0	0	0	0	1	1	0	0	0	0	1	1	0	0	1	0	0	0	1	0	0	0	0	1	0
9595	0	0	0	1	0	1	0	0	0	1	0	0	0	1	0	0	0	0	0	0	0	1	0	0	0	0	0	0	0	1	1	0	0	0	0	0	0	0	0	0	0	0	0	0	0	1	0	0	1
9596	0	0	0	1	0	0	0	0	0	1	0	0	1	1	0	0	0	1	0	0	0	0	0	0	0	1	0	0	0	1	1	0	0	0	0	0	0	0	0	0	0	0	0	0	0	1	0	0	1
9597	1	0	0	1	0	0	1	0	0	1	1	0	0	1	0	0	0	0	1	0	0	1	0	0	0	0	0	0	0	0	1	0	0	0	0	0	0	0	0	0	0	0	0	0	0	1	1	0	1
9598	0	0	0	1	0	0	1	0	0	0	1	1	0	1	1	1	0	0	1	0	0	1	0	0	1	0	1	0	0	0	0	0	0	1	0	1	0	0	0	0	0	1	0	0	1	1	1	0	0
9599	0	0	0	1	0	0	1	1	0	1	0	0	0	1	1	0	0	0	0	0	0	1	0	0	0	1	0	0	0	1	1	1	0	0	1	0	1	1	0	0	0	0	0	0	0	0	0	1	0
9600	0	1	0	1	0	0	1	0	0	1	1	1	0	1	1	0	0	0	1	0	0	1	0	0	1	0	0	1	0	1	0	0	0	0	0	1	0	0	0	0	0	0	0	0	1	1	0	1	0
9601	0	0	0	1	0	0	1	1	0	1	1	1	0	1	0	0	0	0	1	0	1	1	0	0	0	1	0	0	0	0	1	0	0	0	0	0	0	0	0	0	0	0	0	0	0	0	1	0	0
9602	0	0	0	1	0	1	1	0	0	1	1	0	0	1	0	0	0	0	1	0	0	1	0	0	0	0	0	0	0	0	1	0	0	1	0	1	0	0	0	0	0	0	0	0	0	0	1	0	0
9606	1	0	0	1	0	1	1	0	0	0	0	0	0	1	0	0	0	0	0	0	1	1	0	0	0	0	1	0	0	0	1	0	0	0	0	0	1	0	0	0	0	0	0	0	0	0	0	0	0
9607	0	0	1	1	1	1	0	0	0	1	0	0	0	1	0	0	1	0	0	0	0	0	0	0	0	1	0	0	0	0	1	0	0	0	0	1	0	1	0	0	0	0	0	0	0	0	0	0	0
9608	0	0	1	1	0	1	0	0	0	1	0	0	0	1	0	0	1	0	0	0	0	1	0	0	0	0	0	0	0	0	1	0	0	0	0	0	0	1	0	0	0	0	0	0	0	0	0	0	0
9609	0	0	1	1	0	1	0	1	0	1	0	0	0	1	0	0	0	0	1	0	0	1	0	0	0	1	0	0	0	1	1	0	0	0	0	0	0	1	0	0	0	1	0	0	0	0	0	0	0
9610	0	0	1	1	1	1	0	1	0	1	0	0	0	1	0	0	1	0	1	0	0	1	0	0	0	1	0	0	0	1	1	0	0	0	0	1	0	1	0	0	0	1	0	1	0	0	0	0	0
9611	0	0	1	1	0	1	0	1	0	1	0	0	0	1	0	0	1	0	1	0	0	1	0	0	0	1	0	0	0	0	1	0	0	0	0	1	0	1	0	0	0	1	0	1	0	0	1	0	1
9612	0	0	1	1	0	0	0	1	0	1	1	0	0	1	0	0	1	0	1	0	0	0	0	0	0	1	0	0	0	0	1	0	0	0	0	1	0	1	0	0	0	0	0	0	0	0	0	0	0
9613	0	0	1	1	1	0	1	0	0	1	0	0	0	1	0	0	1	0	0	0	0	1	0	0	0	0	0	0	0	0	1	0	0	0	0	1	0	1	0	1	0	1	0	0	0	0	0	0	0
9615	0	0	1	1	0	1	0	1	0	1	1	0	0	1	0	0	0	0	0	0	0	1	0	0	0	1	0	0	0	0	1	0	0	0	0	0	0	0	0	0	0	0	0	0	0	0	1	0	0
9616	0	0	1	1	1	1	0	1	0	1	0	0	0	1	0	0	0	1	1	1	0	1	0	0	0	0	0	0	0	0	1	0	0	0	0	0	0	0	0	0	0	0	0	1	0	0	0	0	0
9617	0	0	0	1	0	1	0	1	0	1	0	0	0	1	0	0	1	0	0	0	0	1	0	0	0	1	0	0	0	0	1	0	0	0	0	0	0	1	0	0	0	1	0	0	0	0	1	0	0
9619	0	0	0	1	1	1	1	0	0	1	0	0	0	1	0	0	0	0	0	0	0	1	0	0	0	0	0	0	0	1	1	0	0	0	1	0	0	1	0	0	0	0	0	0	0	0	0	0	0
9620	0	0	0	1	1	1	1	0	0	0	0	0	0	1	0	0	0	0	0	0	0	1	0	0	0	0	0	0	0	1	1	0	0	0	1	1	0	1	0	0	0	1	0	0	0	0	0	0	0
9621	0	0	0	1	1	0	1	0	1	0	1	0	0	1	0	0	0	0	1	0	0	1	0	0	0	0	0	0	0	0	1	0	0	0	1	1	0	1	0	0	0	0	0	0	0	0	0	0	0
9622	0	0	1	1	0	1	0	1	0	1	1	1	0	1	0	0	0	0	1	0	0	1	0	0	0	0	0	0	0	1	1	0	0	0	0	0	0	0	0	0	0	0	0	0	0	1	0	0	0
9624	0	0	0	1	0	1	1	0	1	0	0	0	0	1	0	0	0	0	1	0	0	1	0	0	0	1	0	0	0	0	1	0	0	0	0	1	0	1	0	0	0	1	0	0	0	0	0	0	0
9625	0	0	1	1	0	1	0	1	0	1	1	0	0	1	0	0	0	0	1	0	0	1	0	0	0	1	0	0	0	1	1	0	0	1	0	0	0	1	0	0	0	1	0	0	0	0	0	0	0
9626	0	0	1	1	0	1	0	1	0	1	0	0	0	1	0	0	1	0	1	0	0	1	0	0	0	0	0	0	0	0	1	0	0	0	0	0	0	1	0	0	0	1	0	0	0	0	0	0	0
9627	0	1	1	1	0	1	0	1	0	1	0	0	0	1	0	0	0	0	1	0	0	0	0	0	0	0	0	0	0	1	1	0	0	0	0	0	0	1	0	0	0	1	0	0	0	0	0	0	0
9628	0	0	1	1	0	1	0	0	0	1	0	0	0	1	0	0	1	0	0	0	0	1	0	0	0	1	0	0	0	0	1	0	0	0	0	0	0	1	0	0	0	0	0	0	0	0	1	0	0
9629	0	0	1	1	0	1	0	1	0	1	0	0	0	1	0	0	1	0	1	0	0	1	0	0	0	0	0	0	0	1	1	0	0	0	0	0	0	1	0	0	0	1	0	0	0	0	1	0	0
9630	0	0	1	1	0	0	1	1	1	0	1	0	0	1	0	0	1	0	0	0	0	1	0	0	0	0	0	0	0	0	1	0	0	0	0	0	0	1	0	0	0	1	0	0	0	0	1	0	0
9631	0	0	0	1	0	0	1	1	0	1	0	0	0	1	0	0	0	0	0	0	0	1	0	0	0	0	0	0	0	1	1	0	0	0	1	1	0	1	0	0	0	1	0	0	0	0	0	0	0
9632	0	0	0	1	0	1	1	0	0	0	0	0	0	1	0	0	0	0	0	0	0	1	0	0	0	0	0	0	0	1	1	0	0	0	0	1	0	1	0	0	0	1	0	0	0	0	0	0	0
9633	0	0	0	1	0	1	1	0	0	0	0	0	0	1	0	0	0	0	0	0	0	0	0	0	0	1	0	1	0	0	1	0	0	0	0	0	0	0	0	0	0	0	0	0	0	0	0	0	0
9634	0	0	0	1	0	1	0	0	0	1	1	0	0	1	0	0	0	0	0	0	0	1	0	0	0	0	0	0	0	1	1	0	0	0	0	0	0	1	0	0	0	1	0	0	0	0	1	0	0
9635	0	0	0	1	0	1	0	0	0	0	0	0	0	1	0	0	0	0	0	0	0	1	0	0	0	0	0	0	0	1	1	0	0	0	0	1	0	1	0	0	0	1	0	0	0	0	1	0	0
9636	0	0	0	1	0	0	0	1	0	1	1	0	0	1	0	0	0	0	0	0	0	1	0	0	0	0	0	0	0	0	1	0	0	0	0	1	0	1	0	0	0	1	0	0	0	0	0	0	0
9637	0	0	0	1	0	0	1	0	0	1	0	0	0	1	0	0	0	0	1	0	0	1	0	0	0	1	0	0	0	0	1	0	0	0	1	1	0	1	0	0	0	1	0	0	0	0	0	0	0
9638	0	0	0	1	0	1	1	0	1	0	0	0	0	1	0	0	0	0	1	0	0	0	0	0	0	0	0	0	0	1	1	0	0	0	0	0	0	1	0	0	0	1	0	0	0	0	0	0	0
9639	0	0	0	1	1	1	1	0	0	1	1	0	0	1	0	0	0	0	1	0	0	1	0	0	0	0	0	0	0	0	1	0	0	0	0	1	0	1	0	0	0	1	0	0	0	0	0	0	0
9640	0	0	0	1	0	0	1	0	0	0	0	0	0	1	0	0	0	0	0	0	0	1	0	0	0	0	0	0	0	0	1	0	0	0	1	1	0	1	0	0	0	0	0	0	0	0	0	0	0
9641	0	0	0	1	0	1	1	0	0	1	0	0	0	1	0	0	0	0	0	0	0	1	0	0	0	0	0	0	0	1	1	0	0	0	0	1	0	1	0	0	0	1	0	0	0	0	0	0	0
9642	0	0	0	1	0	1	1	0	0	0	0	0	0	1	0	0	0	0	1	0	0	1	0	0	0	0	0	0	0	1	1	0	0	0	1	1	0	1	0	0	0	1	0	0	0	0	0	0	0
9643	0	0	0	1	1	1	1	0	1	0	0	0	0	1	0	0	0	0	0	0	0	1	0	0	0	0	0	0	0	0	1	0	0	0	0	0	0	1	0	0	0	1	0	0	0	0	0	0	0
9644	0	0	0	1	0	0	0	0	0	0	1	0	0	1	0	0	0	0	0	0	0	1	0	1	0	0	0	0	0	1	1	1	0	0	1	0	1	0	0	0	0	0	0	0	0	0	0	1	0
9645	0	0	0	1	0	0	0	0	0	0	1	0	0	1	0	0	0	0	0	0	0	1	0	0	0	1	0	0	0	0	1	0	0	0	0	0	0	0	0	0	0	0	0	1	0	0	1	0	0
9646	0	0	0	1	0	0	1	1	0	1	1	0	0	1	0	0	0	0	0	0	1	1	0	0	0	0	0	0	0	0	1	0	0	0	0	0	0	0	0	0	0	0	0	0	0	0	0	0	0
9647	0	0	0	1	1	0	1	1	0	1	1	0	0	1	0	0	0	0	1	0	0	1	0	0	0	0	0	0	0	0	1	1	0	0	0	0	0	1	0	0	0	1	1	0	0	0	0	1	1
9648	0	0	0	1	0	0	1	0	0	0	0	0	0	0	0	0	0	0	1	0	0	0	0	0	0	0	0	0	0	0	0	0	0	0	0	0	0	0	0	0	0	0	0	0	0	0	0	0	0
9649	0	0	0	1	0	0	1	0	1	1	0	0	0	1	0	0	0	0	1	0	0	1	0	0	0	0	0	0	0	0	1	0	0	0	0	1	0	1	0	0	0	0	0	0	0	0	0	0	0
9651	1	0	0	1	0	1	1	1	0	0	0	1	0	1	0	0	0	0	1	0	0	1	0	0	0	0	0	0	0	0	1	0	1	0	0	0	1	0	0	0	0	0	0	0	0	0	0	1	1
9653	0	0	0	1	0	0	1	0	0	0	0	1	0	1	0	0	0	0	1	0	0	1	0	0	0	0	0	0	0	1	1	0	0	0	0	0	0	0	0	0	0	1	0	0	0	0	1	0	0
9655	0	0	0	1	0	0	0	0	0	0	0	0	0	1	0	0	0	0	1	0	0	0	0	0	0	0	0	0	0	0	0	0	0	0	0	0	0	1	0	0	0	0	0	0	0	0	0	1	0
9656	0	0	0	1	0	0	1	0	0	0	1	0	0	1	0	0	0	0	1	0	0	1	0	0	0	0	0	0	0	0	1	0	0	1	0	0	0	1	0	0	0	0	0	1	0	0	0	0	0
9657	0	0	0	1	0	0	1	0	0	1	0	1	0	1	0	0	0	0	0	0	0	1	0	0	0	0	0	0	0	0	1	0	0	0	0	0	0	0	0	0	0	0	0	0	0	0	0	0	1
9658	0	0	0	1	0	0	1	1	0	0	0	0	0	1	0	0	0	1	0	0	0	0	0	0	0	0	0	0	0	0	1	0	0	0	0	0	0	1	0	0	0	0	0	0	0	0	1	1	1
9659	0	0	0	1	0	0	1	0	0	0	0	0	0	1	0	0	0	0	1	0	0	1	0	0	0	0	0	0	0	1	1	1	0	0	0	0	0	0	0	0	0	1	0	0	0	0	0	0	0
9660	0	0	0	1	0	0	1	1	0	0	1	1	0	1	0	0	0	0	0	0	0	1	0	0	0	0	0	0	0	0	1	0	0	0	0	0	0	1	0	0	0	0	0	0	0	0	0	1	0
9661	0	0	0	0	0	0	1	0	0	1	1	1	1	1	0	0	0	0	0	0	0	1	0	0	0	0	0	0	0	0	1	0	1	0	0	0	0	1	0	0	0	0	0	0	0	0	1	0	0
9663	0	0	0	1	0	0	0	0	0	1	0	0	0	1	0	0	0	0	1	0	0	1	0	0	0	0	0	0	0	0	1	1	0	0	0	0	0	0	0	0	0	1	0	1	0	0	0	0	0
9664	1	0	0	1	0	0	0	0	0	0	0	0	0	1	0	0	0	0	1	0	0	1	0	0	0	1	0	0	0	1	1	0	0	1	0	1	0	0	0	0	0	0	0	1	0	1	1	0	0
9665	1	0	0	1	0	0	0	0	0	1	0	0	0	1	0	0	1	0	1	0	0	1	0	0	0	0	0	0	0	1	1	0	0	0	0	0	0	0	0	0	0	0	0	1	0	1	0	0	1
9666	1	0	0	0	0	0	0	0	0	1	0	1	0	1	0	0	0	0	1	0	0	0	0	0	0	0	0	0	0	0	1	0	0	1	0	1	0	0	0	0	0	0	0	1	0	1	1	0	1
9667	1	0	0	1	0	0	0	0	0	1	0	0	0	1	0	0	0	0	0	0	0	1	0	0	0	0	0	0	0	0	1	0	0	1	0	0	0	0	0	0	0	0	0	1	0	0	0	0	1
9668	1	0	0	1	0	0	0	0	0	0	0	1	0	1	0	0	0	0	0	0	0	1	0	0	0	0	0	0	0	0	1	0	0	1	0	1	0	0	0	0	0	0	0	1	0	1	1	0	1
9669	1	0	0	1	0	0	0	0	0	1	0	0	0	1	0	0	0	0	0	1	0	0	0	0	0	1	0	0	0	0	1	0	0	1	0	0	0	0	0	0	0	0	0	1	0	1	1	0	1
9670	1	0	0	1	1	0	0	0	0	1	0	1	0	1	0	0	0	0	0	0	0	1	0	0	0	0	0	0	0	0	1	0	0	1	0	0	0	0	0	0	0	0	0	1	0	0	1	0	0
9671	1	0	0	1	0	0	0	0	0	1	1	0	0	1	0	0	1	0	1	0	0	1	0	0	0	0	0	0	0	0	1	0	0	0	0	0	0	0	0	0	0	0	0	1	0	1	1	0	1
9672	1	0	0	1	0	0	0	0	0	1	0	0	0	1	0	0	1	0	1	1	0	1	0	0	0	0	0	0	0	0	1	0	0	0	1	0	0	0	0	0	0	0	0	0	0	1	1	0	0
9673	1	0	0	1	0	0	0	0	0	0	0	0	0	1	0	0	0	0	1	0	0	1	0	0	0	0	0	0	0	0	1	0	0	0	1	0	1	0	0	0	0	0	0	1	0	0	1	0	1
9676	1	0	0	1	0	0	0	0	0	1	1	1	0	1	0	0	1	0	1	0	0	1	0	0	0	1	0	0	0	0	1	0	0	1	1	0	0	0	0	0	0	0	0	0	0	1	1	0	0
9677	1	0	0	1	0	0	0	0	0	1	0	1	0	1	0	0	1	0	1	1	0	1	0	0	0	0	0	0	0	0	1	0	0	1	0	0	0	0	0	0	0	0	0	1	0	1	1	0	1
9678	1	0	0	1	0	0	0	0	0	0	0	0	0	1	0	0	1	0	1	0	0	1	0	0	0	0	0	0	0	0	1	0	0	1	0	1	0	0	0	0	0	0	0	1	0	1	0	0	1
9679	1	0	0	1	0	1	0	0	0	1	1	1	0	0	0	0	0	0	0	0	0	1	0	0	0	0	0	0	0	1	0	0	0	1	0	1	0	0	0	0	0	0	0	1	0	0	1	0	0
9680	1	0	0	1	0	1	0	0	0	1	0	1	0	0	0	0	0	0	0	0	0	1	0	0	0	0	0	0	0	1	1	0	0	1	1	1	0	0	0	0	0	0	0	1	0	0	1	0	0
9681	1	0	0	1	0	0	0	0	0	1	0	1	0	0	0	0	0	0	0	0	0	1	0	0	0	1	0	0	0	1	0	0	0	0	1	1	0	0	0	0	0	0	0	1	0	0	1	0	0
9682	1	0	0	1	0	1	0	0	0	1	1	1	0	0	0	0	0	0	0	0	0	0	0	0	0	0	0	0	0	1	0	0	0	0	0	1	0	0	0	0	0	0	0	1	0	0	1	0	0
9683	1	0	0	1	0	1	0	0	0	1	0	1	0	0	0	0	0	0	1	0	0	1	0	0	0	1	0	0	0	0	1	0	0	1	0	1	0	0	0	0	0	0	0	1	0	0	0	0	1
9684	0	0	0	1	0	1	0	0	0	1	1	0	0	1	0	0	0	0	0	1	0	1	0	0	0	0	0	0	0	0	1	0	0	0	0	1	0	1	0	0	0	1	0	0	0	0	0	0	1
9685	0	0	0	1	0	1	0	0	0	1	0	0	0	1	0	0	1	0	1	1	0	0	0	0	0	0	0	0	0	0	1	0	0	0	0	1	0	1	0	0	0	0	0	0	0	0	0	0	0
9686	0	0	0	1	0	1	0	0	0	1	1	1	0	1	0	0	0	0	0	1	0	1	0	0	0	0	0	0	0	0	1	0	0	1	1	0	0	1	0	0	0	1	0	0	0	0	0	0	1
9687	0	0	0	1	0	1	0	0	0	1	0	1	0	1	0	0	1	0	0	1	0	1	0	0	0	0	0	0	0	0	0	0	0	0	0	1	0	1	0	0	0	1	0	0	0	0	0	0	0
9689	0	0	0	1	0	1	0	0	0	1	0	1	0	1	0	0	0	0	0	0	0	1	0	0	0	0	0	0	0	0	1	0	0	0	0	1	0	1	0	0	0	0	0	0	0	0	1	1	0
9690	0	0	0	1	0	1	0	0	0	1	0	1	0	1	0	0	0	0	1	1	0	1	0	0	0	0	0	0	0	0	1	0	0	1	1	1	0	1	0	0	0	0	0	0	0	0	1	1	0
9691	0	0	0	1	0	1	0	0	0	1	0	0	0	1	0	0	0	0	0	0	0	1	0	0	0	0	0	0	0	0	1	1	0	1	0	0	0	1	0	0	0	0	0	0	0	0	0	1	0
9692	0	0	0	1	0	1	0	0	0	1	0	0	0	1	0	0	0	0	1	1	0	1	0	0	0	0	0	0	0	0	1	0	0	0	0	1	0	1	0	0	0	0	0	0	0	0	1	1	0
9693	0	0	0	1	0	1	0	0	0	1	1	0	0	1	0	0	0	0	0	1	0	1	0	0	0	0	0	0	0	0	1	0	0	0	0	1	0	1	0	0	0	0	0	0	0	0	0	1	0
9694	0	0	0	1	0	0	1	0	0	0	0	0	0	0	0	0	0	0	1	1	0	1	0	0	0	0	0	0	0	1	1	0	0	0	1	0	0	1	0	0	0	0	0	1	0	1	1	0	1
9695	0	0	0	1	0	0	1	0	0	0	0	1	0	0	0	0	0	0	1	1	0	1	0	0	0	0	0	0	0	1	1	0	0	0	1	0	0	0	0	0	0	0	0	1	0	1	1	0	1
9696	0	0	0	1	0	0	1	0	0	0	0	0	0	0	0	0	0	0	0	0	0	1	0	1	0	0	0	0	0	1	1	0	0	0	1	0	0	1	0	0	0	0	0	1	0	1	0	0	1
9697	0	0	1	1	0	1	1	0	0	1	0	0	0	1	0	0	0	0	0	0	1	0	0	0	0	0	0	0	0	0	1	0	0	1	0	1	0	0	0	0	0	0	0	0	0	0	1	1	0
9698	0	0	1	1	0	1	0	0	0	1	0	0	0	1	0	0	0	0	1	0	1	1	0	0	0	0	1	0	0	0	1	0	1	1	0	1	0	1	0	0	0	0	1	0	0	0	0	0	0
9699	0	0	1	1	0	0	1	0	0	1	0	0	0	1	1	0	0	0	0	0	0	1	0	0	0	0	0	0	0	0	1	0	1	0	0	0	0	1	0	0	0	0	0	0	0	0	0	1	0
9700	0	0	0	1	0	1	0	0	0	0	1	1	0	1	0	0	0	0	0	0	1	1	0	0	0	0	0	0	0	1	0	0	1	0	0	0	0	0	0	0	0	0	0	0	0	0	0	1	0
9701	0	0	0	1	0	0	1	0	0	0	1	0	0	1	0	0	0	1	1	0	0	1	0	0	0	0	0	0	0	0	1	1	0	0	0	1	0	0	0	1	0	1	0	0	0	0	0	0	0
9703	0	0	0	1	1	0	0	0	0	1	1	1	0	0	0	0	0	0	0	0	0	1	0	0	0	0	0	0	0	1	1	1	0	1	1	1	0	1	0	0	0	0	0	0	0	1	1	0	1
9704	0	0	0	1	0	0	1	0	0	0	0	0	0	1	0	0	0	0	0	0	0	1	0	0	0	0	0	0	0	0	1	0	0	0	0	0	0	1	0	0	0	0	0	0	0	0	0	0	0
9705	0	0	0	1	1	0	1	1	0	1	1	0	1	1	0	0	0	0	1	0	0	1	0	0	0	0	0	0	0	0	1	1	1	0	0	0	1	1	0	0	0	0	0	0	0	0	1	1	0
9706	0	0	0	1	0	1	0	1	0	0	0	0	0	0	0	0	0	0	1	0	0	1	0	0	0	0	0	0	0	0	1	0	1	0	0	1	0	1	0	0	0	0	0	0	0	0	0	0	0
9707	0	0	0	1	0	1	0	0	0	1	0	1	0	1	0	0	1	0	0	0	1	1	0	0	0	0	0	0	0	0	1	0	1	0	0	1	0	1	0	0	0	0	0	0	0	0	0	1	0
9708	0	0	0	1	0	0	1	0	0	0	1	0	0	1	0	0	0	0	1	0	0	1	0	0	0	0	0	0	0	0	0	0	0	0	0	1	0	1	0	1	0	1	0	0	0	1	0	0	0
9709	0	0	0	1	0	0	1	0	0	1	1	1	0	1	0	0	0	0	1	0	0	1	0	0	0	0	0	0	0	0	0	0	0	0	0	0	0	1	0	0	0	0	0	0	0	0	0	1	0
9710	0	0	1	1	0	0	1	0	0	1	0	0	0	1	0	0	0	0	0	0	1	1	0	0	0	0	0	0	0	0	1	0	0	0	0	0	0	0	0	1	0	0	0	0	0	0	0	0	0
9711	0	0	0	1	1	1	0	0	0	0	1	1	0	1	0	0	1	0	0	0	0	1	0	0	0	0	0	0	0	1	1	0	1	1	0	0	0	1	0	0	0	0	0	0	0	0	0	0	0
9712	0	0	0	1	0	1	0	0	0	0	1	1	0	1	0	0	0	0	0	0	1	1	0	0	0	0	0	0	0	1	1	0	1	0	0	0	0	0	0	0	0	0	0	0	0	0	1	1	0
9713	0	0	0	1	1	0	1	1	0	0	0	0	0	1	0	0	0	0	0	0	1	1	0	0	0	0	0	0	0	0	1	1	1	0	0	0	0	1	0	0	0	0	0	0	0	0	0	0	0
9714	0	0	0	1	0	0	1	0	0	0	0	0	0	0	0	0	0	0	1	0	1	1	0	0	1	0	0	0	0	1	1	1	0	0	0	0	1	0	0	0	0	0	0	0	0	0	0	0	0
9716	0	0	0	1	1	1	0	0	0	0	0	0	0	1	0	0	0	0	0	0	1	1	0	0	0	0	0	0	0	1	1	0	0	0	0	0	0	1	0	0	0	0	0	0	0	0	0	0	1
9717	0	0	0	1	0	0	1	0	0	0	1	0	0	0	0	0	0	0	1	0	0	1	0	0	0	1	0	0	0	0	1	1	1	0	0	1	0	0	0	0	0	0	0	0	0	0	1	0	0
9718	0	0	0	1	0	0	0	0	0	1	1	0	0	1	0	0	0	0	0	0	0	1	0	0	0	0	0	0	0	1	1	0	0	0	0	0	0	0	0	0	0	0	1	0	0	0	0	0	0
9719	0	0	0	1	0	0	1	0	0	1	0	0	0	1	0	0	0	0	0	0	0	1	0	0	0	0	0	0	0	0	1	1	0	1	0	0	0	1	0	1	0	0	0	0	0	0	1	0	1
9720	1	0	0	1	1	0	1	0	0	1	1	1	0	1	0	0	0	0	0	0	0	1	0	0	0	1	0	0	0	0	1	1	0	1	1	1	0	1	0	0	0	0	0	0	0	0	1	0	0
9721	0	0	1	1	1	0	1	0	0	1	0	0	0	1	0	0	1	0	0	0	0	1	0	0	0	0	0	0	0	0	1	0	0	0	1	0	0	1	0	1	0	1	0	0	0	0	1	0	0
9722	0	0	0	1	1	0	1	0	0	1	0	1	0	1	0	0	0	0	0	0	0	1	0	0	0	0	0	0	0	1	1	0	0	0	0	1	0	1	0	0	0	0	0	0	0	0	0	0	1
9723	0	0	0	1	0	1	1	0	0	0	0	0	0	1	0	0	0	0	1	0	1	1	0	0	0	0	0	0	0	0	0	0	0	0	0	0	0	0	0	0	0	0	0	0	0	1	1	1	0
9725	0	1	0	1	0	0	0	0	1	0	0	0	0	1	0	0	0	0	0	0	0	1	0	0	0	0	1	0	0	0	1	0	0	0	0	0	0	0	0	0	0	0	0	0	0	0	0	1	1
9726	0	1	0	1	1	0	1	0	0	1	0	0	0	1	0	0	0	0	0	0	1	1	0	0	0	0	0	0	0	1	1	0	1	0	0	0	0	0	0	0	0	0	1	0	0	0	0	0	0
9727	1	0	0	1	0	0	0	0	0	1	1	1	0	1	0	0	0	0	1	0	0	0	0	0	0	0	0	0	0	0	1	0	0	1	0	1	0	0	0	0	0	0	0	1	0	0	0	0	1
9728	0	0	0	0	0	0	0	0	0	0	0	0	0	0	0	0	0	0	0	0	0	1	1	0	0	1	0	0	0	1	1	0	0	0	1	0	0	1	0	0	0	0	0	0	0	0	0	0	0
9729	0	0	0	1	0	0	0	0	0	1	1	1	0	1	0	0	0	0	1	0	0	1	1	0	0	0	0	0	0	0	1	1	0	0	0	0	0	0	0	0	0	0	0	0	0	0	0	0	0
9730	0	0	0	1	0	0	1	0	0	1	0	0	0	1	0	0	0	0	1	0	0	0	0	0	0	0	0	0	0	0	1	0	0	0	0	0	0	0	0	0	0	0	0	0	0	0	1	0	1
9731	0	0	0	1	0	0	1	0	0	1	0	1	0	1	0	0	0	0	1	0	0	1	0	0	0	0	0	0	0	0	1	0	0	0	0	0	0	1	0	0	0	0	0	0	0	1	0	0	0
9732	0	0	0	0	0	1	0	0	0	1	1	0	0	1	0	0	1	0	1	0	0	1	0	0	0	0	0	0	0	1	1	0	0	0	0	0	0	1	0	0	0	0	0	0	0	0	0	0	0
9733	0	0	0	1	0	0	0	0	0	0	1	0	0	0	0	0	0	0	1	0	0	1	0	0	0	0	0	0	0	0	1	0	0	0	0	1	0	1	0	0	0	0	0	0	0	0	0	0	0
9735	0	0	0	0	0	0	0	0	0	0	1	0	0	1	0	0	0	0	0	0	0	1	1	0	0	0	0	0	1	0	1	1	0	0	0	0	0	1	0	0	0	0	0	0	0	0	1	0	0
9736	0	0	0	1	0	1	0	0	1	1	0	1	0	1	0	0	0	0	1	0	0	0	0	0	0	1	0	1	0	0	1	0	1	1	0	0	0	1	0	0	0	0	0	0	0	0	0	1	0
9737	0	0	0	1	0	1	0	1	0	1	1	0	0	1	0	0	1	0	0	0	0	1	0	0	0	1	0	0	0	1	1	0	0	0	0	0	0	1	0	0	0	0	0	0	0	0	0	0	0
9738	0	0	0	0	0	1	0	0	0	0	1	0	0	1	0	0	0	0	1	0	0	0	0	0	0	0	0	0	0	0	1	0	0	0	1	0	0	0	0	0	0	0	0	0	0	0	0	0	0
9739	0	0	0	1	0	0	0	0	0	1	1	0	0	0	0	0	0	0	1	0	0	1	0	1	0	0	0	0	0	1	1	0	0	0	0	0	0	1	0	0	0	0	0	0	0	0	1	0	0
9741	0	0	0	1	0	0	0	0	0	1	0	1	0	0	0	0	0	0	0	0	0	1	0	0	0	0	0	0	0	1	1	0	0	0	0	0	0	1	0	0	0	0	0	0	0	0	1	1	0
9743	0	0	0	1	0	0	1	0	0	1	0	1	0	0	0	0	0	0	0	0	0	1	0	0	0	0	0	0	0	0	1	0	0	1	0	0	0	1	0	0	0	0	0	0	0	0	1	0	0
9744	0	0	0	1	0	1	0	0	0	0	1	0	0	1	0	0	0	0	1	0	0	0	0	0	0	1	0	0	0	0	0	0	0	0	0	1	0	0	0	0	0	0	0	1	0	0	1	0	0
9745	0	0	1	1	0	1	0	1	0	1	1	0	0	1	0	0	1	0	0	0	0	1	0	0	0	1	0	0	0	0	0	0	0	0	0	1	0	1	0	0	0	0	0	0	0	0	0	0	0
9747	0	0	0	1	0	1	1	0	0	1	0	1	0	1	0	0	0	0	0	0	0	1	0	0	0	0	0	0	1	0	1	0	0	0	0	0	0	0	0	0	0	1	0	1	0	0	0	0	1
9748	0	0	0	1	0	0	1	0	0	0	0	1	0	1	0	1	0	0	1	0	0	1	0	0	0	0	0	0	0	0	0	1	0	0	0	0	0	1	0	0	0	1	0	0	0	0	0	0	0
9749	0	0	1	1	0	0	1	0	0	1	1	1	0	1	0	0	0	0	0	0	1	1	0	0	0	0	0	0	0	0	1	0	1	0	0	0	0	1	0	0	0	0	0	0	0	0	0	1	0
9754	0	0	0	1	0	0	0	0	0	0	0	0	0	1	0	0	0	0	0	0	0	1	0	0	0	1	0	0	0	1	1	0	1	0	0	0	0	1	0	0	0	0	0	1	0	0	0	0	0
9755	0	0	0	1	0	1	1	1	0	1	1	0	0	1	0	0	0	0	0	0	0	1	0	0	0	0	0	0	0	1	1	0	0	0	0	1	0	0	0	0	0	1	0	0	0	0	1	0	0
9756	0	0	0	1	0	0	1	0	0	1	0	1	0	1	0	0	0	0	1	0	0	1	0	0	0	0	0	0	0	0	1	0	0	0	0	0	0	0	0	0	0	0	0	1	0	1	0	0	0
9757	0	0	0	1	0	0	1	0	0	1	0	1	0	1	0	0	0	0	0	0	0	1	0	0	0	1	0	0	0	0	1	1	0	0	1	0	0	1	0	0	0	0	0	0	0	0	1	0	0
9758	0	0	0	1	0	0	1	1	0	0	1	0	0	0	0	0	1	0	0	0	0	1	0	0	0	0	0	0	0	1	1	0	0	0	0	0	0	1	0	0	0	1	0	1	0	1	0	0	0
9759	0	0	0	1	0	0	1	0	0	1	0	1	0	1	0	0	0	0	0	0	0	0	0	0	0	0	0	0	0	0	1	0	0	0	1	1	0	1	0	0	0	0	0	0	0	0	1	0	0
9761	0	1	0	0	0	0	0	0	0	0	1	1	0	0	0	0	1	0	1	0	0	1	0	0	0	0	0	0	0	1	1	0	0	0	1	1	0	0	0	0	0	0	0	0	0	0	1	0	1
9762	0	0	0	1	0	1	1	0	0	0	0	0	0	1	0	0	0	0	0	0	1	1	0	0	1	0	0	0	0	0	1	0	0	0	0	1	1	0	0	0	0	1	0	0	0	0	1	0	0
9764	0	0	0	1	0	1	1	0	0	1	1	0	0	1	0	0	1	0	0	1	0	1	0	0	1	1	0	0	0	0	0	0	0	0	0	1	0	0	0	1	0	0	0	0	0	0	0	0	0
9766	0	0	0	1	0	1	1	0	1	0	1	0	0	1	0	0	0	0	0	0	0	1	0	0	0	1	0	0	0	1	1	0	0	0	0	0	0	0	0	0	0	1	1	1	0	0	1	0	0
9768	0	0	0	1	0	1	0	0	0	0	1	0	0	1	0	0	0	0	1	0	0	1	0	0	1	0	0	0	0	1	1	1	0	0	0	0	0	0	0	0	0	0	0	0	0	1	0	0	0
9769	0	0	0	1	0	1	0	0	0	1	0	0	0	1	0	0	0	0	0	0	0	1	0	0	0	0	0	0	0	0	1	0	1	0	0	1	0	0	0	0	0	0	0	0	0	0	0	0	0
9770	0	0	0	1	0	0	0	0	0	0	1	0	0	1	0	0	0	0	1	0	0	1	0	0	0	0	0	0	1	1	1	0	0	0	0	1	0	0	0	0	0	0	0	0	0	0	0	0	0
9771	0	0	0	1	0	1	0	0	0	1	1	0	0	1	0	0	0	0	0	0	0	1	0	0	0	0	0	0	0	0	1	0	1	0	0	1	0	0	1	0	0	0	0	0	0	0	1	0	0
9772	0	0	0	1	0	0	0	0	0	0	1	0	0	0	0	0	0	0	0	0	0	1	0	0	0	0	0	0	0	0	1	0	1	0	0	1	0	0	0	0	0	0	0	0	1	0	1	0	0
9774	0	0	0	0	0	1	0	0	0	1	0	1	0	1	0	0	0	0	0	0	0	1	0	0	0	0	0	0	0	1	1	0	0	0	0	0	0	0	0	0	1	0	0	0	0	0	0	0	0
9775	0	0	0	0	0	0	0	0	0	1	1	0	0	1	0	0	0	0	1	0	0	1	0	0	0	0	0	0	1	1	1	0	1	0	0	0	0	0	0	0	0	0	0	0	0	0	0	0	0
9776	0	0	0	1	0	0	0	0	0	1	0	1	0	0	0	0	0	0	0	0	0	1	0	0	1	0	0	0	0	1	1	0	1	0	0	0	0	0	0	0	1	0	0	0	0	0	1	0	0
9777	0	0	0	1	0	1	0	0	0	1	1	0	0	1	0	0	0	0	1	0	0	1	0	0	0	1	0	0	0	1	1	0	1	0	0	0	0	1	0	1	0	1	0	0	0	0	0	0	0
9778	0	0	0	1	0	1	0	0	0	0	1	0	0	1	0	0	0	0	0	0	0	1	0	0	1	0	0	0	0	0	1	1	1	1	1	1	0	1	0	0	0	0	0	0	0	0	0	0	0
9779	0	0	0	1	0	0	0	0	0	1	1	1	0	0	0	0	0	0	1	0	0	1	0	0	0	0	0	0	1	1	1	0	1	0	0	1	0	1	0	0	1	0	0	0	0	0	0	0	0
9780	0	0	0	1	0	1	0	0	0	1	1	0	0	1	0	0	0	0	1	0	0	1	0	0	0	0	0	0	0	1	1	0	1	0	0	1	0	1	0	0	0	1	0	0	1	0	0	0	0
9781	0	0	0	1	0	1	0	0	0	1	1	0	1	1	0	0	0	0	1	0	0	1	0	0	0	0	0	0	0	1	1	0	0	0	0	0	0	0	0	0	0	1	0	0	0	0	0	0	1
9782	0	0	0	1	0	1	0	0	0	0	1	0	0	1	0	0	0	0	0	0	0	1	0	0	0	0	0	0	0	1	1	0	0	0	0	1	0	1	0	0	0	0	0	1	0	0	0	0	1
9783	0	0	0	1	0	1	1	0	0	1	0	0	0	0	0	0	0	0	0	0	0	1	0	0	0	0	0	0	1	1	1	0	0	0	1	1	0	0	1	0	1	0	0	0	1	0	0	0	1
9784	0	0	0	1	0	0	1	0	1	1	1	0	0	0	0	0	0	0	0	0	0	1	0	0	0	0	0	0	0	1	1	0	1	0	0	1	0	1	0	0	0	0	0	0	0	0	0	0	0
9785	0	0	0	0	0	0	0	0	0	1	1	0	0	1	0	0	0	0	1	0	0	1	0	0	0	0	0	0	0	1	1	0	1	0	0	0	0	0	0	0	0	1	0	0	1	0	1	0	0
9786	0	0	0	1	0	1	0	0	0	1	0	0	0	1	1	0	0	0	0	0	0	1	0	1	0	0	0	0	1	1	1	0	1	0	0	0	0	0	0	0	0	0	0	0	0	1	1	0	0
9787	0	0	0	0	0	0	0	0	0	1	1	0	0	1	0	0	0	0	1	0	0	1	0	0	0	0	0	0	1	1	1	0	0	1	0	0	0	1	0	1	0	0	0	0	0	0	1	0	0
9788	0	0	0	0	0	1	0	0	0	1	0	0	0	1	0	0	0	0	0	0	0	0	0	1	1	0	0	0	0	1	1	0	1	0	0	1	0	1	0	0	0	0	0	0	0	0	0	0	0
9789	0	0	0	0	0	1	0	0	0	1	1	0	0	1	0	0	0	0	0	0	0	1	0	0	1	0	0	0	0	0	1	0	1	0	0	0	0	0	0	0	1	0	0	0	0	0	0	0	0
9790	0	0	0	0	0	0	0	0	1	1	0	0	0	1	0	0	0	0	0	0	0	1	0	0	0	0	0	0	0	1	1	0	0	0	1	0	0	0	0	0	0	0	1	0	0	0	0	0	0
9791	0	0	0	1	0	1	0	0	0	1	1	0	0	1	0	0	0	0	0	0	0	1	0	0	0	0	0	0	1	0	1	0	0	0	1	0	0	1	0	0	0	1	0	0	0	0	0	0	0
9792	0	0	0	1	0	1	0	0	0	0	1	1	0	1	0	0	0	0	1	0	0	1	1	0	0	0	1	0	0	0	0	0	1	0	0	0	0	0	0	0	0	1	0	0	0	1	1	0	0
9793	0	0	0	1	0	0	0	0	0	1	0	0	0	1	0	0	0	0	1	0	0	1	0	0	0	0	0	0	0	1	1	0	0	0	0	0	0	0	0	0	0	0	1	0	0	0	0	0	0
9794	0	0	0	1	0	0	0	0	0	1	1	0	0	1	0	0	0	0	1	0	0	1	0	0	0	0	0	0	0	1	1	0	1	1	0	1	0	1	0	0	0	1	0	0	0	0	0	0	0
9795	0	0	0	0	0	0	0	0	0	0	1	0	0	1	0	0	0	0	1	0	0	1	0	0	0	0	0	0	0	1	1	0	1	0	0	1	0	1	0	1	0	1	0	0	0	0	0	0	1
9796	0	0	0	0	0	0	0	0	0	0	1	0	0	1	0	0	0	0	0	0	0	1	0	0	0	0	0	0	0	0	1	1	0	0	1	0	0	0	0	0	1	0	0	0	0	0	1	0	0
9797	0	0	0	1	0	1	0	0	0	1	1	0	0	1	0	0	0	0	0	0	0	1	0	0	0	0	0	0	1	1	1	0	0	0	0	1	0	1	0	0	1	0	0	1	0	0	0	0	0
9798	0	0	0	0	0	0	0	0	0	1	0	0	0	1	0	0	0	0	0	0	0	1	0	0	0	0	0	0	0	0	1	0	0	0	0	0	0	0	0	0	0	0	0	1	0	0	0	0	0
9799	0	0	0	1	0	1	0	0	0	1	1	0	0	1	0	0	0	0	1	0	0	1	0	0	0	0	0	1	0	1	1	0	1	0	0	1	0	1	0	1	0	0	0	0	0	0	0	0	0
9800	0	0	0	1	0	1	1	0	0	1	1	1	1	1	0	0	0	0	0	0	0	1	0	1	0	0	0	0	1	1	1	0	0	0	0	1	0	0	0	0	1	0	0	0	1	0	0	0	0
9801	0	0	0	1	0	1	0	0	0	1	1	0	0	1	0	0	0	0	0	0	0	1	0	0	0	0	0	0	0	1	1	0	0	0	0	0	0	1	0	1	0	0	0	0	0	1	1	0	0
9802	0	0	0	1	0	1	0	0	0	1	1	0	1	1	0	0	0	0	0	0	0	1	0	0	0	0	0	0	0	0	0	0	0	0	0	0	0	1	0	0	0	0	0	0	0	0	1	0	0
9803	0	0	0	0	0	0	0	0	0	1	1	0	1	1	0	0	0	0	0	0	0	1	0	0	0	0	0	0	0	0	0	0	0	0	1	1	0	0	0	0	0	0	0	0	0	0	0	0	0
9804	0	0	0	1	1	0	0	0	0	1	1	0	0	0	0	0	0	0	0	0	0	1	0	0	0	0	0	0	0	1	1	0	1	0	0	1	0	1	0	0	0	1	0	0	0	1	1	0	0
9805	0	0	0	0	0	0	0	0	0	1	1	0	0	1	0	0	0	0	0	0	0	1	0	0	0	0	0	0	0	0	1	0	1	1	0	0	0	1	0	0	0	0	0	0	0	0	0	0	0
9806	0	0	0	1	0	0	1	1	0	1	1	0	0	1	1	0	0	0	0	0	0	1	0	0	0	0	0	0	0	1	0	0	0	0	0	0	0	0	0	0	0	0	0	0	0	0	0	0	0
9807	0	0	0	0	0	0	0	0	0	1	1	1	1	0	0	0	0	0	1	0	0	1	0	0	0	0	0	0	0	1	1	0	0	0	0	0	0	0	0	0	1	0	0	0	0	0	0	0	0
9808	0	0	0	0	0	0	1	0	0	1	1	0	0	1	0	0	0	0	0	0	0	1	0	0	0	0	0	0	1	1	1	0	1	0	0	0	0	1	0	0	0	0	0	0	0	0	1	0	0
9809	0	0	0	1	0	0	1	0	0	1	1	0	0	0	0	0	0	1	1	0	0	1	0	1	0	0	0	0	0	0	1	1	0	0	1	1	0	1	0	0	0	0	0	0	1	0	0	0	0
9810	0	0	0	1	0	1	0	0	0	0	0	0	0	0	0	0	0	0	0	0	0	1	0	0	0	0	0	0	0	0	1	0	1	1	0	1	0	1	0	0	0	1	0	0	0	0	0	0	0
9811	0	0	0	1	0	0	0	0	0	1	1	0	0	1	0	0	0	0	0	0	0	0	0	0	0	0	0	0	0	0	1	0	1	0	0	1	0	1	0	0	0	0	0	0	0	0	0	0	0
9812	0	0	0	1	0	1	0	0	0	1	1	0	0	1	0	0	0	0	1	0	0	0	0	0	0	0	0	0	1	0	1	0	1	0	0	1	0	1	0	1	0	1	0	0	0	0	0	0	0
9813	0	0	0	1	0	1	0	0	0	1	1	0	0	1	0	0	0	0	1	0	0	1	0	0	0	0	0	0	1	1	0	0	1	0	0	1	0	0	0	0	0	0	0	0	0	0	1	0	0
9814	0	0	0	1	0	1	0	0	0	1	0	0	0	0	0	0	0	0	1	0	0	1	0	0	0	0	0	0	0	0	1	0	0	0	0	1	0	0	0	0	0	0	0	0	0	0	0	0	0
9815	0	0	0	0	0	0	0	0	0	1	1	0	0	1	0	0	0	0	1	0	0	1	0	1	0	0	0	0	0	0	1	0	1	0	0	0	0	0	0	0	0	1	0	0	1	0	0	0	0
9816	0	0	0	1	0	1	0	0	0	0	0	0	0	0	0	0	0	0	0	0	0	1	0	0	0	0	0	0	0	0	0	0	1	0	0	0	0	0	0	0	1	0	0	0	0	0	0	0	0
9817	0	0	0	1	0	0	1	0	0	0	1	0	0	1	0	0	0	0	0	0	0	1	0	0	0	0	0	0	0	1	1	1	0	0	1	1	0	0	0	0	0	0	0	0	0	0	0	0	0
9819	0	0	0	1	1	0	0	0	0	1	0	0	0	1	0	0	0	0	1	0	0	1	0	0	0	1	0	0	0	0	0	0	0	0	0	0	0	1	0	0	0	0	0	0	0	1	1	0	1
9820	0	0	0	1	0	0	1	0	0	1	1	0	0	1	1	0	0	0	1	0	0	1	0	0	0	1	0	0	1	0	1	0	0	1	0	1	0	1	0	0	0	0	0	0	0	1	1	1	0
9821	0	0	0	1	0	0	1	0	1	1	0	0	0	1	0	0	0	0	1	0	0	1	0	0	0	0	0	0	0	0	1	0	0	0	1	1	0	1	0	1	0	1	0	0	0	0	0	0	1
9822	0	0	0	0	0	1	1	0	0	1	1	1	0	0	0	0	0	0	0	0	0	1	0	0	0	0	0	0	0	0	1	0	0	0	0	1	0	0	0	0	0	0	0	0	0	1	1	0	1
9823	0	0	0	1	0	1	1	0	0	1	0	1	0	1	0	0	0	0	0	0	0	1	0	0	0	1	0	0	0	1	1	0	0	0	1	0	1	1	0	1	0	0	0	0	1	0	0	0	0
9824	1	1	0	1	0	1	1	0	0	1	0	1	0	0	1	0	0	1	0	0	0	1	0	0	0	1	0	0	0	1	0	0	0	0	1	1	0	0	0	0	0	0	0	0	0	0	0	0	0
9825	0	0	0	1	0	1	1	0	0	1	1	0	0	1	0	0	0	0	0	0	0	1	0	0	0	0	0	0	0	0	1	0	0	1	0	1	0	0	0	0	0	0	0	0	0	1	1	0	1
9826	0	0	0	1	0	1	1	1	0	1	0	0	0	1	0	0	0	1	0	0	0	1	0	0	0	1	0	0	0	0	1	1	0	0	0	0	0	0	0	0	0	0	0	0	1	1	0	1	0
9827	0	0	0	1	0	0	1	0	0	1	0	1	0	1	0	0	0	0	0	0	1	1	0	0	0	0	0	0	0	0	1	0	1	0	0	1	0	1	0	0	0	1	0	0	0	1	1	0	1
9828	0	0	0	1	0	0	1	0	0	1	0	0	0	1	1	0	0	0	1	0	0	1	0	0	0	1	0	0	0	0	1	1	0	0	0	0	0	0	0	0	0	0	0	0	0	0	0	1	0
9830	0	0	0	1	0	0	1	0	1	0	1	0	0	0	0	0	0	0	0	0	0	1	0	0	0	0	0	0	0	1	1	0	1	0	0	0	0	0	0	0	0	0	0	1	0	0	1	0	1
9831	0	0	0	1	0	0	1	0	0	1	1	1	0	1	1	0	0	0	0	0	0	1	0	0	0	0	0	0	0	0	1	0	1	0	0	0	0	0	0	1	0	0	0	0	1	0	0	0	1
9832	0	0	0	1	0	0	1	0	0	0	1	1	0	1	1	1	0	0	1	0	0	1	0	0	1	1	0	1	0	1	0	0	1	0	0	1	0	1	0	0	0	0	0	0	1	0	0	0	0
9833	0	0	0	1	0	1	1	0	0	1	0	0	0	1	0	0	0	0	0	0	0	1	0	0	0	0	0	0	0	0	0	0	0	0	1	1	0	0	0	0	0	0	0	0	0	0	0	0	1
9834	0	0	0	1	0	1	0	0	0	0	1	0	0	0	0	0	0	0	1	0	0	1	0	0	0	0	0	0	0	0	1	0	0	0	0	1	0	0	0	0	0	0	0	0	0	0	1	0	0
9835	0	0	1	1	0	0	1	0	0	1	1	1	0	1	0	0	0	0	1	0	0	1	0	0	0	0	0	0	0	1	1	1	0	0	0	0	0	0	0	0	0	0	0	0	0	1	0	0	1
9836	0	0	0	1	0	0	0	0	0	1	0	0	0	1	0	0	0	0	1	0	0	1	0	0	0	0	0	0	0	1	1	0	0	0	1	1	1	0	0	0	0	0	0	0	0	1	1	0	0
9837	1	1	0	1	0	0	0	1	0	1	1	1	0	1	1	1	0	0	1	0	0	1	0	0	1	0	0	1	0	1	0	0	0	0	0	1	0	0	0	0	0	0	0	0	1	1	0	0	0
9838	0	0	0	1	0	1	0	0	0	1	0	0	0	1	0	0	0	0	0	0	0	0	0	0	0	0	0	0	0	1	1	0	0	0	0	0	0	0	0	0	0	0	0	0	0	0	0	0	0
9839	0	0	0	1	0	0	1	0	0	1	0	0	1	1	0	0	0	1	0	0	0	1	0	0	0	1	0	0	0	1	1	1	0	0	0	0	0	1	0	0	0	0	0	0	0	1	0	1	0
9840	0	0	0	1	0	1	0	0	1	1	0	1	0	0	0	0	0	0	0	0	0	1	0	0	0	0	1	0	0	0	1	0	0	0	0	0	1	0	0	0	0	0	0	0	0	1	0	0	1
9841	0	0	0	1	0	1	1	0	0	1	1	0	0	0	0	0	0	0	1	0	0	1	0	0	0	0	0	0	0	0	1	0	0	1	0	1	0	0	0	0	0	0	0	0	0	0	1	0	1
9843	0	0	0	1	0	0	1	0	0	1	0	0	0	1	0	0	0	1	0	0	0	1	0	0	0	0	0	0	0	1	1	0	0	1	0	0	0	0	0	0	0	0	0	0	0	0	1	0	1
9844	0	0	0	1	0	0	1	0	0	1	0	1	0	1	0	0	0	0	0	0	0	1	0	0	1	0	0	0	0	1	1	0	1	0	0	0	0	0	0	0	0	0	0	0	0	1	1	0	0
9845	0	0	0	1	0	0	1	0	0	1	1	0	1	1	0	0	0	0	0	0	0	1	0	0	0	0	0	0	0	0	1	0	0	0	1	1	0	0	0	0	0	0	0	0	0	0	0	0	1
9846	0	0	0	1	0	1	1	0	0	1	0	1	0	1	0	0	0	0	1	0	1	1	0	0	0	0	0	0	1	1	1	0	0	0	0	0	0	1	0	0	0	0	0	0	1	1	0	0	0
9847	0	1	0	0	0	1	1	1	0	1	0	1	0	1	0	0	0	0	0	0	0	1	0	0	0	1	0	0	0	0	1	0	0	0	1	0	1	1	0	1	1	0	0	0	0	1	0	0	0
9848	0	0	0	1	0	1	1	0	0	1	1	0	0	1	0	0	0	0	0	0	0	1	0	0	0	0	1	0	0	0	0	0	0	0	0	1	0	0	1	0	1	0	0	0	0	0	1	0	0
9849	0	0	0	1	0	1	0	0	0	1	0	0	0	1	0	0	0	1	1	0	0	1	0	0	0	0	0	0	0	0	1	1	0	0	1	1	0	1	0	0	0	0	0	0	0	0	0	1	0
9850	1	0	0	1	0	0	1	0	0	1	1	0	1	1	0	0	0	0	0	0	0	1	0	0	0	0	0	0	0	1	1	0	0	0	0	0	1	0	0	0	0	0	0	0	0	1	1	0	1
9851	0	0	0	1	0	0	1	0	0	1	1	0	0	1	1	0	0	1	0	0	0	1	0	0	0	0	0	0	0	1	1	0	0	0	0	1	0	0	0	0	0	0	0	0	0	0	0	1	0
9852	0	0	0	1	0	1	1	0	0	1	1	0	1	1	0	0	0	0	1	0	0	1	0	0	0	0	0	0	0	0	1	0	0	1	1	0	0	0	0	0	0	0	0	0	0	1	0	0	1
9853	0	1	0	1	0	1	1	1	0	1	1	1	0	1	0	0	0	1	0	0	0	1	0	0	0	1	0	0	0	0	1	0	0	0	1	1	0	1	0	0	0	0	0	0	1	0	0	0	1
9854	0	1	0	1	0	0	1	1	0	1	0	1	0	0	0	0	0	1	0	0	0	1	0	0	0	0	0	0	0	1	0	0	0	0	0	1	1	1	0	0	0	0	0	0	1	0	0	0	1
9855	0	0	0	0	1	1	0	0	0	1	0	1	0	0	0	0	0	0	1	0	0	1	0	0	0	0	0	0	0	1	1	0	0	1	0	1	0	0	0	0	0	0	0	0	0	0	0	0	1
9856	0	0	0	1	0	1	1	0	0	1	0	0	0	0	0	0	0	0	0	0	0	1	0	0	0	0	0	0	0	0	1	0	0	0	1	0	0	0	0	0	0	0	0	0	0	0	0	0	0
9857	0	0	0	1	0	1	1	0	0	1	0	0	0	0	0	0	0	1	1	0	0	1	0	0	0	0	0	0	0	0	1	0	0	1	0	0	0	0	0	0	0	0	0	0	0	0	0	0	0
9858	0	0	0	1	0	0	0	0	0	0	1	0	0	1	0	0	0	0	1	0	1	1	0	0	0	1	0	0	0	0	1	0	0	0	0	0	0	0	0	0	0	0	0	0	0	0	0	1	0
9859	0	0	0	0	0	0	0	0	0	0	1	1	0	0	0	0	0	0	0	0	0	1	0	0	0	1	0	0	0	0	0	0	0	0	0	0	0	0	0	0	0	0	0	0	0	0	1	0	0
9860	0	1	0	1	0	0	1	1	0	1	0	0	0	1	0	0	0	0	0	0	0	1	0	0	1	0	0	0	0	1	0	1	0	0	0	0	0	1	0	0	0	0	0	0	0	1	0	0	1
9861	0	0	0	1	0	0	0	0	0	0	1	1	0	0	0	0	0	0	0	0	0	1	0	0	0	0	0	0	0	0	0	0	0	0	0	1	0	0	0	0	0	0	0	0	0	1	0	0	1
9862	0	0	0	1	0	0	0	0	0	1	0	0	0	1	0	0	0	0	0	0	0	0	0	0	0	0	0	0	1	0	1	0	0	0	0	0	0	1	0	0	0	0	0	0	0	0	0	1	0
9864	0	0	0	1	0	1	0	0	0	1	0	0	0	0	0	0	0	0	1	0	0	0	0	1	0	0	0	0	0	0	1	0	0	0	0	0	0	0	0	0	0	0	0	0	0	0	0	0	0
9866	0	0	0	1	0	0	0	0	0	1	0	0	0	1	0	0	0	0	0	0	0	1	0	0	0	0	1	0	0	0	1	0	0	0	0	0	0	0	0	0	0	0	0	0	0	1	0	0	1
9867	0	0	0	1	0	0	1	1	0	1	0	1	0	1	0	0	0	1	0	0	0	1	0	0	0	1	1	0	0	1	1	1	0	0	0	0	0	0	0	0	0	0	0	0	0	0	0	0	0
9868	0	0	0	1	0	0	1	0	0	1	1	1	0	1	0	0	0	0	1	0	0	1	0	0	1	1	0	0	0	1	1	0	0	0	0	1	0	0	0	0	0	0	0	0	0	1	0	0	1
9869	0	0	0	1	0	0	1	0	0	1	0	1	0	1	1	0	0	0	0	0	0	1	0	0	1	1	0	1	0	1	1	1	0	0	0	0	1	0	0	1	0	1	0	0	0	1	1	0	0
9870	0	0	0	1	0	0	1	0	0	1	0	0	0	1	0	0	0	0	1	0	0	0	0	0	1	0	0	0	0	1	1	0	0	1	1	1	0	0	1	0	0	0	0	0	0	1	0	0	1
9871	0	1	0	1	0	0	1	0	0	0	1	1	0	1	1	1	0	0	0	0	0	1	0	0	1	0	1	0	0	1	1	0	0	0	0	1	0	0	0	0	0	0	0	0	1	1	0	0	0
9873	0	0	0	1	0	0	0	0	0	1	1	1	0	1	0	0	0	0	1	0	0	1	0	0	0	0	0	0	0	0	1	1	0	0	0	0	0	0	0	0	0	0	1	0	0	0	1	0	0
9874	0	0	0	1	0	1	1	0	0	1	0	1	1	1	0	0	0	0	0	0	0	1	0	0	0	0	0	0	0	1	1	0	0	0	0	1	0	1	0	0	0	0	0	0	1	1	0	0	1
9875	0	1	0	1	0	0	1	0	0	1	0	0	0	1	0	0	0	0	1	0	0	1	0	0	0	1	0	0	0	1	1	0	0	0	0	0	0	1	0	0	0	0	0	0	1	0	1	0	1
9876	0	0	0	1	1	0	1	0	0	0	0	0	0	1	0	0	0	0	0	0	0	1	0	0	1	1	0	0	0	1	1	0	0	0	1	0	0	0	0	0	0	0	0	0	0	1	1	0	0
9877	0	0	0	1	1	0	1	0	0	1	0	0	1	1	0	0	0	0	0	0	0	1	0	0	0	1	0	0	0	1	1	0	1	0	1	1	0	1	0	0	0	0	0	0	0	0	0	1	0
9878	0	0	0	0	0	1	1	0	0	0	1	1	0	1	0	0	0	0	0	0	1	1	0	0	0	0	0	0	0	1	1	0	0	0	1	1	0	0	0	0	0	0	0	0	0	1	1	0	1
9879	0	0	0	1	0	0	1	0	0	0	1	1	0	1	1	0	1	0	1	0	0	1	0	0	1	0	1	0	0	0	1	0	0	0	0	1	0	0	0	0	0	0	0	0	1	1	0	0	0
9880	0	0	0	1	0	0	1	0	0	0	0	0	0	1	0	0	0	0	1	0	0	1	1	0	0	0	0	0	0	0	0	0	0	0	0	1	0	1	0	1	0	1	0	0	1	0	1	0	0
9881	0	0	0	1	0	1	1	1	0	1	0	0	0	1	0	0	0	0	0	0	0	1	0	0	0	0	0	0	0	0	1	1	0	0	0	1	1	1	0	0	0	1	0	0	0	0	1	0	0
9882	0	0	0	1	1	0	0	0	0	1	0	0	0	0	0	0	0	0	1	0	1	1	0	0	0	0	0	0	0	1	1	0	0	1	0	1	0	0	0	0	0	0	0	0	0	0	1	0	0
9883	0	0	0	1	0	0	1	0	0	0	0	1	0	1	0	0	0	1	0	0	1	1	0	0	1	0	0	0	0	0	1	1	0	0	0	0	0	1	0	0	0	0	0	0	0	1	0	0	1
9885	0	0	0	1	0	0	1	0	1	1	1	1	1	0	0	0	0	0	0	0	0	1	0	0	0	0	0	0	0	0	1	1	0	0	1	1	1	1	0	0	0	0	0	0	0	0	0	0	1
9886	0	0	0	1	1	0	1	0	0	1	0	1	0	1	0	0	0	0	0	0	0	1	0	0	1	1	0	0	0	1	1	0	0	0	1	1	0	0	1	0	0	0	0	0	0	1	0	0	0
9887	0	1	0	1	0	0	1	0	0	0	1	1	0	1	1	1	0	0	1	1	0	1	0	0	1	0	1	1	0	1	0	0	0	0	0	1	0	0	0	0	0	1	0	1	1	1	0	0	0
9888	0	0	0	0	0	0	0	0	0	1	1	0	0	1	0	0	0	0	1	0	0	1	0	0	0	1	0	0	0	0	1	0	1	0	1	1	0	0	0	0	0	0	0	0	0	1	1	0	1
9890	0	0	0	1	0	1	1	1	0	1	1	0	0	1	1	0	0	0	1	0	0	1	0	0	0	1	0	0	0	0	1	0	1	0	0	0	0	1	0	0	0	0	0	0	0	0	0	1	0
9891	0	0	0	1	0	0	1	0	1	1	1	1	0	1	0	0	0	0	1	0	0	1	0	0	0	0	0	0	0	1	1	0	1	0	0	1	0	1	0	1	0	1	0	0	0	1	0	0	0
9892	0	0	0	1	0	1	0	0	0	1	0	0	1	0	0	0	0	0	1	0	0	0	0	0	0	0	0	0	0	1	1	1	0	0	0	1	1	0	0	0	0	0	0	0	0	0	0	0	0
9894	0	0	0	1	0	1	0	0	0	1	0	1	0	1	0	0	0	0	0	0	0	1	0	0	0	0	1	0	0	0	1	1	0	0	0	1	0	0	0	0	0	1	1	0	0	0	1	0	0
9895	0	0	0	1	0	1	0	0	0	1	1	0	0	1	0	0	0	0	0	0	0	1	0	0	0	0	0	0	0	1	1	0	0	0	0	0	0	1	0	1	0	0	0	0	0	0	0	0	1
9897	0	0	0	1	0	0	1	0	0	1	0	0	0	0	0	0	0	0	1	0	0	1	0	0	0	1	0	0	0	0	1	1	0	0	0	0	0	1	0	0	0	0	0	0	0	0	0	0	1
9898	0	0	0	1	0	0	1	0	1	1	1	1	1	1	0	0	0	0	1	0	0	1	0	0	0	1	0	0	1	1	1	0	0	0	1	1	0	0	1	0	0	0	0	0	1	0	0	1	0
9899	1	0	0	1	0	0	1	0	0	1	0	0	0	1	0	0	0	0	0	0	0	1	0	0	0	0	0	0	0	1	1	0	0	0	0	1	0	0	0	0	0	1	0	0	0	1	0	0	0
9900	0	0	0	1	0	0	1	0	0	0	1	0	0	1	0	0	0	0	1	0	0	1	0	1	0	0	0	0	0	0	1	0	0	0	0	0	0	0	0	0	0	0	1	0	0	0	0	0	0
9901	1	0	0	1	0	1	1	0	0	1	0	1	0	1	0	0	0	1	0	0	0	1	0	0	0	0	0	0	1	0	1	1	0	0	0	0	0	0	0	0	0	0	0	0	0	1	1	0	0
9902	0	0	0	0	0	0	0	0	0	1	1	1	0	1	0	0	0	0	0	0	1	1	0	0	0	0	0	0	1	1	1	0	0	0	1	1	0	0	0	0	0	0	0	0	0	1	0	0	0
9903	0	0	0	1	0	1	1	0	0	1	0	0	0	1	0	0	0	0	0	0	0	1	0	0	0	0	0	0	0	0	1	1	0	0	0	0	0	0	0	0	0	0	0	0	0	0	0	0	0
9904	0	0	0	1	0	1	1	0	0	1	0	1	0	1	0	0	0	0	1	0	0	1	0	0	1	1	0	0	0	0	0	0	0	0	0	0	0	1	0	0	0	0	0	0	0	1	0	0	1
9905	0	0	0	1	0	0	1	0	0	1	0	1	0	1	1	0	1	0	0	0	0	1	0	0	1	0	1	0	0	1	0	0	0	0	0	0	0	0	0	0	0	0	0	0	1	1	0	0	0
9906	0	0	0	1	1	1	0	0	0	0	1	0	0	0	0	0	0	0	0	0	0	1	0	0	0	0	0	0	0	1	1	0	0	0	1	1	0	1	0	0	0	0	0	0	0	1	0	0	1
9908	0	0	0	1	0	0	1	0	0	1	0	0	0	1	0	0	0	0	0	0	0	1	0	0	0	0	0	0	0	0	1	0	0	0	0	1	0	1	0	1	0	1	1	1	0	0	0	0	1
9909	0	0	0	1	0	1	0	0	0	1	0	1	0	1	0	0	0	0	0	0	0	1	0	0	0	1	0	0	0	0	1	0	0	0	0	0	0	1	0	0	0	0	0	0	0	0	0	1	0
9910	0	0	0	1	0	1	1	0	0	1	0	0	1	1	0	0	0	1	0	0	0	1	0	0	0	0	0	0	0	0	1	0	0	0	0	0	0	0	1	0	0	0	0	0	1	0	0	0	0
9911	0	0	0	1	0	0	1	0	0	1	0	1	0	1	0	0	0	0	0	0	0	1	0	0	0	0	0	0	0	1	1	0	0	0	1	1	0	1	0	1	0	1	1	1	0	0	0	0	1
9912	0	0	0	1	0	0	1	0	0	1	0	1	0	1	0	0	0	1	1	0	0	1	0	0	0	1	0	0	0	0	1	0	0	0	0	0	0	1	0	0	0	0	0	0	0	0	0	1	0
9914	0	0	0	1	0	1	1	0	0	1	0	0	0	1	0	0	0	0	0	0	0	1	1	0	0	0	0	0	0	1	0	0	0	0	0	0	0	0	0	0	1	0	0	1	0	1	1	0	0
9915	0	0	0	0	0	0	0	0	0	1	1	0	0	0	0	0	0	0	0	0	0	1	0	0	0	0	0	0	0	0	1	0	0	0	0	1	0	1	0	0	0	1	0	0	0	0	0	0	0
9917	0	1	0	1	0	1	0	0	0	0	0	0	0	0	0	0	0	0	1	0	1	1	0	0	0	0	0	0	0	0	1	0	1	0	0	0	0	1	0	1	0	1	0	1	0	0	1	0	0
9918	0	0	0	1	0	1	0	0	1	1	0	0	0	1	0	0	0	0	0	0	0	1	0	0	0	0	0	0	0	1	1	0	0	0	0	1	0	1	0	0	0	0	0	0	0	0	0	1	1
9920	0	1	0	1	0	0	1	0	0	1	0	1	0	1	0	0	0	0	1	0	0	1	0	0	0	0	0	0	0	0	1	1	0	0	0	0	0	1	0	1	0	0	0	0	1	0	1	0	0
9921	0	0	0	1	0	0	1	0	0	1	0	0	1	1	0	0	0	1	0	0	0	1	0	0	0	1	0	0	0	0	0	0	0	0	0	0	0	0	0	0	0	0	0	0	1	0	0	1	0
9924	0	0	0	1	0	0	0	0	0	1	1	0	0	1	0	0	0	0	0	0	1	1	0	0	0	0	0	0	0	0	1	0	0	0	1	1	0	0	0	0	0	0	0	0	1	0	0	0	0
9925	0	0	0	0	0	0	0	0	0	0	0	0	0	1	0	0	0	0	1	0	1	0	1	0	0	0	0	0	0	0	1	0	0	0	0	1	0	1	0	0	0	1	0	0	1	0	1	1	0
9926	0	0	0	1	0	0	0	0	0	0	0	0	0	0	0	0	0	0	0	0	0	1	0	0	0	0	0	0	1	0	0	0	0	1	0	0	0	1	0	0	0	0	0	0	0	0	0	1	1
9927	0	0	0	1	0	1	0	0	0	0	1	0	0	1	0	0	0	1	1	0	0	1	0	0	0	0	0	0	0	0	1	1	0	0	0	0	0	0	0	0	0	0	0	0	0	0	0	0	0
9928	0	0	0	1	0	1	0	0	0	1	0	1	0	1	0	0	0	0	0	0	0	1	0	0	0	0	0	0	0	0	1	0	0	0	0	0	0	0	1	1	0	0	0	0	0	0	0	0	1
9929	0	0	0	1	0	0	0	1	0	1	1	0	0	1	0	0	0	0	0	0	0	1	0	0	0	0	0	0	0	1	1	0	1	1	0	0	0	1	0	1	0	1	0	0	0	0	0	0	1
9930	0	0	0	0	0	1	0	0	0	0	0	0	0	0	0	0	0	0	0	0	0	1	0	0	0	0	0	1	0	0	1	0	1	0	1	0	0	1	0	0	1	1	0	0	0	0	0	0	0
9932	0	0	0	1	0	0	1	0	0	1	0	0	0	0	0	0	0	1	0	0	0	1	0	0	0	1	0	0	0	0	1	1	0	0	0	0	0	0	0	0	1	0	0	0	0	0	0	0	0
9933	0	0	0	1	0	0	1	0	1	1	1	0	0	1	0	0	0	0	1	0	0	1	0	0	1	0	0	0	1	1	1	0	0	0	1	1	0	1	0	0	0	0	0	0	0	0	0	0	0
9935	0	0	0	1	0	0	1	0	0	1	0	0	0	1	0	0	0	0	1	0	1	0	0	0	0	0	0	0	0	1	0	0	0	0	0	0	0	1	0	0	0	1	0	1	0	0	0	0	1
9937	0	1	0	1	0	0	1	0	0	1	1	0	1	1	0	0	0	0	1	0	1	1	0	1	0	0	0	0	0	0	1	1	0	1	0	0	0	0	0	0	0	0	0	0	1	0	0	1	0
9938	0	0	0	1	0	0	1	0	0	1	0	1	0	1	0	0	0	0	0	0	1	1	0	0	0	0	0	0	0	0	1	1	0	0	0	0	0	0	0	0	1	0	0	0	1	0	1	1	0
9939	1	0	0	1	0	1	1	0	0	1	0	0	0	0	0	0	0	0	0	0	0	1	0	0	0	0	0	0	0	0	0	0	0	0	0	1	0	0	0	0	0	0	0	0	0	0	0	0	0
9941	0	0	0	1	0	0	1	0	0	0	0	1	0	1	0	0	0	0	0	0	1	1	0	0	0	0	0	0	0	0	1	0	0	0	0	0	0	0	0	0	0	0	0	0	1	0	1	0	0
9942	0	0	0	1	0	0	0	0	0	1	1	0	0	0	0	0	0	0	0	0	0	1	0	0	0	0	0	0	0	1	1	0	0	0	0	0	0	0	0	0	0	0	0	0	0	1	0	0	0
9943	0	0	0	1	0	0	1	0	0	0	0	0	0	1	0	0	0	0	0	0	0	1	0	0	0	0	0	0	0	0	1	0	0	0	0	0	0	0	0	0	0	1	1	0	0	0	0	0	0
9944	0	0	0	1	0	0	1	1	0	0	0	1	0	1	1	0	1	0	0	0	0	1	0	0	1	0	1	0	0	0	0	0	0	0	0	1	0	0	0	0	0	0	0	0	0	1	0	0	0
9945	0	0	0	1	0	0	1	0	0	0	0	0	0	0	0	0	0	0	0	0	0	1	0	0	0	0	0	0	0	0	1	0	0	0	0	0	0	0	0	0	0	0	0	0	0	1	0	0	0
9946	0	0	0	0	0	0	1	0	0	0	0	0	0	1	0	0	0	0	0	0	0	0	0	0	0	0	0	0	0	0	1	0	0	0	0	0	0	0	0	0	0	0	1	0	0	0	0	0	0
9947	0	1	0	1	0	0	1	0	0	0	0	1	0	1	1	0	1	0	0	0	0	1	0	0	0	0	1	1	0	1	0	0	0	0	0	0	0	0	0	0	0	0	0	0	0	1	0	0	0
9948	0	0	0	0	0	0	0	0	0	1	0	0	0	0	0	0	0	0	0	0	0	1	0	0	0	0	0	0	0	0	1	0	0	0	0	0	0	0	0	0	0	0	0	0	0	1	0	0	0
9949	0	0	0	1	0	1	1	0	0	1	0	0	0	1	1	0	0	1	0	0	0	1	0	0	0	0	0	0	0	0	0	1	0	0	0	0	0	0	0	0	0	0	0	0	0	1	0	0	0
9950	0	0	0	1	0	0	0	0	0	1	1	0	0	1	0	0	0	0	0	0	0	0	0	0	1	1	0	0	0	1	1	0	0	0	0	1	0	0	0	0	0	0	0	0	0	1	0	0	0
9951	0	0	1	1	0	0	0	1	0	1	0	0	0	1	0	0	0	0	0	0	0	0	0	0	0	0	0	0	0	0	0	0	0	0	0	0	0	1	0	0	0	0	0	0	0	0	0	0	0
9952	0	0	1	1	0	0	0	0	0	1	0	0	0	1	0	0	0	0	0	0	1	0	0	0	0	0	0	0	0	0	0	0	0	0	0	0	0	0	0	0	0	0	0	0	0	0	0	0	0
9953	0	0	1	1	0	0	1	0	0	1	1	0	0	1	0	0	0	0	0	0	0	1	0	0	0	0	0	0	0	1	1	0	0	0	0	0	0	1	0	0	0	1	0	0	0	0	0	0	0
9955	0	0	0	1	0	0	1	1	0	1	0	0	0	1	0	0	0	0	0	0	0	0	0	0	0	0	0	0	0	1	1	0	0	0	0	0	0	0	0	0	0	0	0	0	0	0	0	0	0
9956	0	0	1	1	0	0	0	1	0	1	0	0	0	1	0	0	1	0	0	0	0	0	0	0	0	1	0	0	0	0	1	0	0	0	0	0	0	0	0	0	0	1	0	1	0	0	0	0	0
9957	0	0	1	0	0	1	0	1	0	1	0	0	0	1	0	0	0	0	0	0	0	0	0	0	0	0	0	0	0	0	1	0	0	0	0	0	0	1	0	0	0	1	0	0	0	0	0	0	0
9958	0	0	1	1	0	1	0	0	0	1	0	0	0	1	0	0	0	0	0	0	0	1	0	0	0	0	0	1	0	0	0	0	0	0	0	1	0	0	0	0	0	0	0	0	0	0	0	0	0
9959	0	0	1	1	0	0	0	0	0	1	0	0	0	0	0	0	0	0	0	0	0	0	0	0	0	0	0	0	0	0	1	0	0	0	0	0	0	0	0	0	0	0	0	0	0	0	0	0	0
9960	0	0	0	0	0	0	1	0	0	1	0	0	0	0	0	0	0	0	0	0	0	0	0	0	0	1	0	0	0	0	0	0	0	0	0	0	0	0	0	0	0	0	0	0	0	0	0	0	0
9962	0	0	0	1	0	0	1	0	1	1	0	0	0	0	0	0	0	0	0	0	1	1	0	0	0	0	0	0	0	0	1	0	0	0	0	0	0	0	0	0	0	0	0	0	0	0	0	0	0
9963	0	0	0	1	0	0	1	0	0	0	0	0	0	0	0	0	0	0	0	0	0	1	0	0	0	0	0	0	0	0	0	0	0	0	0	0	0	0	0	0	0	1	0	0	0	0	0	0	0
9964	0	0	0	1	0	0	1	0	0	0	0	0	0	1	0	0	0	0	0	0	0	1	0	0	0	0	0	0	0	0	0	0	0	0	0	0	0	0	0	0	0	0	0	0	0	0	0	0	0
9965	0	0	0	1	0	0	1	0	0	0	0	0	0	0	0	0	0	0	0	0	0	0	0	0	0	0	0	0	0	1	1	0	0	0	0	0	0	0	0	0	0	0	0	0	0	0	0	0	0
9966	0	0	0	1	0	0	1	0	0	1	0	0	0	0	0	0	0	0	0	0	1	0	0	0	0	0	0	0	0	0	1	0	0	0	0	0	0	0	0	0	0	1	0	0	0	0	0	1	0
9968	0	1	0	1	0	0	0	0	0	1	0	0	0	0	0	0	0	0	0	0	0	0	0	0	0	0	0	0	0	0	0	0	0	0	0	0	0	0	0	0	0	0	0	0	0	0	0	0	0
9969	0	0	0	1	0	0	0	1	0	0	0	0	0	1	0	0	0	0	0	0	0	0	0	0	0	0	0	0	0	0	0	0	0	0	0	0	0	0	0	0	0	1	0	1	0	0	0	0	0
9970	0	0	0	1	0	0	0	0	0	1	0	0	0	1	0	0	0	0	0	0	0	0	0	0	0	0	0	0	0	0	1	0	0	0	0	0	0	0	0	0	0	0	0	0	0	0	0	0	0
9971	0	0	0	1	0	1	0	0	0	1	1	0	0	0	0	0	0	0	0	0	0	0	0	0	0	0	0	0	0	0	1	0	0	0	0	0	0	0	0	1	0	0	0	0	1	0	0	0	0
9972	0	0	0	1	0	1	0	0	0	1	0	0	0	1	0	0	0	0	0	0	0	1	0	0	0	0	0	0	0	0	0	0	0	0	0	0	0	0	0	0	0	0	0	0	1	0	0	0	0
9973	1	0	0	1	0	0	0	0	0	1	0	0	0	1	0	0	0	0	0	0	0	1	0	0	0	0	0	0	0	0	1	0	0	0	0	1	0	0	0	0	0	0	0	1	0	1	0	0	0
9974	0	0	0	1	0	0	1	0	0	0	0	0	0	0	0	0	0	0	0	0	0	0	0	0	0	0	0	0	0	0	0	0	0	0	0	0	0	0	0	0	0	0	0	0	0	0	0	0	0
9975	0	0	0	1	0	0	1	0	0	0	1	0	0	0	0	0	0	0	0	1	0	0	0	0	0	0	0	0	0	1	1	0	0	0	0	0	0	0	0	0	0	0	0	1	0	0	0	0	1
9976	0	0	0	1	0	1	0	0	0	1	0	0	0	0	0	0	0	0	0	0	0	1	0	0	0	0	0	0	0	0	0	0	0	0	0	1	0	1	0	0	0	0	0	1	0	0	0	0	0
9978	1	0	0	1	0	1	0	0	0	1	1	0	0	1	0	0	0	0	0	1	0	1	0	0	0	0	0	0	0	0	0	0	0	1	0	1	0	0	0	0	0	0	0	1	0	1	1	0	0
9979	0	0	0	1	0	1	0	0	0	1	0	0	0	0	0	0	0	0	0	0	0	1	0	0	0	0	0	0	0	0	1	0	0	0	0	0	0	0	0	0	0	0	0	0	0	0	1	0	0
9980	0	0	0	1	0	0	1	0	0	0	0	0	0	0	0	0	0	0	0	0	0	1	0	0	0	0	0	0	0	0	1	0	0	0	0	0	0	0	0	0	0	0	0	0	0	0	0	0	0
9981	0	0	0	1	0	0	1	0	0	0	0	0	0	1	0	0	0	0	0	0	0	0	0	0	0	0	0	0	0	0	1	0	0	0	0	1	0	0	0	0	0	0	0	0	0	0	0	0	0
9982	0	0	0	1	0	0	1	0	0	0	1	0	0	1	0	0	0	0	0	0	0	1	0	0	0	0	0	0	0	0	0	0	0	0	0	0	0	0	0	0	0	0	0	0	0	0	0	0	0
9983	0	0	0	1	0	0	1	0	1	1	0	0	0	0	0	0	0	0	0	0	0	1	0	0	0	0	0	0	0	0	1	0	0	0	0	0	0	0	0	0	1	1	0	0	0	0	0	0	0
9984	0	0	0	1	0	0	0	0	0	1	0	0	0	0	0	0	0	0	0	0	0	0	0	0	0	0	0	0	1	0	1	0	0	0	0	0	0	0	0	0	1	1	0	0	0	0	0	0	0
9985	0	0	1	1	0	0	1	0	0	1	0	0	0	0	0	0	0	0	0	0	0	0	0	0	0	0	0	0	0	0	0	0	0	0	0	0	0	0	0	0	0	1	0	0	0	0	0	0	0
9986	0	0	0	1	0	0	1	0	0	1	0	0	0	1	0	0	1	0	0	0	1	0	0	0	0	0	0	0	0	0	0	0	0	0	0	0	0	0	0	0	0	0	0	0	0	0	0	0	0
9987	0	0	0	1	0	0	1	0	0	1	0	0	0	1	0	0	1	0	0	0	0	1	0	0	0	0	1	0	0	1	0	0	1	0	0	1	0	0	0	0	0	0	0	0	0	0	0	0	0
9988	0	0	0	0	0	0	1	0	0	1	0	0	0	1	0	0	0	0	0	0	0	0	0	0	0	0	0	0	0	0	1	0	0	0	0	0	0	0	0	0	0	0	0	0	0	0	0	0	0
9990	0	0	0	0	0	0	1	0	0	1	0	0	0	0	0	0	0	0	0	0	0	0	0	0	0	0	0	0	0	0	0	0	0	0	0	0	0	0	0	0	0	0	0	0	0	0	0	1	0
9991	0	0	0	1	0	0	1	1	0	1	0	1	0	1	0	0	0	0	0	0	0	1	0	0	0	1	0	0	0	0	1	0	0	0	0	0	0	1	0	0	0	0	0	1	0	0	0	0	0
9993	0	0	1	1	0	0	1	0	0	0	0	0	0	1	0	0	0	0	0	0	0	0	0	0	0	0	0	0	0	0	1	0	0	0	0	0	0	0	0	0	0	0	0	1	0	0	0	0	0
9995	0	0	0	1	0	1	0	0	0	1	0	0	0	0	0	0	0	0	0	0	0	0	1	0	0	0	0	0	0	0	1	0	1	0	0	0	0	0	0	0	0	0	0	0	0	0	0	0	0
9996	0	0	0	1	0	0	1	0	0	0	0	0	0	0	0	0	0	0	0	0	0	0	0	0	0	0	0	0	0	0	0	0	0	0	0	0	0	0	0	0	1	0	0	0	0	0	0	0	0
9997	0	1	0	1	0	0	0	0	0	0	0	0	0	0	0	0	0	0	0	0	0	1	0	0	0	0	0	0	1	0	0	0	0	0	0	1	0	0	0	1	0	0	1	0	0	0	0	0	0
9998	0	0	0	1	0	0	1	0	0	0	0	0	0	1	0	0	0	0	0	0	0	0	0	0	0	0	0	0	0	0	1	0	0	0	0	0	0	0	0	0	0	1	0	1	0	0	0	0	0
9999	0	0	0	0	0	0	1	0	0	1	0	0	0	0	0	0	0	0	0	0	0	1	0	0	0	0	0	0	0	1	1	0	1	1	0	1	0	0	0	0	0	1	0	0	0	0	0	0	0
10001	0	0	0	1	0	0	1	0	0	1	0	0	0	0	0	0	0	0	0	0	0	0	0	0	0	0	0	0	0	0	1	0	0	0	0	0	0	0	0	1	0	0	0	0	1	0	0	0	0
10002	0	1	0	1	0	0	1	0	0	1	0	0	0	1	0	0	0	1	0	0	0	1	0	0	0	0	0	0	0	0	1	0	0	0	0	0	0	0	0	0	0	0	0	0	1	0	0	0	0
10004	0	0	1	0	0	0	0	0	1	1	0	0	0	0	0	0	0	0	0	0	0	1	0	0	0	0	0	0	0	0	0	0	0	0	0	0	0	1	0	0	0	0	0	0	0	0	0	0	0
10005	0	0	0	1	0	0	1	0	0	1	0	0	0	0	0	0	0	0	0	0	0	1	0	0	0	0	0	0	0	0	0	0	0	0	0	0	0	0	0	0	0	0	0	1	0	0	0	0	0
10006	0	0	0	0	0	0	1	0	0	0	0	0	0	0	0	0	0	0	0	0	0	1	0	0	0	0	0	0	1	0	0	0	0	0	0	0	0	0	0	0	0	0	1	0	0	1	0	0	0
10008	0	0	1	1	0	0	0	0	0	1	0	0	0	1	0	0	0	0	0	0	0	0	0	0	0	0	0	0	0	0	0	0	0	0	0	0	0	0	0	0	0	0	0	0	0	0	0	0	0
10009	0	0	1	0	0	0	0	0	0	1	0	0	0	1	0	0	0	0	0	0	0	1	0	0	0	1	0	0	0	0	0	0	0	0	0	0	0	0	0	0	0	0	0	0	0	0	0	0	0
10010	0	0	1	1	0	0	0	0	0	1	1	0	0	1	0	0	0	0	0	0	0	1	0	0	0	0	0	0	0	0	0	0	0	0	0	1	0	0	0	0	0	0	0	0	0	0	0	0	0
10011	0	0	1	0	0	0	1	0	0	1	0	0	0	1	0	0	0	0	0	0	0	1	0	0	0	0	0	0	0	0	1	0	0	0	0	0	0	1	0	0	0	0	0	0	0	0	0	0	0
10012	0	0	0	1	0	0	1	0	0	0	0	0	0	0	0	0	0	0	0	0	0	0	0	0	0	0	0	0	0	0	1	0	0	1	0	0	0	0	0	0	0	0	0	0	0	0	0	0	0
10013	0	0	0	1	0	0	1	0	0	1	0	0	0	0	0	0	0	0	0	0	0	0	0	0	0	0	0	0	0	0	0	0	0	0	0	0	0	0	0	0	0	0	1	0	0	0	0	0	0
10014	0	0	0	1	0	0	1	0	0	1	0	0	0	0	0	0	0	0	0	0	0	0	0	0	0	0	0	0	0	0	0	0	0	0	0	1	0	0	0	0	0	0	0	0	0	0	0	0	0
10015	0	0	1	0	0	0	0	0	0	1	0	0	0	1	0	0	0	0	0	0	0	1	0	0	0	0	0	0	0	0	1	0	0	0	0	1	0	1	0	0	0	1	0	0	0	0	0	0	0
10017	0	0	0	1	0	0	1	0	0	1	0	1	0	1	0	0	0	0	0	0	0	0	0	0	0	0	0	0	0	0	0	0	0	0	0	0	0	1	0	0	0	1	0	1	0	0	0	0	0
10018	0	0	0	1	0	0	0	0	0	0	0	1	0	1	0	0	0	0	0	0	0	1	0	0	0	0	0	0	1	0	1	0	0	0	0	1	0	1	0	0	0	0	0	0	0	1	0	0	0
10020	0	1	0	0	0	1	0	0	0	0	1	0	0	0	0	0	0	0	1	0	0	1	0	0	0	0	0	1	0	0	1	0	0	0	0	1	0	0	0	0	0	1	0	1	0	0	1	0	0
10022	0	0	0	1	0	0	0	0	0	0	0	0	0	1	0	0	0	1	0	0	0	1	0	0	0	0	0	0	0	1	1	0	1	0	0	0	0	1	0	0	0	1	0	1	0	0	0	0	0
10023	0	0	0	0	0	0	1	0	0	0	0	1	0	1	0	0	0	0	0	0	0	1	0	0	0	0	0	0	0	1	0	0	0	0	0	1	0	0	0	0	0	0	0	0	1	0	1	0	1
10027	0	0	0	1	0	1	1	1	0	0	1	0	0	1	0	0	0	0	1	0	0	1	0	0	0	0	0	0	0	0	1	0	0	0	1	1	1	1	0	0	0	1	0	1	0	0	0	0	0
14312	0	0	0	1	0	0	0	0	0	0	1	1	0	1	0	0	0	0	0	0	0	1	0	0	0	1	0	0	0	1	1	1	1	1	0	1	0	1	1	0	0	0	0	0	0	0	1	0	0
14313	0	0	0	1	0	0	0	0	0	0	1	1	0	1	0	0	0	0	1	0	0	1	0	0	0	1	0	0	0	1	1	0	1	1	0	1	0	1	0	0	0	1	0	0	0	0	0	0	0
14314	0	0	1	1	0	0	0	0	0	0	0	0	0	1	0	0	0	0	1	0	0	0	0	0	0	0	0	0	0	0	1	0	0	1	0	1	0	0	0	0	0	1	0	0	0	0	0	0	0
14315	0	0	1	1	0	0	0	0	0	0	1	0	0	1	0	0	0	0	1	0	0	1	0	0	0	0	0	0	0	1	1	0	0	1	0	1	0	1	0	0	0	1	0	0	0	0	1	0	0
14318	0	0	0	1	0	0	0	0	0	1	1	0	0	1	1	0	0	0	1	0	0	1	0	0	0	0	0	0	0	0	1	0	0	0	0	1	0	1	0	0	0	0	0	0	0	0	0	0	1
14319	0	1	1	1	1	0	0	0	0	0	1	1	0	1	0	0	0	0	1	0	0	1	0	0	0	0	0	0	0	1	1	0	0	0	0	0	0	0	0	0	1	0	0	0	0	0	1	1	0
15560	0	0	0	1	1	1	0	1	0	1	0	1	0	1	0	0	1	0	0	0	0	1	0	0	0	1	0	0	0	1	1	1	1	1	0	1	0	1	1	0	0	0	0	0	0	0	1	0	0
15591	0	0	0	1	0	1	0	0	0	1	0	0	0	1	0	0	0	0	0	0	0	1	0	0	0	0	0	0	0	1	1	0	0	0	1	0	0	1	0	0	0	1	0	0	0	1	1	1	0
15592	0	0	0	1	0	0	1	0	0	1	0	0	0	0	0	0	0	0	1	0	0	1	0	0	1	0	0	0	0	0	1	0	0	0	0	0	0	1	0	0	0	0	0	0	0	1	0	0	1
15593	0	1	1	1	0	1	1	0	0	1	1	0	0	1	0	0	0	0	1	0	0	1	0	0	0	0	0	0	0	0	1	0	0	0	0	1	0	0	0	1	0	0	0	0	0	0	0	0	0
18694	0	1	1	1	1	1	0	1	0	1	1	1	0	1	0	0	1	0	1	0	0	1	0	0	0	0	0	0	0	0	1	1	1	0	0	0	0	1	0	0	0	1	0	0	0	0	0	0	0
18696	0	1	1	1	1	1	0	1	0	1	1	0	0	1	0	0	0	0	1	0	0	1	0	0	0	1	0	0	0	1	1	0	0	1	0	1	0	1	0	0	0	1	0	0	0	0	1	0	1
19949	0	1	0	0	0	0	0	0	0	1	1	0	0	1	0	0	0	0	0	0	0	1	0	0	0	0	0	0	0	1	1	0	0	0	0	1	0	1	0	0	0	1	0	0	0	1	1	1	0
19950	0	1	0	0	0	0	0	0	0	0	1	0	0	1	0	0	0	0	0	0	0	1	0	0	0	0	0	0	0	1	1	0	0	0	1	1	0	1	0	0	0	1	0	0	0	1	0	1	0
19951	0	1	0	0	0	0	0	0	0	1	1	0	0	1	0	0	0	0	1	0	0	1	0	0	0	0	0	0	0	1	1	0	0	0	0	1	0	1	0	0	0	1	0	0	0	1	0	1	0
[truncated: 2,039 more columns]

## Sheet: (B) LoF_associations
geneid	flw_10_B	flw_10_p	Drought_timing_B	Drought_timing_p	lat_B	lat_p	temp_B	temp_p
AT1G01471	0.015538	0.0177071	-0.0757561	0.713364	0.0214536	0.239856	0.0145204	3.28e-05
AT1G01590	-0.0371632	0.000807539	-0.326594	0.140893	0.0701602	0.001806	0.00577291	0.173152
AT1G01695	-0.0114572	0.400465	0.597663	0.0452053	-0.0288959	0.281247	0.000496706	0.904176
AT1G02300	-0.00857418	0.136012	-0.18342	0.219489	-0.0486677	0.00199666	0.00328049	0.294725
AT1G02590	0.00273635	0.675084	-0.0241927	0.896588	-0.0216058	0.160452	-0.00119544	0.723366
AT1G02620	-0.00992504	0.0175668	-0.332493	0.00381146	-0.0370173	0.000277471	-0.00161026	0.465551
AT1G02670	0.00166003	0.683938	0.101702	0.352799	0.00025091	0.979642	0.00405763	0.0692067
AT1G02770	-0.0224023	0.00273161	-0.268639	0.146257	-0.0289555	0.0580927	0.00168633	0.59571
AT1G03120	-0.00707997	0.358266	-0.816316	0.000229768	-0.0888488	9.52e-06	0.000569491	0.887521
AT1G03300	-0.000790919	0.83979	-0.121345	0.258295	-0.0232347	0.0171652	-0.00804038	0.000263719
AT1G03495	0.00713833	0.0574338	0.471998	8.61e-06	0.0430493	5.39e-06	0.000644716	0.74882
AT1G03720	0.0111946	0.00607464	0.178099	0.119161	0.0600207	3.34e-08	-0.000820764	0.721646
AT1G04625	-0.0103005	0.341323	0.0776907	0.700179	0.0627818	0.0152853	-0.00951982	0.032866
AT1G04684	0.00100412	0.828757	0.154057	0.201694	-0.0116072	0.322844	0.00339307	0.183297
AT1G05080	0.00348725	0.701474	0.643462	0.0179082	0.0211755	0.478708	0.00014292	0.977859
AT1G05675	0.0104803	0.489537	0.131184	0.656873	-0.0174712	0.628583	-0.0183505	0.00495326
AT1G05780	-0.00229136	0.704165	0.100013	0.51867	0.0314739	0.0184691	0.00512604	0.07173
AT1G05810	0.00500932	0.529084	-0.10731	0.57955	0.0265044	0.207454	-0.0013156	0.745967
AT1G06645	-2.12e-05	0.995683	-0.0175796	0.867831	-0.0166839	0.0830424	0.00182666	0.380585
AT1G06810	0.00824225	0.311432	0.192162	0.399369	0.0599929	0.00519769	0.00943037	0.0131956
AT1G07025	0.00669122	0.371853	-0.294342	0.127516	-0.00967985	0.627215	-3.01e-05	0.994068
AT1G07290	9.56e-05	0.985549	-0.00761604	0.957966	-0.0134715	0.296197	-0.00121482	0.664332
AT1G07476	0.0274583	1.45e-05	0.727262	9.84e-05	0.171563	4.69e-17	-0.0135601	0.00047517
AT1G07590	-0.0199879	0.0421172	0.214078	0.342416	0.0507373	0.0319213	-0.000587215	0.902866
AT1G08005	0.000512348	0.951149	-0.0919057	0.711924	0.0114287	0.623701	0.00105667	0.816448
AT1G08300	-0.00040363	0.931921	-0.27751	0.0370676	-0.0424163	0.000276484	0.00433705	0.0775478
AT1G09400	0.00103094	0.896209	0.180546	0.432608	0.00143099	0.94105	0.00212211	0.607913
AT1G09410	0.0328539	4.09e-06	1.01619	1.72e-06	0.174464	4.13e-09	-0.00600396	0.181016
AT1G09480	-0.0119732	0.133778	0.229858	0.221307	0.0324808	0.0956922	-0.00683294	0.0950773
AT1G09790	0.0255051	3.19e-10	0.825096	1.1e-12	0.103094	4.49e-22	-0.00261704	0.207717
AT1G10300	-0.0120319	0.00582403	-0.117666	0.354362	-0.0236942	0.0347231	-0.00219746	0.370205
AT1G10320	0.00338351	0.601053	0.0850886	0.604603	-0.00184985	0.914087	-0.00330764	0.335613
AT1G10455	-0.0323126	1.16e-05	-0.0938877	0.557134	-0.053981	0.000934297	-0.0032057	0.351845
AT1G11370	0.00679675	0.19751	0.271484	0.067303	0.020991	0.114	0.0014505	0.608969
AT1G11460	0.0428715	4.66e-21	0.577995	1.16e-06	0.120706	5.68e-24	-0.00160957	0.476381
AT1G11470	0.0179138	6.23e-06	0.345835	0.00149326	0.0558511	1.52e-08	-0.0031245	0.13895
AT1G11520	0.0132875	0.0991907	0.3618	0.144185	-0.0609549	0.0196542	0.000261126	0.957157
AT1G11590	-0.0197966	7.09e-06	-0.447836	0.000113344	-0.073915	1.31e-11	0.00187308	0.403452
AT1G11765	0.0434241	1.47e-13	0.909713	5.81e-09	0.18663	4.78e-19	-0.00670005	0.0362477
AT1G11810	-0.0226812	0.0124557	-0.0569229	0.791335	-0.0559463	0.0129169	0.00147438	0.742617
AT1G12190	0.0121481	0.0376527	0.421527	0.00712927	0.1402	1.82e-14	-0.0020582	0.536021
AT1G12210	-0.0104601	0.0301775	-0.228044	0.0642781	-0.00289583	0.787498	-0.00164765	0.482264
AT1G12411	0.0226366	6.34e-05	0.656874	9.82e-05	0.0847892	1.66e-07	-0.000324977	0.922499
AT1G12451	-0.0247031	0.00214775	-0.510602	0.00907275	-0.0265915	0.138901	0.00308923	0.36425
AT1G12700	0.0261501	5.71e-10	0.892872	9.97e-13	0.265478	4.39e-49	-0.00456535	0.0496969
AT1G12855	-0.00900637	0.113417	-0.611992	0.000263206	-0.0898231	2.1e-08	-0.00250492	0.431098
AT1G13200	0.0123675	0.00125981	0.347278	0.00122879	0.06164	5.01e-10	0.000452803	0.827425
AT1G13430	0.00545048	0.324995	0.0494634	0.727045	0.0297899	0.0361371	0.00163045	0.583364
AT1G13470	0.0207191	1.03e-06	0.0188813	0.874732	0.0429386	0.000132425	0.00379707	0.111196
AT1G13510	-0.0139592	0.00911599	-0.327939	0.0247192	-0.0298843	0.0304123	0.00165993	0.563906
AT1G13520	-0.0013242	0.87839	0.0171554	0.940715	-0.00748798	0.696052	0.00231427	0.523292
AT1G13608	0.0290198	6.62e-05	1.19845	2.52e-08	0.151431	6.95e-09	0.00327965	0.468607
AT1G13780	0.0268113	9.35e-08	0.809764	3.31e-08	0.151041	3.69e-20	-0.00348957	0.235568
AT1G14250	0.00196373	0.779106	-0.0243694	0.892363	0.0148264	0.41919	0.00770429	0.0276066
AT1G14680	0.0436769	5.92e-10	1.29884	4.87e-10	0.272219	9.66e-18	-0.0129282	0.00213713
AT1G14688	-0.0196337	0.000202099	-0.202454	0.129439	-0.0827096	5.33e-09	-0.0023755	0.393666
AT1G14890	0.0192096	9.48e-07	0.534627	8.32e-07	0.0790242	2.8e-15	-0.00592664	0.00473925
AT1G15165	0.0169408	0.000838199	-0.0518273	0.691919	-0.0708667	7.85e-07	0.00704649	0.013597
AT1G15680	0.00847406	0.117674	0.547667	0.000389522	0.0398225	0.00386066	-0.000754826	0.797822
AT1G15770	0.00770668	0.225163	0.222508	0.173007	0.0589266	0.000479559	-0.00563882	0.0960504
AT1G15772	-0.0156977	0.0115173	-0.391508	0.0108727	-0.0619326	0.000126508	-0.00196107	0.531457
AT1G16110	-0.0138669	0.0375153	-0.113812	0.507668	-0.0688785	1.33e-05	-0.00195829	0.551152
AT1G16360	0.0171723	8.77e-06	0.581334	1.06e-07	0.0574748	2.7e-09	-0.0018527	0.366963
AT1G16780	0.0300555	2.01e-09	0.62552	7.01e-06	0.105094	1.92e-15	-0.0117087	3.19e-05
AT1G16940	0.00644718	0.312161	0.012441	0.946737	-0.000876372	0.952128	0.00748421	0.0191179
AT1G17000	0.00114873	0.780205	0.409951	0.000595028	0.0122434	0.22451	-0.000888036	0.692267
AT1G17600	0.00796104	0.313366	0.0508728	0.801129	0.0372867	0.0850839	-0.00473745	0.263367
AT1G17860	-0.00418084	0.619791	0.408672	0.0626826	0.0138453	0.511636	-0.0097175	0.0385795
AT1G17910	0.00711291	0.34248	0.000694498	0.996762	0.0152322	0.358404	0.00663243	0.041095
AT1G18310	0.0113688	0.0484092	0.351007	0.035997	0.0482933	0.000213283	-0.00881603	0.00460041
AT1G18720	0.0106123	0.035056	0.0371929	0.802742	0.0314612	0.0217749	0.00600272	0.0318245
AT1G18760	0.0302943	1.12e-08	0.649445	3.23e-05	0.0972076	9.75e-10	-0.00846155	0.0096824
AT1G18770	-0.0164474	0.0146128	-0.599732	0.000351321	-0.0149197	0.342299	-0.0102187	0.00295196
AT1G18790	0.0494682	7.52e-11	0.795885	0.000168051	0.187835	6.5e-15	-0.00762522	0.0754677
AT1G18830	-0.00580252	0.459408	-0.202981	0.330741	0.0319595	0.103393	0.00524445	0.197905
AT1G18871	0.0416595	3.6e-18	0.808682	1.3e-09	0.137161	3.71e-24	-0.00815508	0.00186474
AT1G19060	0.0424149	1.25e-18	1.11006	9.64e-16	0.141397	1.83e-25	-0.00735424	0.00297449
AT1G19086	0.0194169	2.61e-06	0.502972	2.07e-05	0.0474914	4.22e-06	-0.00240353	0.286862
AT1G19390	-0.0247242	0.00981474	-0.103543	0.65845	-0.0221332	0.260705	0.000479595	0.900458
AT1G19410	0.00699915	0.0883047	0.458659	8.29e-05	0.0182773	0.0810704	0.00298789	0.210153
AT1G19540	0.0220119	0.000668045	0.309747	0.0886789	0.0803366	2.89e-05	0.00504733	0.184796
AT1G20132	-0.00549656	0.382363	0.183397	0.229165	0.0612518	0.000220725	-0.0099632	0.00307951
AT1G20135	-0.0281521	0.00043241	-0.133044	0.473171	-0.058579	0.000355568	0.00252613	0.419239
AT1G20150	0.0163109	0.00499353	-0.43881	0.0164188	-0.0678253	0.000477322	-0.00263959	0.464859
AT1G20290	-0.00193041	0.622022	-0.0720154	0.491643	0.0211255	0.027183	-0.0025965	0.214609
AT1G20320	0.0123592	0.0015244	-0.0326161	0.763586	-0.0157317	0.103535	0.0021782	0.318181
AT1G20350	0.0360894	2.12e-09	0.855873	1.23e-06	0.229182	3.03e-21	-0.0110236	0.00256311
AT1G20570	0.00537308	0.284323	0.244365	0.0809947	0.0457867	0.000611915	-0.00802836	0.00530319
AT1G20590	0.0230725	6.99e-08	0.22933	0.0492399	0.0157992	0.153778	0.0056216	0.0178321
AT1G20700	-0.00377391	0.4245	-0.317154	0.0180026	-0.0387003	0.00123624	0.00247083	0.329407
AT1G20735	-0.000656176	0.891531	0.100221	0.426915	-0.0156153	0.167947	-0.00340061	0.166012
AT1G20740	0.0181499	0.000771385	-0.019748	0.904721	0.0834775	1.76e-08	-0.0119121	0.000360013
AT1G20750	0.0169199	3.6e-05	0.187776	0.0998537	0.0346882	0.00097638	-0.0054294	0.0219937
AT1G20925	0.0107099	0.00810941	0.112244	0.301522	0.0344374	0.000673521	-0.00244678	0.262393
AT1G20940	-0.00399547	0.310687	-0.427454	0.000155689	-0.0459244	4.19e-06	0.00753019	0.000804629
AT1G20967	0.0134556	0.000965172	0.178712	0.101599	0.0201714	0.0447931	0.0024355	0.267653
AT1G21250	0.000514031	0.932328	0.191214	0.190442	0.0199862	0.173017	0.00337594	0.268393
AT1G21281	0.0200775	0.00129608	0.321496	0.0814965	0.137556	5.31e-11	-0.00977506	0.0117159
AT1G21323	-0.00335023	0.742001	-0.029671	0.901486	-0.0519546	0.0445973	0.00218474	0.650643
AT1G21327	0.0270827	0.350801	0.558424	0.264579	-0.141902	0.0963884	-0.0169075	0.0952935
AT1G21850	0.0191654	0.0493819	0.464299	0.0443912	-0.0287639	0.31846	-0.000150384	0.976218
AT1G21860	0.00594667	0.448909	0.238291	0.245337	-0.0482167	0.029429	0.00216912	0.605237
AT1G21975	0.00714707	0.0760124	0.0102148	0.92503	0.00505277	0.602634	0.00850625	0.000206232
AT1G22000	0.0130887	0.00109103	0.30214	0.00740789	0.0253706	0.0102626	0.000586273	0.786304
AT1G22090	0.00408106	0.51758	0.0992195	0.541308	-0.0146483	0.369217	0.00422247	0.200203
AT1G22380	0.00871492	0.164656	0.149948	0.406135	0.0583126	0.000873378	0.00292371	0.381438
AT1G22651	-6.75e-05	0.994699	0.435608	0.0509378	0.0210404	0.362874	-0.00436103	0.214052
AT1G22670	-0.00993902	0.288624	-0.0475771	0.84876	-0.0856486	0.00260912	0.0150864	0.000844626
AT1G22720	-0.000424229	0.94302	0.28537	0.0747368	0.0027701	0.860393	0.00257974	0.43388
AT1G22900	-0.00127912	0.892098	0.334447	0.121927	0.069021	0.00489049	-0.0097728	0.0299013
AT1G22980	0.0160383	0.000137285	0.160949	0.178475	0.0604911	9.3e-08	0.00345175	0.144891
AT1G23130	-0.00409055	0.440527	-0.101268	0.481455	-0.0402697	0.00160946	0.00295044	0.270514
AT1G23250	0.0110527	0.0184191	0.540478	6.41e-05	0.055396	1.81e-06	-0.000183939	0.941235
AT1G23270	0.00275091	0.558994	0.0979083	0.419128	0.00765483	0.507805	0.0015431	0.530289
AT1G23300	0.00900819	0.0572043	0.281667	0.0297803	0.0808438	8.01e-09	-0.0101194	0.000365526
AT1G23450	0.00964906	0.0678472	0.365584	0.011239	0.0367314	0.00472241	-0.00166451	0.549191
AT1G23580	0.0164975	0.000522905	0.102299	0.454167	0.0417761	0.000677781	0.00147336	0.578338
AT1G23660	-0.0165036	0.0243338	0.0632554	0.722575	-0.0638604	9.38e-05	0.00114367	0.723918
AT1G23880	0.0108779	0.017558	0.316507	0.0147783	0.0281535	0.0321014	-0.00114251	0.672944
AT1G24060	0.0232864	6.91e-05	0.248787	0.165099	0.0628883	0.00011295	-0.00788684	0.0306891
AT1G24110	-0.0072507	0.2264	-0.300104	0.0726354	-0.0249178	0.0756286	0.0018445	0.53775
AT1G24220	6.41e-05	0.991283	0.140153	0.336374	-0.0360146	0.0120409	0.00114066	0.700561
AT1G24230	0.0107945	0.00697124	0.271971	0.0129788	0.037828	0.000241266	-0.00130064	0.55507
AT1G25410	0.0233655	3.59e-06	0.0448963	0.725751	0.0791149	1.87e-08	0.00180825	0.510535
AT1G25460	0.0326775	8.33e-12	0.661099	6.56e-07	0.0820217	5.41e-11	-0.00412261	0.122387
AT1G26515	0.00784107	0.207218	0.254119	0.131831	0.0239131	0.154717	0.00097791	0.786057
AT1G26530	-0.000206701	0.963525	-0.087819	0.462782	0.00589458	0.591776	0.000514811	0.830649
AT1G26762	-0.00923455	0.0152771	-0.0784016	0.452186	-0.0123018	0.18563	-0.00348268	0.0938781
AT1G26890	0.0167487	0.000191203	0.285652	0.0186886	0.0420536	0.000697027	-0.00725681	0.00544774
AT1G26976	0.0110216	0.105101	0.298468	0.126729	0.0580368	0.00338835	0.00782463	0.043065
AT1G27008	0.0109124	0.0143	0.314745	0.0146879	0.052619	6.44e-06	-0.00128455	0.611312
AT1G27135	0.00124961	0.868748	-0.0327157	0.87132	0.00211887	0.912281	0.000456764	0.910562
AT1G27160	0.00281762	0.453343	0.0358954	0.723079	0.00844427	0.359839	0.00118508	0.557136
AT1G27220	-0.00580564	0.349124	-0.0443197	0.795357	-0.0302275	0.0996564	-0.00737706	0.0427666
AT1G28000	-0.0311707	0.000137067	-0.273295	0.131768	-0.0584172	0.000314342	0.00391304	0.223764
AT1G28040	0.0171729	0.0351952	0.615632	0.00222277	0.0206571	0.356623	-0.00119321	0.792656
AT1G28180	0.00522404	0.186272	0.29444	0.00885727	0.0390621	8.47e-05	-0.00700884	0.002034
AT1G28281	0.014884	0.0690536	0.399575	0.123401	-0.00808346	0.766902	0.004273	0.378684
AT1G28306	0.00572149	0.275717	0.151109	0.292517	0.105206	1.88e-11	-0.00719242	0.0184158
AT1G28695	0.00805271	0.283525	0.381878	0.0472799	0.0200483	0.236286	0.00664673	0.0552616
AT1G29110	-0.0147302	0.118443	-0.248553	0.285248	-0.0282576	0.195705	-0.00818179	0.0857512
AT1G29179	0.027305	0.000355534	0.306855	0.139919	-0.0112343	0.603638	0.00754151	0.0661051
AT1G29240	0.0184363	9.58e-05	-0.0259999	0.854901	0.0387993	0.00202592	0.00152147	0.575338
AT1G29355	-0.00778182	0.124897	-0.4492	0.00154922	-0.0422126	0.000653311	0.000229776	0.931594
AT1G29420	0.000466659	0.945427	0.324191	0.0818731	0.012411	0.40991	0.00219704	0.496876
AT1G29490	-0.0221531	0.00376297	-0.538122	0.00297442	-0.0131951	0.426622	-0.000573132	0.871627
AT1G29710	-0.0200131	0.00106307	-0.455271	0.00377536	-0.100432	4.45e-10	0.00612959	0.0402777
AT1G29780	0.005978	0.381926	0.0781481	0.667944	0.0109094	0.489401	-0.00025465	0.936753
AT1G29870	-0.0125787	0.0508373	0.0175242	0.914976	0.00329703	0.832922	0.00255984	0.441323
AT1G30020	0.000253643	0.966233	0.0617113	0.697286	0.00015604	0.991602	-0.0010803	0.728115
AT1G30170	0.00644346	0.216441	-0.11221	0.439179	0.0440875	0.00111232	-0.00262449	0.376725
AT1G30740	0.00328221	0.669096	0.150031	0.494577	0.0875541	6.01e-05	-0.0143709	0.00155677
AT1G30780	0.000746938	0.881678	0.163412	0.234834	0.0294298	0.0279386	-0.00597348	0.0404271
AT1G30790	0.0119357	0.0516712	-0.0693092	0.706347	0.00265768	0.88143	0.0104122	0.00305275
AT1G30860	0.00560067	0.345457	-0.04368	0.801638	-0.00190561	0.905678	0.00317833	0.348785
AT1G30920	0.0245278	0.00025457	0.209105	0.315342	0.0646752	0.00579713	-0.00432896	0.313653
AT1G30925	-0.0127966	0.00280032	-0.0823287	0.470934	-0.0252292	0.0131737	0.00131281	0.554511
AT1G30930	-0.000160931	0.971794	0.0968922	0.428556	0.0520606	9.6e-06	-0.00107119	0.659417
AT1G31000	0.00546609	0.355244	0.0560825	0.741056	-0.0418953	0.00756884	0.000213872	0.946963
AT1G31080	0.00817131	0.0591893	-0.0405237	0.745515	0.00985538	0.386208	0.00280927	0.255402
AT1G31090	-0.00498644	0.207251	0.289578	0.00810485	0.00298558	0.75659	-0.00394907	0.0697513
AT1G31163	-0.0073054	0.0989215	-0.0309367	0.796209	-0.036641	0.000910947	-0.00135594	0.574343
AT1G31250	-0.00328616	0.650561	-0.231246	0.250436	-0.0154593	0.34945	0.00232895	0.485891
AT1G31400	0.0184535	4.22e-06	0.187952	0.0811462	0.0515389	2.8e-07	-0.00123916	0.557342
AT1G31510	-0.00695712	0.253994	-0.0084825	0.958229	-0.0138241	0.311278	0.00182332	0.532435
AT1G31520	0.0134872	0.0164364	0.270284	0.0728796	0.026536	0.0711079	-0.0015726	0.615182
AT1G31530	0.00782922	0.0415345	0.127409	0.218056	0.0214713	0.0236969	-0.003985	0.057376
AT1G31670	0.0125317	0.000976212	0.319441	0.00191938	0.035246	0.000163022	-0.00325311	0.108311
AT1G31772	0.00533535	0.378725	0.255334	0.118204	0.0473734	0.00218453	-0.00206975	0.537806
AT1G31835	0.0124631	0.0598789	-0.0932092	0.590005	0.0189978	0.179738	-0.00475788	0.115748
AT1G31960	0.0130386	0.0101261	0.00960819	0.945278	0.0252506	0.0495342	0.00225693	0.401236
AT1G32020	0.0105868	0.108297	-0.549202	0.00750548	-0.0175794	0.266175	0.00541025	0.0903088
AT1G32090	0.0161605	0.00800511	0.227535	0.169792	0.0689467	5.84e-05	-0.0109036	0.00167447
AT1G32140	0.00396764	0.301934	0.100394	0.348429	0.027028	0.00475601	-0.00941946	3.08e-05
AT1G32270	0.0188098	0.000218355	0.680543	1.42e-06	0.0628808	4.11e-06	-0.00489171	0.0979261
AT1G32300	0.0153362	0.00845196	0.473929	0.00559284	0.0395364	0.0126646	-0.0066714	0.0634742
AT1G32375	0.00898781	0.141397	0.519966	0.00182462	0.0846134	4.16e-08	-0.0140192	5.48e-05
AT1G32430	-0.00231492	0.689526	0.355814	0.02177	-0.00420847	0.768952	-0.00803689	0.0144538
AT1G32480	0.00166799	0.822317	0.304935	0.142888	0.0768129	0.000758612	-0.010614	0.0157124
AT1G32600	-0.00876581	0.0998189	0.0801184	0.554297	-0.0152263	0.224168	0.00502679	0.0563333
AT1G32650	0.026831	1e-06	-0.306632	0.0547487	-0.0136182	0.382029	0.00427947	0.171704
AT1G32660	-0.000512039	0.898938	0.100719	0.364436	0.0309486	0.00242795	-0.00170867	0.446998
AT1G32880	0.00768763	0.198935	0.335011	0.0511036	0.0615729	0.000158246	0.00110732	0.740885
AT1G32970	0.0168539	4.29e-05	0.325122	0.00271644	0.0412129	2.54e-05	-0.00673333	0.00180109
AT1G32975	0.010867	0.237185	0.287348	0.153	0.0665841	0.00612856	-0.00922737	0.0345664
AT1G33010	0.00392516	0.30278	0.0749011	0.463254	0.00690147	0.459424	0.00258859	0.202926
AT1G33020	0.0169651	0.00115656	0.326545	0.0307414	0.066119	7.19e-06	-0.00926331	0.00405433
AT1G33070	0.016511	0.000395595	0.57955	1.36e-05	0.104339	6.07e-14	-0.00862518	0.00191569
AT1G33320	0.0184728	0.000367419	0.552115	9.37e-05	0.0500266	0.000293992	0.00636198	0.0254522
AT1G33540	-0.00934737	0.211437	-0.13478	0.493398	0.0211757	0.230513	-0.00270166	0.493287
AT1G33560	0.00814952	0.195894	0.0387319	0.834118	0.0458612	0.00625354	-0.00123523	0.727569
AT1G33670	0.0228421	0.00597426	0.497598	0.0289549	0.150529	2.61e-07	-0.00437689	0.377022
AT1G33720	-0.0111536	0.00485125	-0.182352	0.0840161	-0.0368891	0.000157184	0.00727974	0.000674374
AT1G33730	0.0051947	0.185746	0.091139	0.401744	0.0231446	0.021725	-0.00368304	0.102113
AT1G33750	0.00139401	0.828784	-0.0947399	0.611124	0.0236174	0.133191	-0.00132034	0.705248
AT1G33840	-0.00709601	0.0630616	-0.0487722	0.641963	0.0119227	0.203128	-0.000949253	0.6477
AT1G33925	0.0121339	0.0316892	0.173487	0.241463	0.0578371	0.000326035	-0.000483363	0.875809
AT1G34065	0.0131188	0.0215721	0.0911582	0.547564	0.0133656	0.364892	2.83e-05	0.992742
AT1G34140	-0.00234532	0.627131	-0.416863	0.00239303	-0.00523891	0.649333	0.00487004	0.0521827
AT1G34270	-0.00293911	0.69318	0.13421	0.510651	-0.00639283	0.704326	-0.002193	0.555137
AT1G34290	-0.0153575	7.25e-05	-0.111851	0.288509	-0.0472502	1.35e-06	0.00401987	0.0615237
AT1G34315	-0.00402279	0.519912	0.212886	0.208825	0.0396753	0.0162292	0.00260571	0.445283
AT1G34440	-0.00559478	0.387571	0.0754525	0.624008	-0.0161139	0.298643	-0.00154706	0.633596
AT1G34480	0.00640832	0.147111	0.113061	0.355939	0.0395056	0.000895157	0.00349825	0.160279
AT1G34490	-0.00836538	0.25316	0.207888	0.276603	-0.00281254	0.876398	-0.0107035	0.00820423
AT1G34500	0.00571986	0.393872	-0.078438	0.684349	0.0289473	0.116487	-0.000460382	0.902114
AT1G34560	-0.000125736	0.97721	-0.0351505	0.776653	0.0062942	0.56185	0.00238172	0.327496
AT1G34575	0.000627333	0.873562	-0.108495	0.304544	-0.0125522	0.197293	0.00149265	0.478497
AT1G35030	0.00638798	0.540565	0.376317	0.129957	0.0559686	0.0180462	-0.0123629	0.0136636
AT1G35040	-0.0133973	0.0327207	-0.364192	0.0313638	-0.0339881	0.0148362	-0.00027809	0.925467
AT1G35150	-0.0221844	0.00100782	-0.0165488	0.917633	-0.0388596	0.00898425	0.000716216	0.814331
AT1G35255	-0.0133235	0.076826	-0.0334538	0.855282	-0.0141901	0.390561	0.000472155	0.895659
AT1G35310	0.034838	1.51e-06	0.541278	0.00449513	0.0916539	1.69e-05	-0.000542525	0.896619
AT1G35365	0.0294163	4.28e-06	0.746118	1.57e-05	0.0479136	0.00226709	-0.00731568	0.0344387
AT1G35490	0.0344427	1.29e-06	0.637504	0.00236513	0.17737	4.01e-12	-0.0131499	0.00271282
AT1G35500	0.0223964	0.000446341	0.403292	0.0389797	0.0415652	0.0333599	-0.00357703	0.371727
AT1G35540	0.00695737	0.226528	0.156143	0.345883	0.0629913	2.21e-05	-0.00388446	0.23786
AT1G35610	0.016544	0.00412165	0.089637	0.593913	0.043235	0.00695384	-0.0034398	0.323134
AT1G35750	-0.00413387	0.272963	-0.189673	0.0619206	-0.0220393	0.0173567	-0.00336254	0.0978438
AT1G35820	0.0119751	0.0298581	0.419632	0.00516028	0.106871	7.96e-09	-0.00735389	0.0234231
AT1G35850	0.00310985	0.412312	0.234858	0.0268812	0.0162735	0.0883392	-0.00424887	0.0498715
AT1G35860	0.00239885	0.666043	-0.0611018	0.695815	-0.0184814	0.20323	0.000677545	0.829939
AT1G36030	0.0271539	7.91e-07	0.715429	4.81e-06	0.153058	1.54e-18	-0.0068378	0.0341723
AT1G36230	-0.00164392	0.73456	-0.470749	0.000246132	-0.0595278	2.68e-06	0.00497974	0.0684345
AT1G36580	-0.00124657	0.822679	-0.130737	0.407077	0.0149937	0.316129	0.00404434	0.189593
AT1G36675	-0.0159306	0.0283104	-0.259173	0.164543	-0.0159849	0.372331	0.00800085	0.0233103
AT1G36920	-9.1e-05	0.984997	-0.0829639	0.511916	-0.0512895	6.16e-05	0.00101625	0.697529
AT1G36942	0.0147388	0.0310957	0.961175	1.58e-07	0.179524	6.73e-14	-0.0103051	0.00856475
AT1G36950	0.00384043	0.56241	-0.056154	0.752477	0.0182356	0.20164	-0.00549492	0.077356
AT1G36970	-0.00736343	0.30658	-0.201601	0.301713	-0.0407707	0.0337382	0.00590937	0.123303
AT1G37020	-0.0120741	0.00544511	-0.348631	0.0043048	-0.0391199	0.000483174	-0.00600577	0.0102917
AT1G37113	-0.024884	1.29e-05	-0.0770434	0.56991	-0.0332763	0.00629754	0.00047823	0.853582
AT1G40390	-0.00930002	0.18441	-0.354647	0.0749685	-0.077626	9.87e-05	0.000411096	0.915694
AT1G41820	-0.0278297	0.00279472	-0.499141	0.0304492	-0.0416257	0.0299831	0.00429903	0.265334
AT1G41875	0.014998	0.017352	0.436845	0.0121513	0.0899533	3.3e-07	-0.00197482	0.585943
AT1G41920	-0.0243481	0.00525845	-0.794736	0.000644008	-0.0848026	4.99e-06	0.00343584	0.335117
AT1G43005	-0.00100447	0.904177	-0.0154474	0.947068	-0.00115297	0.958627	2.54e-06	0.999575
AT1G43010	0.0168483	0.000418346	0.396147	0.00315357	0.0560571	5.08e-06	-0.00789571	0.00437498
AT1G43040	0.0139117	0.0479589	0.640941	0.000462317	0.108157	7.63e-07	-0.00889418	0.0194736
AT1G43140	0.00653227	0.118071	0.170226	0.1406	0.0036493	0.72718	-0.00441809	0.0612258
AT1G43260	0.00433067	0.394341	-0.145791	0.317077	0.0356101	0.0154807	-0.00604759	0.0463255
AT1G43320	-0.0200101	3.97e-05	-0.378574	0.00311007	-0.033324	0.002707	-0.000873032	0.71978
AT1G43330	-0.0119409	0.127243	-0.49473	0.0222331	-0.0675178	0.00101192	0.00501058	0.209997
AT1G43630	-0.0139225	0.00501309	0.0995311	0.434938	0.0126499	0.293716	-0.000400439	0.879093
AT1G43640	0.0173638	0.00259813	-0.20564	0.215146	0.0151288	0.370046	-0.00321955	0.345577
AT1G43665	-0.0103156	0.104434	-0.0792102	0.634083	0.0530743	0.00172917	-0.00724946	0.0356167
AT1G43680	-0.000204745	0.96757	0.203013	0.134518	0.00105146	0.932579	-0.00349407	0.21347
AT1G43720	0.00997053	0.120993	0.347236	0.0528356	0.0442918	0.0118444	-0.00303627	0.42181
AT1G43722	-0.00786841	0.11999	-0.0726155	0.579182	-0.0253383	0.0375316	0.00676526	0.00818402
AT1G43730	-0.0183399	2.37e-05	-0.473303	5.74e-05	-0.053343	2.85e-07	-0.00625149	0.00798839
AT1G43760	-0.00403191	0.299339	-0.242414	0.0262135	-0.0150809	0.117462	-0.00557712	0.0116915
AT1G43950	0.00541319	0.152108	-0.0526444	0.616522	-0.0195337	0.0381037	0.00139965	0.502033
AT1G44020	0.00675458	0.127702	0.26946	0.0287039	0.0209338	0.0636992	-0.00339986	0.182027
AT1G44030	0.0193525	7.67e-05	0.512044	0.000234676	0.103284	2.23e-14	-0.00463803	0.0970052
AT1G44080	0.003305	0.521162	-0.0711112	0.623848	0.0225873	0.128227	0.00114439	0.699372
AT1G44085	0.00939645	0.0655825	0.123413	0.402753	0.0409371	0.00215647	-0.00258975	0.377547
AT1G44478	-0.00261274	0.692231	0.0549699	0.752382	-0.00357308	0.819692	-0.00230992	0.508605
AT1G44674	0.0040038	0.50908	-0.165411	0.300118	0.00221091	0.887869	0.00309461	0.357989
AT1G44740	-0.00813164	0.0387153	-0.0546382	0.604852	-0.0381687	9.21e-05	0.00947104	1.36e-05
AT1G44810	0.0214503	5.46e-08	0.503673	2.1e-06	0.0943506	6.72e-20	-0.00463809	0.0235665
AT1G44980	0.000716945	0.912837	0.150105	0.423936	0.00099612	0.954972	0.00100412	0.776803
AT1G45100	0.00532534	0.212215	0.344407	0.0042707	0.0350155	0.000954473	-0.00228636	0.322108
AT1G45616	0.0189716	0.00480456	0.727348	0.000168405	0.068821	0.00121727	0.00031229	0.938908
AT1G46984	0.00935188	0.100524	0.384765	0.0150168	0.0310233	0.0595605	0.00764361	0.0134374
AT1G47300	0.0132047	0.0016576	0.200593	0.0872721	0.0757148	6.49e-12	-0.00563384	0.0169886
AT1G47350	0.0255922	3.98e-10	0.643311	3.44e-08	0.0919235	1.64e-16	-0.00720779	0.00203895
AT1G47370	0.0280852	4.93e-12	0.655671	6.99e-09	0.0938643	1.19e-18	-0.00699942	0.00170805
AT1G47390	0.018992	0.000297204	0.520329	0.000220283	0.0604329	1.79e-05	-0.00368135	0.209712
AT1G47450	0.0134565	0.00110035	0.366835	0.00152507	0.0341308	0.00104341	0.00100149	0.656363
AT1G47470	-0.00634334	0.355813	-0.184212	0.325848	-0.012812	0.45982	-0.00256569	0.505557
AT1G47680	0.00763111	0.27867	0.0142117	0.937615	0.0271619	0.123329	-0.00235182	0.518011
AT1G47730	0.00720692	0.307385	0.609609	0.00389201	0.0431743	0.0468281	0.0090194	0.0170079
AT1G47765	0.00609474	0.166713	0.382132	0.00182011	0.0327885	0.002103	-0.00152084	0.510369
AT1G47770	-0.0065385	0.0971799	0.0065399	0.952671	-0.00948871	0.331661	0.00218467	0.315366
AT1G47786	-0.00211124	0.644167	0.298319	0.0165265	0.0198973	0.0836181	-0.00132492	0.598263
AT1G47800	0.024027	1.74e-09	0.45117	2.98e-05	0.0618527	8.44e-10	-0.00516007	0.0172656
AT1G47810	0.00172775	0.719877	0.0562871	0.672163	0.00173803	0.893957	0.000770819	0.782148
AT1G47885	0.0132985	0.000772106	0.202882	0.0569882	0.0575246	1.94e-08	-0.00188844	0.379892
AT1G47890	0.00966879	0.0146718	0.309983	0.00421191	0.0549074	5.91e-08	-0.00298288	0.170078
AT1G47940	0.00303446	0.657159	0.0114289	0.949578	-0.00435666	0.796546	0.00252448	0.479285
AT1G48010	0.00577445	0.427175	0.355822	0.0509039	0.0495427	0.00807144	0.00131386	0.700391
AT1G48095	0.0133253	0.0527929	0.0707348	0.697442	-0.0188876	0.281979	0.00308383	0.381684
AT1G48145	0.00060984	0.938097	0.031352	0.885691	0.0409239	0.033341	0.00108196	0.793175
AT1G48150	0.0128626	0.0968723	-0.195079	0.369044	-0.0190165	0.40536	-0.00431568	0.335687
AT1G48190	-0.00330605	0.392662	-0.160099	0.129042	-0.0301871	0.00159052	0.00457654	0.0303805
AT1G48390	0.0107545	0.0704353	0.25321	0.0908078	0.0279791	0.071788	0.0026723	0.399172
AT1G48405	-0.00547455	0.468055	-0.0336602	0.872247	-0.0368993	0.0453214	-0.00878251	0.0384461
AT1G48670	0.00110198	0.87219	0.08051	0.662351	-0.0329076	0.0805534	-0.00394055	0.310833
AT1G48690	0.00918102	0.0315302	0.165314	0.177558	0.00649376	0.563197	0.00084199	0.733715
AT1G48820	0.0124925	0.00108706	0.34683	0.0011076	0.059338	1.84e-09	-0.00432731	0.0430273
AT1G49030	-0.00980438	0.0787061	-0.485662	0.0021093	-0.0552192	0.000265031	0.00424749	0.157399
AT1G49150	-0.00461239	0.240827	-0.184715	0.0872889	-0.0228016	0.0192387	-0.00115742	0.587811
AT1G49250	-0.00277526	0.494794	-0.0746561	0.487979	0.00507883	0.603918	-0.00563024	0.00973644
AT1G49260	0.0155911	0.0106772	0.684552	9.42e-05	0.117259	3.3e-09	-0.0240625	4.23e-10
AT1G49360	-0.00333509	0.62246	0.116867	0.521987	-0.00851401	0.570262	0.00257111	0.41604
AT1G49435	0.012652	0.0468996	0.335245	0.0272606	0.0752048	9.99e-06	-0.00614549	0.0598428
AT1G49640	0.0087747	0.303798	0.244208	0.285322	0.117798	2.47e-06	-0.00457823	0.346326
AT1G49650	0.027152	0.0739597	0.161248	0.602344	-0.0381375	0.382105	0.00945412	0.164017
AT1G49900	0.00480742	0.445765	-0.0092508	0.959472	0.010201	0.544206	-7.7e-05	0.982946
AT1G49920	0.0130433	0.00948087	0.179137	0.217442	0.0144364	0.244029	-0.0072481	0.0124079
AT1G50090	-0.00597114	0.842272	0.404348	0.348367	-0.210648	0.0198906	-0.0147324	0.113975
AT1G50180	-0.0034408	0.524253	-0.217545	0.149271	-0.0143298	0.290883	-0.00200923	0.506609
AT1G50190	0.00154194	0.744154	-0.443794	0.00145672	-0.0640635	4.04e-07	0.00365478	0.148636
AT1G50325	0.00757245	0.360316	0.207402	0.399562	-0.0723984	0.00499419	0.0147703	0.000986632
AT1G50340	0.0101244	0.0100849	0.250071	0.022093	0.0588067	8.63e-09	-0.00453373	0.0398214
AT1G50350	-0.00422826	0.572179	-0.28208	0.166912	-0.0568596	0.002957	0.000879897	0.823705
AT1G50600	-0.00250718	0.523687	0.0059504	0.956862	0.00906874	0.365955	-0.00492101	0.0291428
AT1G50690	0.00718912	0.293946	-0.211089	0.226623	0.0142074	0.382975	-0.00290043	0.404064
AT1G50750	-0.00680646	0.335383	0.0450935	0.824861	-0.0282035	0.144462	-0.00192641	0.627839
AT1G50780	-0.00809836	0.256308	0.0253998	0.888569	0.0280745	0.0662624	-0.00250032	0.467744
AT1G50870	-0.00285364	0.456619	0.0183408	0.863391	0.0289935	0.00264316	0.000731408	0.729319
AT1G50954	-0.0211976	0.0157266	0.0672644	0.740255	0.0168082	0.351034	0.00242251	0.483351
AT1G50970	0.0026719	0.542425	0.0122477	0.917908	-0.00584331	0.592253	0.00277328	0.235478
AT1G50980	-0.00409677	0.641111	-0.102303	0.66084	-0.0155221	0.585728	0.00479103	0.294183
AT1G51150	0.017998	0.00598119	0.136085	0.48787	-0.00142918	0.929797	-0.0041074	0.263935
AT1G51210	-0.00512895	0.439171	-0.109399	0.550847	0.00366471	0.850671	0.00376193	0.297467
AT1G51320	0.00358965	0.531597	-0.176938	0.284426	-0.0470067	0.00160528	0.00522165	0.0848207
AT1G51330	0.0172374	0.0108596	0.165841	0.384001	0.0702855	0.000459096	-0.00546637	0.171337
AT1G51490	0.00737072	0.118117	0.148911	0.233868	0.029355	0.0107155	-0.0039487	0.108075
AT1G51670	0.00330266	0.404323	0.0845642	0.422917	0.0245466	0.0120724	-0.00556486	0.00900522
AT1G51780	0.000510318	0.919877	0.224871	0.112046	0.077696	4.02e-10	-0.00853867	0.00193337
AT1G51810	0.00305013	0.667818	0.320066	0.0854535	0.0438999	0.0174041	-7.95e-05	0.982695
AT1G51820	-0.00442801	0.369814	-0.235594	0.0916061	-0.00848594	0.47267	-0.0092921	0.00097046
AT1G51830	-0.00309122	0.474976	0.0742719	0.5317	0.0115201	0.270154	-0.0038474	0.104581
AT1G51900	-0.000932167	0.81461	-0.140251	0.187709	-0.00108979	0.91083	-0.003145	0.138335
AT1G51913	-0.00289397	0.599336	0.0111089	0.941803	-0.0410964	0.00475355	0.00129148	0.673772
AT1G52050	0.0155702	0.0123042	0.39731	0.0196953	0.0719579	9.3e-05	0.00919941	0.00784773
AT1G52110	-0.00800449	0.347675	0.166235	0.394153	-0.0327861	0.0697595	0.00271543	0.440208
AT1G52120	0.0119166	0.0846596	-0.555612	0.0119245	-0.0318193	0.145247	0.0010214	0.807849
AT1G52260	0.0117007	0.113971	-0.114715	0.602708	0.0114251	0.593515	-0.00865907	0.0527912
AT1G52490	-0.00260148	0.610063	-0.152224	0.276619	-0.032012	0.00851385	0.000120798	0.963551
AT1G52650	0.00548331	0.153573	-0.100356	0.336746	0.00920638	0.326854	-8.7e-05	0.966236
AT1G52810	-0.0101669	0.0178647	-0.382399	0.00152276	-0.0437374	2.74e-05	0.00294317	0.198764
AT1G52940	0.00389106	0.381132	0.0231243	0.848913	0.0163035	0.153921	0.00024367	0.922236
AT1G52990	-0.00476459	0.221709	0.195962	0.0772913	-0.00416425	0.664978	-0.00301138	0.163236
AT1G53010	0.00988535	0.00953483	0.394563	0.000150473	0.0392061	3.4e-05	-0.0048895	0.018231
AT1G53060	-0.00331765	0.514541	-0.15579	0.255961	-0.0187146	0.149279	-0.00348923	0.22126
AT1G53250	-0.00727811	0.412704	-0.372437	0.0859956	0.00616912	0.775348	-0.00794018	0.0790288
AT1G53265	0.0316007	2.08e-08	0.63415	7.38e-05	0.148024	1.23e-20	-0.0100765	0.000785617
AT1G53282	-0.0118031	0.00346994	0.0536559	0.625792	-0.0388763	0.000100466	0.00119654	0.582752
AT1G53340	-0.00736232	0.346145	-0.400383	0.0648175	-0.0139769	0.479187	-0.00800546	0.0711114
AT1G53366	-0.00422148	0.297608	-0.176403	0.112326	0.00527771	0.609165	0.000768857	0.736925
AT1G53370	-0.0125705	0.00146811	-0.148336	0.163938	-0.0680612	2.2e-11	0.00232555	0.267121
AT1G53543	-0.0101163	0.0434898	-0.382666	0.00544756	-0.0171136	0.158524	0.000593647	0.823259
AT1G53815	0.00943747	0.096509	0.406584	0.00607517	0.0279082	0.071781	0.00372919	0.236654
AT1G53940	0.0118516	0.00562533	0.20644	0.081506	0.0267203	0.0173247	-0.00535495	0.0309802
AT1G53990	0.0158287	0.00146778	0.365457	0.0113884	0.082388	1.54e-08	-0.00226555	0.447909
AT1G54030	-0.0304619	4.03e-10	-0.223791	0.0636124	-0.0627277	3.05e-08	0.00231064	0.339436
AT1G54590	-0.0033947	0.644468	-0.502548	0.0186306	-0.0409226	0.0269026	0.00437285	0.214227
AT1G54640	-0.00898855	0.280176	-0.420035	0.0893243	-0.0469376	0.0147341	0.0092616	0.0107009
AT1G54760	-0.00741314	0.286902	-0.361896	0.0686862	-0.05271	0.00120922	0.00452521	0.147048
AT1G54980	0.00236462	0.756385	0.217489	0.252942	0.00606349	0.757256	-0.00379009	0.346723
AT1G55420	0.0194869	0.0182798	0.0551533	0.821462	0.0975835	0.00018268	0.00627444	0.177879
AT1G55430	0.0277006	7.49e-08	0.485495	0.00120922	0.0929536	1.98e-11	-0.00325296	0.260647
AT1G55720	-0.00414724	0.272215	0.0316479	0.754173	-0.0154017	0.0960736	-0.000794733	0.694702
AT1G55940	-0.00279819	0.541422	-0.0204313	0.862336	-0.0124638	0.249287	-0.00664506	0.0065448
AT1G55950	-0.0170134	1.89e-05	-0.133511	0.211254	-0.043315	1.08e-05	0.00276807	0.191105
AT1G55970	-0.000875449	0.81608	-0.121427	0.231945	-0.0141742	0.124998	0.00391901	0.0547551
AT1G56130	0.0307611	7.57e-08	0.61024	0.000251375	0.0683917	5.92e-06	-0.00482012	0.140423
AT1G56270	0.0134241	0.00076021	0.549107	9.77e-07	0.0312633	0.00201415	-0.00020897	0.923847
AT1G56410	0.0507515	5.81e-09	0.706542	0.00188015	0.115318	4.68e-05	0.00131189	0.788558
AT1G56540	0.00502971	0.406907	0.0914639	0.601275	-0.0292974	0.065167	0.00153954	0.650914
AT1G56555	-0.00936641	0.106201	-0.0797262	0.588955	0.0153156	0.288492	-0.000762268	0.801234
AT1G57570	-0.0433365	2.14e-05	-0.406379	0.0584435	-0.0533342	0.00529498	-0.00458963	0.271859
AT1G57580	-0.00185006	0.690003	-0.153795	0.233045	0.0303273	0.00788276	-0.000109702	0.965099
AT1G57690	-0.0108895	0.0132448	-0.438728	0.000236613	-0.0623516	1.24e-08	0.00749941	0.00109265
AT1G58050	-0.0190641	0.0120836	-0.319651	0.100472	-0.0244356	0.18162	0.00868789	0.0170719
AT1G58210	0.00488208	0.484506	0.321058	0.110359	0.01296	0.537836	-0.000455153	0.913563
AT1G58235	0.00464213	0.383019	0.284435	0.0536662	0.0160025	0.26091	-0.00594189	0.0611255
AT1G58242	0.00317634	0.540587	0.101639	0.477567	-0.0172921	0.198324	-0.00338255	0.253557
AT1G58330	-0.00529568	0.357423	-0.053538	0.723214	0.00820472	0.581564	0.000951125	0.765228
AT1G58390	-0.00526837	0.160116	0.0193874	0.851725	-0.0247517	0.00790784	0.00147422	0.472714
AT1G59453	0.0128719	0.00131528	0.317051	0.00482891	0.0213092	0.0314719	-0.000148231	0.945512
AT1G59510	6.71e-05	0.992444	0.0063576	0.971721	0.0697318	0.000117681	-0.00488232	0.183077
AT1G59550	0.0231651	0.00122427	0.324781	0.117569	0.0271606	0.193955	-0.00186017	0.667805
AT1G59560	0.00312092	0.686159	-0.359976	0.129537	-0.0360998	0.0847636	-0.000773058	0.865873
AT1G59620	0.000994212	0.796817	0.181695	0.0933718	0.0065602	0.490828	0.000211485	0.920199
AT1G59630	0.00357163	0.450806	0.021847	0.867761	-0.00386143	0.747903	-0.0010296	0.69477
AT1G59720	0.00402613	0.286289	0.435805	5.33e-05	0.0266085	0.0045874	-0.00284245	0.169264
AT1G59722	0.0179278	0.00370195	0.212503	0.252734	0.0213989	0.172764	-0.00363663	0.309024
AT1G59780	-0.00545225	0.324425	-0.207917	0.177472	-0.00216788	0.87957	-0.000410185	0.893679
AT1G59833	0.0191367	2.43e-06	0.230832	0.0408128	0.0278869	0.00619795	-0.000309636	0.889959
AT1G59850	-0.0110547	0.299051	-0.0465621	0.847971	0.0215209	0.325913	-0.00398816	0.401413
AT1G59860	-0.00865105	0.136325	-0.140862	0.370203	0.0196463	0.174441	0.00687366	0.0214857
AT1G59885	0.00338055	0.494911	0.0451857	0.744133	-0.00232623	0.848049	-0.0083304	0.00354408
AT1G60090	-0.0153483	0.00569172	-0.313939	0.0331616	-0.00155487	0.911764	-0.0116599	0.000157056
AT1G60130	0.0145278	0.000385775	0.329174	0.00341578	0.0445563	1.49e-05	0.000247468	0.909801
AT1G60260	0.0162163	0.0239709	0.69048	0.00033388	0.112954	2e-07	0.00461779	0.248667
AT1G60280	0.00107444	0.870535	-0.176329	0.354498	-0.0459318	0.00462128	-0.00466073	0.186169
AT1G60340	0.0033321	0.553478	0.116905	0.426324	-0.0114288	0.399169	0.0056886	0.0415865
AT1G60370	0.00768433	0.0474758	-0.0130213	0.903029	-0.01366	0.15234	0.00698179	0.0011727
AT1G60380	0.0168221	2.05e-05	0.205476	0.0519174	0.0181975	0.0538081	0.00403887	0.0576754
AT1G60400	-0.0528166	0.045715	-1.01058	0.00857358	-0.109747	0.00817755	-0.00909959	0.212619
AT1G60500	0.0212552	3.38e-05	0.301065	0.0336646	0.0418493	0.00208423	0.00659576	0.018236
AT1G60750	0.00376306	0.613827	0.207654	0.305173	0.0302588	0.085526	0.00318985	0.357609
AT1G60930	-0.00663547	0.411044	-0.169116	0.441889	-0.0109567	0.60679	7.09e-05	0.987887
AT1G60980	0.0105445	0.0334411	0.216019	0.141545	0.0266043	0.0382946	-0.00480915	0.103159
AT1G61060	0.0192825	0.00702314	0.463334	0.0204564	0.0738068	0.000236302	0.00341528	0.393557
AT1G61097	0.00852541	0.267903	0.179322	0.414158	0.0389263	0.051068	0.00118118	0.771333
AT1G61190	0.0173762	0.0104262	0.415068	0.0146492	0.0371503	0.0272155	-0.00153824	0.663602
AT1G61230	-0.00186747	0.672564	0.147218	0.227581	0.015877	0.176526	-0.0022417	0.377368
AT1G61270	-0.00186365	0.738446	-0.141207	0.375806	-0.0468866	0.00154748	0.00669677	0.0266097
AT1G61280	-0.00642747	0.490104	-0.306409	0.148153	-0.0447366	0.0284689	-0.00187288	0.643262
AT1G61290	0.00454665	0.527619	0.0994452	0.619847	-0.0018598	0.928602	0.0042481	0.2843
AT1G61320	0.0130907	0.0139894	0.197815	0.212935	0.0237187	0.0942149	0.00113646	0.711598
AT1G61430	-0.00023491	0.968209	-0.273435	0.0989333	-0.0350763	0.0175483	0.00488076	0.106184
AT1G61460	0.00549187	0.404481	-0.428934	0.0293747	-0.0470623	0.0125378	0.00391568	0.302951
AT1G61490	0.00130583	0.735939	0.23066	0.0335479	0.0217115	0.0247557	-0.00354618	0.102822
AT1G61540	0.0331706	1.1e-05	0.53077	0.0124895	0.0960893	7.6e-05	-0.00225315	0.623836
AT1G61550	0.0078546	0.145144	0.394719	0.0109604	0.0637869	1.05e-05	-0.00376542	0.23361
AT1G61575	0.0100134	0.00921993	0.154953	0.139439	0.0522131	6.96e-08	-0.00607154	0.00426451
AT1G61710	0.00323288	0.391144	-0.0456698	0.651937	-0.00932093	0.31426	-0.0013513	0.502648
AT1G61840	0.0378417	4.99e-09	1.06807	2.1e-09	0.177439	1.5e-15	-0.00516613	0.148015
AT1G61940	-0.00627936	0.195152	0.0983716	0.453885	-0.0309681	0.00871789	-0.00450087	0.0911542
AT1G61990	0.00901848	0.207234	0.217091	0.268138	0.0395596	0.0325953	-0.00655935	0.109401
AT1G62190	0.00859959	0.187736	0.100392	0.608153	-0.044059	0.0185068	0.00581412	0.121817
AT1G62270	0.00237454	0.690504	0.125268	0.414722	0.0322043	0.0340808	0.00339624	0.278104
AT1G62440	-0.00377995	0.514393	-0.129816	0.378726	-0.0411384	0.00370455	0.00538316	0.0586564
AT1G62490	0.00310724	0.437538	-0.0374395	0.742858	-0.0200891	0.0452205	0.00254783	0.254186
AT1G62580	0.00470368	0.519533	0.294987	0.144807	0.00740889	0.687279	0.000598393	0.883148
AT1G62630	0.0109734	0.157881	0.587798	0.00634596	0.010585	0.584995	0.00444694	0.261643
AT1G62670	0.00215511	0.579123	-0.0576941	0.581897	-0.00915404	0.340264	0.00304957	0.156038
AT1G62920	0.0074278	0.319697	-0.730475	0.00155452	-0.0830979	0.000256354	0.00490969	0.2425
AT1G63200	0.00555861	0.38279	0.142195	0.425864	0.0070489	0.646707	0.00221749	0.506098
AT1G63230	0.0148318	0.0657511	0.475237	0.0146021	0.0535029	0.00776048	0.00425541	0.263714
AT1G63360	-0.00664161	0.423536	0.290841	0.188951	-0.0298624	0.12673	0.00323582	0.420421
AT1G63880	0.0186836	6.09e-06	0.311984	0.0052591	0.0646649	1.56e-09	-0.000760392	0.732567
AT1G63990	0.0162761	0.00060699	0.515775	0.000126298	0.0708981	1.02e-08	-0.00191571	0.46089
AT1G64010	0.0199939	0.000311847	0.659733	5.82e-05	0.110183	1.04e-11	-0.00929927	0.00629983
AT1G64020	0.0236744	1.98e-06	0.610543	4.83e-06	0.0861822	4.16e-11	-0.00331992	0.213291
AT1G64030	-0.00447437	0.29676	-0.141788	0.237069	-0.0539572	1.65e-06	0.00348831	0.139802
AT1G64255	0.00674291	0.245402	0.187785	0.249134	0.0203232	0.188906	-0.000573088	0.862109
AT1G64290	-0.000912969	0.82408	-0.0358203	0.754572	0.0155994	0.127179	-9.53e-05	0.966286
AT1G65110	0.00477261	0.374257	0.204972	0.175208	-0.0300795	0.0398677	0.00700384	0.0199579
AT1G65130	-0.000815708	0.918727	0.348314	0.125591	-0.00468682	0.82506	-0.000201922	0.964472
AT1G65160	0.000144703	0.975578	0.124588	0.336425	0.00557703	0.640787	4.85e-05	0.985304
AT1G65180	0.0184341	0.00287447	0.19107	0.317301	0.0525264	0.00180206	-0.00731274	0.060227
AT1G65200	0.00325581	0.414944	0.125497	0.259936	8.1e-05	0.993736	-0.000971578	0.670584
AT1G65210	0.000927756	0.814561	0.0146299	0.891259	0.00671928	0.483649	-0.00528005	0.0160766
AT1G65250	0.0117946	0.032003	0.282432	0.06433	0.0410529	0.00319426	0.00399312	0.171512
AT1G65350	0.0083645	0.207036	0.104788	0.579637	0.048517	0.00827681	-0.00239606	0.538466
AT1G65370	0.0137636	0.00326534	0.251083	0.0657313	0.0582098	5.9e-06	-0.00249186	0.366706
AT1G65510	-0.0461084	0.0345745	0.158814	0.660766	0.0270211	0.539965	-0.00345467	0.626838
AT1G65630	0.00809421	0.327941	0.24713	0.307009	0.044826	0.0680586	0.00934789	0.0331717
AT1G65681	-0.00604028	0.465184	0.306683	0.155855	0.0433141	0.029509	-0.0108006	0.0161885
AT1G65760	0.0148852	0.0692262	0.406652	0.0342273	-0.00413627	0.844177	-0.000619425	0.881342
AT1G65790	0.048969	3.43e-12	0.420591	0.0419637	0.090236	1.7e-05	-0.0024087	0.563567
AT1G65800	-0.000994054	0.915726	0.237686	0.280722	0.011495	0.610069	0.00412172	0.35696
AT1G65860	0.0177219	0.0182679	-0.090321	0.69248	-0.0201567	0.347929	0.00481006	0.279421
AT1G65990	0.0189494	1.51e-06	0.263704	0.0141034	0.0233376	0.0158689	0.000564893	0.789444
AT1G66145	0.0281507	2.33e-06	0.74301	3.5e-05	0.138434	2.78e-09	0.00475291	0.178567
AT1G66235	-0.00356896	0.4738	0.0606601	0.647342	-0.020928	0.0739908	0.00479514	0.0562055
AT1G66300	0.00241811	0.719453	-0.222057	0.253978	-0.0288945	0.0987001	0.00484792	0.170952
AT1G66320	-0.000699917	0.91759	0.318654	0.0598712	-0.0135367	0.41131	0.00590388	0.0736067
AT1G66440	0.00159004	0.725507	0.0977902	0.432204	0.00163876	0.892727	-0.00313905	0.234338
AT1G66450	0.00310763	0.652862	0.0154101	0.939022	0.0097863	0.540698	-0.0113962	0.00368447
AT1G66480	0.00424649	0.545775	-0.00469649	0.981635	-0.0115371	0.522473	0.00455921	0.223951
AT1G66490	0.0115659	0.0151273	0.0766335	0.552734	0.01027	0.400031	0.00651761	0.0103038
AT1G66640	-0.000289338	0.943805	0.212785	0.0582823	-0.00292869	0.767454	0.00517757	0.0203356
AT1G66650	-0.0322894	0.000209023	-0.116403	0.53019	0.0343796	0.0607225	-0.0120644	0.00176691
AT1G66980	0.0346314	2.93e-06	0.265228	0.188962	0.0143147	0.472215	-0.000743379	0.862962
AT1G67000	0.0103928	0.0121388	0.28686	0.0109815	0.0206193	0.0453936	-0.00167604	0.454788
AT1G67130	0.0247794	0.000332722	0.211545	0.327451	0.0451439	0.0164166	-0.0248412	2.51e-08
AT1G67270	0.00720099	0.0629128	0.0612532	0.564515	0.0277097	0.00399224	-0.00203735	0.332431
AT1G67310	-0.000982986	0.816732	-0.110494	0.341541	0.00933635	0.368434	0.00311626	0.195508
AT1G67450	-0.0112846	0.1059	-0.151916	0.420017	-0.00941818	0.550955	-0.0015781	0.656816
AT1G67455	0.0156947	0.00470486	0.0655098	0.687535	0.00801293	0.577078	-0.0021753	0.487499
AT1G67470	0.0123596	0.00114934	0.3805	0.000222285	0.0426126	6.32e-06	-0.00145399	0.469972
AT1G67623	0.00277887	0.652526	0.289871	0.10495	0.00562413	0.716194	-0.00685859	0.0322288
AT1G67760	0.0158296	7.82e-05	0.043117	0.701217	0.0346042	0.000739193	-0.00146357	0.505255
AT1G67770	-0.0127195	0.0221571	0.4741	0.000602116	0.0296977	0.0347237	-0.0111482	0.000271025
AT1G68270	0.00544051	0.208329	-0.058145	0.643197	0.00198158	0.855525	0.000319869	0.892691
AT1G68280	-0.0301406	1.11e-05	-0.610314	0.00061225	-0.122126	6.83e-12	0.00160324	0.60201
AT1G69030	0.0126109	0.00120717	0.170044	0.105736	0.00129676	0.891334	0.00149018	0.472563
AT1G69090	0.0109114	0.112617	0.293838	0.134804	0.0316509	0.0648528	-0.00379078	0.325961
AT1G69150	-0.00592189	0.404123	-0.17083	0.368775	0.00553155	0.748783	-0.00587885	0.125391
AT1G69550	0.0202383	4.8e-05	0.763032	2.65e-08	0.07469	4.18e-09	0.000294165	0.908676
AT1G69630	0.00968143	0.0162556	0.238934	0.0373849	0.0400499	0.000201534	0.00193195	0.394412
AT1G69650	0.00951798	0.129716	-0.320018	0.0827364	-0.00798463	0.63039	0.0014741	0.665733
AT1G69730	0.025583	0.000169527	0.255327	0.166475	0.06663	0.000701074	-0.000475209	0.901111
AT1G69820	-0.0191317	0.00689405	-0.0972338	0.591678	-0.0562281	0.000558515	0.00486985	0.133438
AT1G69828	0.00863305	0.168157	0.139687	0.399604	0.0412532	0.00971568	0.000649799	0.846187
AT1G70080	-0.0024845	0.765592	-0.298463	0.19047	-0.0279421	0.17957	0.0121821	0.000870042
AT1G70140	-0.00977638	0.270242	-0.408944	0.0813943	-0.116902	1.2e-06	0.00276077	0.54477
AT1G70360	0.0045117	0.557002	0.107552	0.592317	-0.012433	0.563666	0.000594867	0.879696
AT1G70380	-0.0127621	0.0861514	0.0549122	0.780001	0.000199136	0.991448	0.00114171	0.772861
AT1G70390	-0.0111931	0.144572	-0.501048	0.0252242	-0.0311876	0.111299	0.00628397	0.106578
AT1G70450	0.000745984	0.873321	0.171339	0.189409	0.0287236	0.0132067	-0.00287294	0.247031
AT1G70949	-0.00308577	0.619689	0.0747292	0.661696	0.0277048	0.103781	-0.00953365	0.00601878
AT1G70960	0.0196413	0.00641839	-0.120224	0.578301	-0.0490803	0.0301536	0.00030321	0.945755
AT1G70970	-0.00250324	0.753044	-0.22334	0.343265	-0.0557342	0.0138069	-0.00419777	0.366451
AT1G71000	0.0242455	5.14e-05	0.802544	6.64e-07	0.111717	1.75e-09	0.00215066	0.510269
AT1G71150	0.00206092	0.780585	0.380192	0.0637876	0.0184672	0.392499	-0.00484851	0.266346
AT1G71235	-0.00296917	0.51559	-0.221585	0.0870976	-0.0229541	0.0377087	-0.00241622	0.331064
AT1G71300	0.0105298	0.147052	-0.00867117	0.967507	0.00223061	0.907474	-0.00243251	0.571094
AT1G71320	-0.00341608	0.409018	-0.00242787	0.982967	0.0171878	0.113135	-0.00474369	0.0482175
AT1G71370	-0.0079645	0.311104	-0.153714	0.435333	-0.0485884	0.0191647	-0.0089569	0.0298328
AT1G72060	0.0182838	3.12e-06	0.293328	0.00652929	0.016689	0.0767973	0.00141531	0.506078
AT1G72580	-0.0153306	0.0822278	0.168249	0.396662	0.0708791	0.000621844	-0.00187257	0.659482
AT1G73270	-0.00240947	0.631865	-0.0502014	0.703516	-0.0170058	0.152134	0.0051149	0.0418075
AT1G73310	0.0110933	0.169452	-0.194898	0.440786	0.0157837	0.523764	-0.00398724	0.422507
AT1G73340	0.0402874	2.95e-08	0.386712	0.0833645	0.0799565	4.82e-05	-0.00426508	0.318641
AT1G73570	0.0149968	0.000504382	0.361038	0.00337195	0.0437484	0.000170043	-0.00633968	0.0137394
AT1G74120	0.00390373	0.539245	0.157398	0.34192	0.0312838	0.0795965	-0.00108006	0.752944
AT1G74170	0.00403928	0.296703	-0.0254797	0.81185	-0.0151981	0.112108	0.00133382	0.532652
AT1G74180	0.000600845	0.928909	0.0536601	0.74818	0.0353694	0.0295867	7.57e-06	0.998183
AT1G74190	0.0216186	1.67e-05	0.498705	0.000254461	0.0831342	1.7e-09	-0.0031377	0.258129
AT1G74620	0.0247994	0.0012734	0.562978	0.00562662	0.0796057	0.000189736	-0.000205827	0.962551
AT1G75290	0.00629046	0.332915	0.00192743	0.991103	-0.0367504	0.0261077	-0.00212746	0.545021
AT1G75960	0.00804064	0.124107	0.0160456	0.913913	0.0448781	0.00277337	-0.0056497	0.0688569
AT1G76490	0.0230003	2.74e-05	1.06543	5.79e-11	0.0810858	4.76e-08	-0.0047161	0.135306
AT1G76530	0.000206104	0.95684	-0.0202798	0.847229	-0.0120967	0.1987	-0.00531283	0.0117172
AT1G76560	0.0533787	9.55e-18	1.18555	5.25e-12	0.263059	1.96e-23	-0.0145708	3.28e-05
AT1G76740	0.0342457	0.000158935	0.161341	0.50122	0.0617817	0.00581782	0.000228147	0.951884
AT1G76820	-0.00201628	0.676276	-0.0596943	0.650488	-0.025892	0.0332738	-0.000948428	0.718525
AT1G76830	-0.0167564	0.00131955	-0.212898	0.098171	-0.0366802	0.00331029	0.00506656	0.0482888
AT1G77360	0.00464346	0.278142	-0.0405487	0.736027	-0.0340986	0.00139542	0.00431625	0.0623393
AT1G77650	-0.00437934	0.442302	0.230209	0.130975	0.0213765	0.153587	0.00115874	0.715111
AT1G77655	0.0320644	3.21e-08	0.808839	2.43e-06	0.163929	6.46e-15	-0.0163702	8.78e-06
AT1G77830	0.00899348	0.0850431	-0.122421	0.420605	0.0356376	0.0135389	-0.00995808	0.00171828
AT1G78030	0.0212986	1.33e-07	0.566721	2.98e-07	0.0510181	1.72e-07	-0.00390089	0.0656496
AT1G78220	-0.00882721	0.0810897	-0.528355	9.61e-05	-0.0122197	0.319298	-0.000417288	0.873816
AT1G78450	0.00963532	0.0654259	0.335262	0.0192348	0.0694078	8.36e-06	-0.00375952	0.214177
AT1G78470	0.0312027	8.52e-09	0.485997	0.000743759	0.0962095	1.77e-10	-0.00493382	0.104203
AT1G78480	-0.000330251	0.9597	-0.150437	0.417865	-0.00158309	0.91633	0.000777414	0.804842
AT1G78730	0.0523216	1.35e-16	1.14101	1.37e-11	0.166063	5.3e-15	-0.00082605	0.804166
AT1G78840	-0.00973879	0.162612	0.0966289	0.595639	0.0037553	0.819492	0.00447135	0.195731
AT1G78860	-0.021008	0.000593309	-0.0122231	0.930335	-0.034237	0.0158214	0.00504208	0.0825816
AT1G80200	0.0217592	4.14e-08	0.419445	0.000121959	0.0766023	2.78e-14	3.59e-05	0.986436
AT1G80580	0.0173074	1.47e-05	0.514146	1.92e-06	0.0858036	1.92e-16	-0.003685	0.0840917
AT1G80865	0.0104039	0.0387795	0.212903	0.130862	0.0401496	0.00089296	0.00704433	0.0127818
AT2G01280	-0.000398479	0.915775	-0.0212494	0.838812	0.00341429	0.7143	0.0020175	0.329077
AT2G01370	-0.0232071	0.034454	-0.379145	0.131288	-0.0665265	0.00303213	-0.00416771	0.360262
AT2G01430	-0.000707023	0.862071	0.00482435	0.964611	0.00963951	0.326165	-0.00143254	0.507012
AT2G01554	0.0157007	0.00018681	0.517957	8e-06	0.0575962	5.17e-08	0.000424645	0.852157
AT2G01780	0.0126891	0.000936802	0.0757359	0.453261	0.0347159	0.00022624	-0.0031377	0.123894
AT2G01820	-0.00552651	0.163714	-0.168912	0.109618	0.00720086	0.44966	0.000942837	0.649072
AT2G01920	-0.00166564	0.848431	-0.228058	0.341483	-0.0105056	0.639269	0.011822	0.00214311
AT2G02030	-0.0089398	0.302356	-0.0126064	0.948585	-0.0495824	0.0222754	0.0100089	0.0109118
AT2G02240	0.0223328	4.1e-05	0.415731	0.00882391	0.0792984	6.47e-08	-0.00648503	0.0443181
AT2G02280	0.0100895	0.0173985	0.349437	0.00383033	0.0208291	0.0444426	0.00121511	0.593781
AT2G02360	0.00372709	0.569463	0.432809	0.00985595	0.0254886	0.116246	0.00150794	0.643584
AT2G02440	0.00578408	0.320332	0.682324	5.57e-06	0.0711277	5.92e-06	-0.00289573	0.37182
AT2G02490	0.0154591	0.0252455	0.0118786	0.953584	0.0127581	0.460586	0.00353617	0.327392
AT2G02498	-0.00341853	0.628322	0.0518638	0.77964	0.0430088	0.00637447	-0.0075462	0.0345988
AT2G02620	0.0304669	2.14e-06	0.603788	0.000776572	0.11222	1.5e-09	-0.0111157	0.00247178
AT2G02660	-0.00714885	0.371216	-0.0679868	0.758018	-0.0159723	0.41801	-0.00376773	0.382541
AT2G02690	0.0124571	0.0165088	0.371205	0.0115786	0.0621625	2.34e-06	-0.00294285	0.306872
AT2G02700	-0.000646456	0.88821	-0.116192	0.359705	0.0150317	0.168357	-0.00366084	0.138505
AT2G02770	-0.0105112	0.0440357	-0.047192	0.736911	-0.0151443	0.202759	-3.56e-05	0.989154
AT2G02890	0.0118849	0.00405979	0.183486	0.102762	0.0301306	0.00317369	-0.000495753	0.823886
AT2G03000	0.0233859	0.000411121	0.419867	0.017658	0.0693113	0.000416599	0.00152804	0.682626
AT2G03010	-0.00988603	0.0092186	-0.0864102	0.397107	-0.00407083	0.659051	0.00237205	0.242101
AT2G03110	-0.00469542	0.226697	0.0473749	0.659713	-0.00391124	0.691975	-0.00323061	0.136594
AT2G03160	-0.00971298	0.153962	-0.0635393	0.724912	-0.0212405	0.213598	-0.00131126	0.719778
AT2G03210	0.00868858	0.122674	0.0805873	0.59969	0.0130218	0.363992	-0.00111693	0.719585
AT2G03250	0.0257496	6.34e-05	0.418952	0.0171061	0.0877672	2.14e-06	-0.0033677	0.366456
AT2G03320	0.00595856	0.433151	-0.301121	0.147507	-0.0903523	0.000113385	0.0065482	0.0975435
AT2G03330	0.00353817	0.387573	-0.0896219	0.435001	-0.0115213	0.261188	0.00555228	0.0134209
AT2G03460	0.00986343	0.22016	0.138346	0.500872	-0.00152542	0.941692	0.00144745	0.744129
AT2G03560	0.0247309	9.99e-07	0.238804	0.0844742	0.0378544	0.00566944	0.000747366	0.791112
AT2G03580	0.0358476	4.97e-07	0.730751	0.000441659	0.145814	1.15e-07	0.000608849	0.886339
AT2G03610	-0.0172119	0.00490589	-0.096241	0.525689	-0.021966	0.104626	-0.00492072	0.107421
AT2G03822	0.0175746	0.0113984	0.244762	0.25043	0.0541326	0.000540429	-0.0193035	4.04e-06
AT2G04031	-0.00576247	0.378867	-0.143448	0.427469	-0.0757394	1.17e-05	-0.00933452	0.0107314
AT2G04041	0.0185813	0.007442	-0.0824284	0.700443	0.068951	9.85e-06	-0.0122483	0.000910566
AT2G04060	-0.00695577	0.110239	-0.332098	0.00608418	-0.00192862	0.849247	-0.00948794	8.12e-05
AT2G04235	-0.00436344	0.551653	0.19452	0.319944	0.0321371	0.103447	-0.00432142	0.28634
AT2G04300	-0.00881946	0.291065	0.0615171	0.781705	-0.0305348	0.160094	0.00889188	0.0376593
AT2G04425	-0.00187592	0.723797	-0.111999	0.441592	-0.00579203	0.661262	-0.00361058	0.201
AT2G04430	0.00696993	0.162584	-0.145443	0.330381	0.0315534	0.0172687	-0.0025682	0.376594
AT2G04450	-0.0105047	0.235486	-0.211248	0.260385	-0.0194806	0.333392	0.00338124	0.396541
AT2G04500	-0.00434762	0.555229	-0.186335	0.380579	-0.0870954	8.86e-05	0.00272003	0.508981
AT2G04675	-0.00197357	0.598348	0.00209256	0.983484	-0.00834196	0.364317	0.00282279	0.164561
AT2G04680	0.0278788	3.88e-05	0.304663	0.124077	0.0800116	4.92e-05	-0.000646241	0.872028
AT2G04810	0.0145892	0.000269584	0.337193	0.00179586	0.0615252	6.66e-10	-4.19e-05	0.984058
AT2G04840	-0.00261332	0.682977	0.179575	0.3153	-0.0573898	0.000602846	0.000965277	0.783326
AT2G04930	0.0191168	9.23e-05	0.246897	0.0756397	0.0547863	5.4e-06	-0.00241464	0.379531
AT2G05117	-0.0189583	2.47e-06	-0.204107	0.0676246	-0.0770364	1.08e-13	0.0038588	0.0789924
AT2G05180	-0.00575034	0.393264	0.19607	0.231763	0.0529392	0.00170432	-0.00680783	0.0509597
AT2G05330	0.00205585	0.596738	0.121536	0.255433	0.035303	0.000275677	0.00110803	0.598755
AT2G05420	0.00509478	0.227244	0.131814	0.255204	0.00992079	0.36129	-0.00114057	0.625108
AT2G05500	0.0497193	3.74e-11	0.883683	4.35e-05	0.206861	1.14e-12	-0.011324	0.0121056
AT2G05600	-0.00367853	0.36824	-0.0514612	0.63413	-0.00137065	0.890877	0.000600129	0.781911
AT2G05645	0.0108254	0.0103169	0.261653	0.0253852	0.0326633	0.00309889	-0.00627937	0.0111772
AT2G05720	-0.000230898	0.964411	-0.400595	0.00775646	-0.0660669	7.35e-07	-0.00236427	0.398629
AT2G05753	-0.0248016	1.24e-06	-0.20232	0.113174	-0.0745746	4.17e-09	0.0056579	0.0276627
AT2G05786	0.0120928	0.0053227	0.526877	1.34e-05	0.051902	2.36e-06	-0.00391587	0.0990752
AT2G05900	0.0142049	0.032336	0.281824	0.147526	0.0157186	0.408617	-0.00167151	0.67622
AT2G05970	-0.00815455	0.362792	0.172135	0.403657	0.113279	6.72e-07	-0.00530684	0.231688
AT2G06040	-0.0210814	0.00387056	-0.0323515	0.841122	-0.0427179	0.00940234	-0.000465739	0.891196
AT2G06095	-0.0167758	0.0291516	-0.207585	0.281608	-0.0714356	0.000222626	0.0107364	0.00387404
AT2G06166	-0.00608537	0.349365	-0.301402	0.0934671	-0.0699716	3.7e-05	0.00846126	0.0104773
AT2G06210	0.0166932	0.0251885	0.182447	0.326096	0.0521088	0.00445771	-0.00211365	0.58443
AT2G06500	0.0134503	0.00369995	0.140547	0.291835	0.0808816	1.65e-09	-0.00618	0.0256257
AT2G06845	0.00632501	0.342262	-0.417494	0.037583	-0.0751809	0.000255705	-0.00230817	0.567852
AT2G06960	-0.00388484	0.424793	-0.0499392	0.70768	-0.0340227	0.00489632	0.00624361	0.0161028
AT2G07110	0.0272896	3.18e-11	0.424244	0.000112956	0.0347593	0.000548917	0.0025355	0.239946
AT2G07120	0.00094813	0.888532	-0.0424537	0.801127	-0.028583	0.0989854	-0.00409533	0.250784
AT2G07190	0.00157058	0.75142	-0.197646	0.149482	-0.0500555	8.86e-05	0.00152606	0.572186
AT2G07200	0.00395405	0.295458	0.0202026	0.845876	-0.00427289	0.643962	0.00343573	0.101499
AT2G07240	-0.00855589	0.027564	-0.122004	0.250446	-0.0123935	0.190222	0.00418553	0.0522498
AT2G07280	-0.000532156	0.893111	0.0991653	0.37215	0.00732818	0.450981	-0.0021332	0.32751
AT2G07290	0.00628531	0.230695	-0.0103368	0.945359	0.00025568	0.986505	0.00295625	0.321291
AT2G07310	-0.00347422	0.659511	0.449216	0.0276886	0.00717779	0.718698	0.00054988	0.895309
AT2G07750	0.00315734	0.499555	0.373876	0.00231506	0.0463138	4.86e-05	-0.00666123	0.00934166
AT2G09970	-0.0179885	0.00359381	-0.573869	0.000537974	-0.0704684	8.7e-07	0.0091061	0.00181475
AT2G10014	-0.0155875	0.0405494	-0.287623	0.154251	-0.0506169	0.00729056	0.00309988	0.429531
AT2G10560	0.00410631	0.365586	0.10793	0.403335	0.0455017	0.000172635	-0.0070423	0.00866425
AT2G10602	0.0100132	0.0101496	0.415245	9.68e-05	0.0365972	0.000155657	-0.000335531	0.871415
AT2G10965	0.000582071	0.929142	0.128367	0.459371	-0.0249855	0.188533	-0.00262839	0.473409
AT2G11005	0.00786717	0.0601217	0.209362	0.0789488	0.0203795	0.0524291	-0.00586482	0.0156054
AT2G11462	0.00543249	0.351398	-0.0540701	0.755066	-0.0737487	4.86e-05	0.00183977	0.587207
AT2G11522	0.0249441	0.000109515	0.315559	0.0682765	0.00198038	0.913045	-0.00142182	0.702184
AT2G11570	0.00677823	0.0824906	0.406726	0.000127432	0.00998261	0.294234	-0.00391033	0.0667082
AT2G11620	-0.00343017	0.67721	0.0977463	0.659089	-0.124533	3.41e-07	0.00143124	0.75727
AT2G11891	-0.00536157	0.209279	-0.0554222	0.634236	0.00540801	0.614505	0.00428954	0.0648197
AT2G12900	-0.0159427	4.97e-05	-0.379901	0.000344098	-0.0535406	3.68e-08	0.00459935	0.0288056
AT2G12935	-0.0176924	4.55e-05	-0.525965	1.88e-05	-0.100501	1.24e-16	0.00347384	0.161925
AT2G12940	-0.0185946	0.0425936	-0.278573	0.231402	-0.0638222	0.00810568	0.00600122	0.186082
AT2G13125	-0.0062606	0.210368	0.0598602	0.64906	0.0351743	0.00416127	-0.00794779	0.00442478
AT2G13126	-0.00890233	0.246149	-0.134703	0.511377	-0.0213997	0.256945	-0.0043646	0.304148
AT2G13150	-0.00339101	0.563112	-0.426827	0.00478865	-0.0180306	0.16289	0.00683076	0.0143356
AT2G13450	-0.00708607	0.246159	-0.272306	0.0649103	-0.0142811	0.296614	0.0029673	0.293164
AT2G13500	-0.0177252	6.84e-05	-0.390027	0.00140925	-0.0985687	5.35e-16	0.00801367	0.00184639
AT2G13510	0.00516074	0.432406	0.0707905	0.691464	-0.0109541	0.504103	0.00161944	0.628061
AT2G13550	0.0386522	6.55e-18	0.819466	3.3e-12	0.153991	3.74e-34	-0.00652494	0.00425263
AT2G13640	-0.0115333	0.0349944	-0.093221	0.485236	-0.0347626	0.00577708	-0.00372965	0.16788
AT2G13720	-0.00503517	0.194437	0.0679561	0.511624	-0.0116258	0.219585	0.00237166	0.249204
AT2G13950	0.00492905	0.470374	0.181989	0.331129	0.0347121	0.0840829	0.000785	0.838969
AT2G14070	0.00958378	0.0472504	0.360167	0.00838401	0.0918635	4.75e-11	-0.00917195	0.00137948
AT2G14080	0.0150094	0.000326825	0.245934	0.0297119	0.0515544	1.64e-06	-0.00193445	0.398063
AT2G14540	-0.00599343	0.315228	0.0685474	0.649921	-0.0118412	0.382603	0.00480837	0.0866074
AT2G14810	0.00953377	0.150194	0.121561	0.494495	0.020853	0.254308	-0.00289057	0.452356
AT2G15025	0.00060124	0.915024	0.262695	0.102174	0.00997287	0.482671	0.00447631	0.141035
AT2G15042	0.0182362	2.23e-05	0.262493	0.0226527	0.0198094	0.0493642	-0.00416209	0.0615361
AT2G15318	-0.00323558	0.694996	-0.087398	0.689555	0.0129358	0.54183	-0.00662189	0.146405
AT2G15340	0.00625941	0.12552	-0.00266411	0.980919	0.040768	0.000169759	-0.001272	0.58262
AT2G15360	0.00406715	0.29581	0.297296	0.00494351	0.0139179	0.158348	0.000541426	0.800178
AT2G15640	0.0132083	0.00064237	0.175991	0.0934744	0.0407803	1.79e-05	-7.68e-05	0.97045
AT2G15660	-0.002955	0.664975	-0.0500631	0.787841	-0.0172656	0.278884	0.00230014	0.460928
AT2G15710	0.00142912	0.708269	-0.0889989	0.392588	-0.0208861	0.0265089	0.00172711	0.402418
AT2G15770	-0.0111409	0.0344919	-0.15359	0.272733	-0.0245071	0.055912	0.000610944	0.827055
AT2G15930	-0.00413667	0.364116	0.187645	0.140229	-0.03621	0.00431763	-0.00390344	0.158569
AT2G16015	-0.00306687	0.503102	0.179658	0.152513	0.0148378	0.212477	-0.00443741	0.088506
AT2G16018	0.00222056	0.700833	-0.0476159	0.759216	-0.018197	0.166482	0.00594838	0.035278
AT2G16020	0.0188742	0.00212641	-0.144925	0.410164	0.029047	0.0778528	0.00517334	0.113822
AT2G16040	-0.00299497	0.538026	-0.0344915	0.784058	-0.0339679	0.0058306	0.000404468	0.876596
AT2G16220	0.00329597	0.620162	0.0517841	0.758411	-0.00143376	0.934678	0.00427395	0.216101
AT2G16290	-0.00836521	0.288932	-0.303858	0.115811	-0.0153688	0.453388	1.87e-05	0.996148
AT2G16380	0.0239488	0.605985	-0.572912	0.324204	-0.0839171	0.367239	0.00361118	0.76276
AT2G16450	-0.00311807	0.615935	-0.175439	0.26363	-0.0413314	0.0147287	0.00365935	0.251905
AT2G16490	-0.000231696	0.966091	-0.00085973	0.995561	0.00177161	0.8964	-0.00101004	0.737247
AT2G16810	0.0184748	7.09e-05	0.267923	0.028663	0.00464244	0.699888	0.00589615	0.0198541
AT2G16870	0.0233937	0.00014114	0.373003	0.0373659	0.0797208	1.49e-06	-0.00719293	0.0465165
AT2G16881	0.00326647	0.53471	0.0570297	0.680555	0.0075701	0.579296	-0.00154651	0.598133
AT2G17050	0.0136294	0.00132401	0.16076	0.162799	0.0558971	1.36e-07	0.00437635	0.0534803
AT2G17305	-0.0080532	0.127017	-0.130586	0.321432	-0.0332222	0.00481908	0.00277205	0.268027
AT2G17310	0.006028	0.480833	-0.126228	0.591253	0.0228023	0.250828	-0.00222712	0.555121
AT2G17750	0.029684	8.54e-05	0.341614	0.124251	0.0729522	0.00194253	0.0101359	0.00983848
AT2G18070	0.00298977	0.476658	0.145509	0.205212	0.0110425	0.289995	-0.00307342	0.175091
AT2G18100	0.0065526	0.392554	0.773334	4.57e-05	0.0938456	5.06e-06	-0.0118282	0.00236662
AT2G18130	0.0262015	3.46e-10	0.367389	0.00136441	0.06873	4.38e-11	-0.00784215	0.000688071
AT2G18190	0.0120837	0.0240388	0.102692	0.510814	-0.00353662	0.801547	0.00387378	0.192943
AT2G18210	0.01572	0.000168281	0.215922	0.0722296	0.0513668	3.46e-06	0.00197308	0.392523
AT2G18320	-0.00482017	0.234377	0.0377825	0.723751	-0.0364575	0.000224054	0.00322587	0.127535
AT2G18720	-0.00809381	0.203375	-0.270271	0.101588	-0.0197947	0.234277	0.0050664	0.127552
AT2G18780	-0.00812311	0.0611085	-0.471897	5.4e-05	-0.0422398	0.00015649	0.0061481	0.00882181
AT2G18810	0.00734354	0.104784	0.137476	0.288272	0.0235924	0.0561265	0.00682981	0.00784395
AT2G19150	0.0148355	0.00159535	0.197122	0.144437	0.079165	1.98e-09	-0.010839	0.00016534
AT2G19240	0.0206543	2.35e-05	0.109722	0.435626	0.0734233	2.85e-08	-0.00535647	0.0621352
AT2G19290	0.014093	0.00197238	0.277626	0.0250651	0.0754073	4.05e-09	-0.00307269	0.228389
AT2G19360	-0.00295321	0.552818	0.0935238	0.498961	0.043622	0.000803115	0.000426173	0.871906
AT2G19410	0.00144787	0.80381	-0.342274	0.047197	0.0126463	0.436505	0.00578524	0.0787783
AT2G19420	-0.0173947	0.000385554	-0.390076	0.00184479	-0.058382	4.07e-07	0.00398268	0.0911022
AT2G19440	0.000288493	0.972247	0.502527	0.0132609	0.0620154	0.00592385	-0.00449259	0.289182
AT2G19510	-0.00479787	0.322776	-0.148698	0.265773	0.0216339	0.0965354	0.00920857	0.000794566
AT2G19890	-0.002632	0.638101	-0.470855	0.00391973	-0.0263755	0.0421856	-0.00167745	0.551437
AT2G19910	0.0115257	0.00605779	0.167587	0.158814	0.0104623	0.313595	0.000447176	0.850226
AT2G20380	0.00797586	0.0761014	0.0820114	0.520842	0.0115774	0.297538	0.00719144	0.00335322
AT2G20620	-0.00552581	0.3197	-0.418478	0.00872225	-0.071036	4e-06	0.00318672	0.307197
AT2G20960	-0.00796851	0.104348	-0.14104	0.266408	-0.00725196	0.537778	-0.00290995	0.259835
AT2G21200	-0.0142825	0.111988	-0.023877	0.913297	-0.056586	0.00820654	-0.00302985	0.510255
AT2G21680	0.0406555	6.02e-09	0.988332	3.19e-06	0.118036	1.79e-05	0.00898806	0.0211241
AT2G21727	0.0209378	3.58e-05	0.460446	0.00134434	0.0927791	1.6e-11	-0.00765761	0.00795226
AT2G21830	0.0530868	5.78e-11	1.39036	1.08e-09	0.264966	6.31e-19	-0.024613	3.19e-07
AT2G21920	-0.0232079	1.57e-07	-0.364378	0.0016068	-0.0534439	3.94e-07	0.00185769	0.411472
AT2G22400	-0.00620722	0.358062	0.0484369	0.758509	-0.00751526	0.652116	0.00672665	0.0440348
AT2G22426	-0.0115823	0.203879	0.145893	0.518554	0.0271695	0.247335	-0.000419592	0.926026
AT2G22440	-0.00320493	0.526288	-0.00424303	0.975339	-0.0496743	0.000291711	-0.00534011	0.0693379
AT2G22600	-0.0128699	0.234563	0.514686	0.0202745	0.0585605	0.0286503	0.000831578	0.866526
AT2G22905	0.016614	0.0286909	0.3792	0.103406	0.0432735	0.0734166	-0.00396841	0.409335
AT2G22941	-0.0119533	0.180434	-0.126741	0.558078	-0.0450254	0.0594041	-0.00332344	0.47855
AT2G22942	-0.0287758	0.000220028	-0.509819	0.00912536	-0.0912462	1.83e-07	0.0049234	0.114912
AT2G22960	-0.0240686	0.00367632	0.0443231	0.819032	-0.0457661	0.0231234	-0.00787462	0.055954
AT2G23096	0.00740653	0.0491266	0.267712	0.00879018	0.0372661	7.25e-05	-0.00106717	0.594253
AT2G23100	-0.0141337	0.0758872	-0.634424	0.00158223	-0.0581647	0.00233827	0.0039484	0.317237
AT2G23160	0.0173701	0.00184934	0.398877	0.0119238	0.0382284	0.00384323	-0.00236002	0.44379
AT2G23171	0.0129534	0.150844	-0.0317474	0.883532	0.0314831	0.147558	0.00406821	0.37115
AT2G23190	0.0143424	0.0317082	0.428394	0.0268469	0.0308017	0.0412113	-0.00287594	0.389355
AT2G23210	0.0064801	0.353128	-0.174684	0.392725	-0.0122303	0.42586	0.000393338	0.904553
AT2G23220	0.012004	0.00196574	0.0886434	0.39111	0.024322	0.010451	0.00220417	0.283127
AT2G23230	-0.00397528	0.311549	-0.0242583	0.815361	-0.0113746	0.235551	0.002487	0.239715
AT2G23250	-0.0281622	0.000961035	-0.114787	0.57109	-0.0640416	0.000589933	0.0012018	0.754836
AT2G23570	0.012895	0.0536886	0.270607	0.182544	0.0622719	0.000999565	-0.00560115	0.163193
AT2G24010	0.00389939	0.532927	-0.384584	0.0457991	-0.0196888	0.165392	-0.0015259	0.621626
AT2G24080	-0.0130767	0.00445402	0.131007	0.259909	-0.0170337	0.135252	0.00532478	0.0265885
AT2G24255	0.0237334	0.00018288	0.357413	0.0619924	0.0161198	0.355767	-0.00973876	0.0140687
AT2G24340	-0.00389489	0.438247	0.202552	0.134237	-0.0318935	0.0121615	0.00533516	0.0476783
AT2G24410	-0.0128369	0.00913082	-0.160778	0.210561	-0.0107066	0.341449	-0.00375982	0.138687
AT2G24650	-0.011068	0.105171	0.183086	0.246473	0.0408635	0.0145544	-0.00886859	0.0100075
AT2G24681	0.0145796	0.00504917	0.104212	0.489499	-0.00983664	0.509118	0.00756034	0.0139074
AT2G24696	-0.0238655	0.0013879	0.44684	0.00587805	0.059025	0.00066829	-0.0109719	0.00180066
AT2G24720	-0.0017943	0.819936	0.267421	0.180649	0.0161013	0.416326	-0.00490526	0.258238
AT2G24810	0.0154586	0.039445	0.0145804	0.947902	-0.0276242	0.195112	0.000450147	0.919888
AT2G24840	-0.00377246	0.325515	-0.0748612	0.464367	-0.000667077	0.942691	-0.000969064	0.633011
AT2G24950	-0.00750432	0.0743277	-0.00477926	0.966727	-0.00559119	0.580516	-0.000476278	0.832607
AT2G25169	0.000328095	0.967469	-0.0380146	0.860693	-0.0245298	0.242956	-0.000732194	0.87088
AT2G25230	0.00226997	0.617425	0.193082	0.101307	0.011767	0.282286	-0.00231442	0.332454
AT2G25330	0.0202497	0.00909582	0.475056	0.0434524	0.0632474	0.000378757	-0.0111771	0.00848619
AT2G25440	0.00389099	0.417453	0.0741181	0.560333	-0.00580716	0.654001	0.0130028	4.75e-06
AT2G25450	0.0401589	2.45e-06	1.20924	1.11e-06	0.181184	9.14e-12	-0.0141745	0.00034337
AT2G25482	-0.0131967	0.0252916	0.0731232	0.618761	0.0963902	1.8e-08	-0.00318649	0.310144
AT2G25530	0.0141849	0.00119565	0.588522	4.53e-06	0.0125941	0.268942	-0.00198206	0.435009
AT2G25590	0.0155032	7.09e-05	0.140276	0.189317	0.0335851	0.00048528	0.00758819	0.00056333
AT2G25630	0.018121	0.00866789	0.38053	0.0668878	0.0362686	0.0925973	0.0065581	0.0916104
AT2G25980	0.00562609	0.459085	0.0394052	0.860147	0.031331	0.16223	-0.00648801	0.161791
AT2G26110	-0.0174063	6.14e-05	-0.213052	0.0538733	-0.0366278	0.000346773	-0.00426927	0.0572958
AT2G26120	0.00349701	0.625485	-0.124935	0.516662	-0.0116877	0.541425	-0.00597424	0.142764
AT2G26130	0.00227641	0.64547	0.151864	0.254824	0.0221671	0.101292	-0.00397031	0.166638
AT2G26135	0.0118282	0.0335818	-0.164027	0.3232	-0.00416248	0.776931	-0.00653505	0.0514528
AT2G26250	-0.00243775	0.531982	-0.206713	0.0574698	-0.0340765	0.000628406	-0.00488025	0.024334
AT2G26620	0.00643	0.348886	0.421132	0.0236153	0.0814951	6.1e-05	-0.0133906	0.000640949
AT2G26720	0.060637	1.49e-09	1.09473	2.41e-05	0.232147	3.78e-15	-0.0179529	8.28e-05
AT2G26865	-0.0014391	0.883282	0.182592	0.372093	0.0586512	0.0170977	0.00354141	0.427677
AT2G27010	-0.000529673	0.890982	-0.000798125	0.993914	-0.0105965	0.266025	0.00390898	0.0617704
AT2G27070	-0.00857581	0.0758228	0.0404004	0.744287	-0.00596183	0.615739	0.00198363	0.432437
AT2G27120	0.00502538	0.500844	0.406352	0.0501254	0.0363706	0.106759	0.00804136	0.0415852
AT2G27229	0.000856717	0.896549	-0.261112	0.166625	0.00983866	0.543536	0.00299852	0.387502
AT2G27320	-0.0331998	0.13688	-0.075725	0.848609	-0.0830514	0.0999781	0.0145223	0.0505376
AT2G27410	0.0140683	0.000462666	0.175369	0.106406	0.015762	0.109397	-0.00542285	0.0122436
AT2G27505	0.00835606	0.0293198	0.0474168	0.650685	0.011288	0.226307	-0.00698022	0.00102224
AT2G27520	0.0151765	0.0223998	0.341548	0.0824169	0.0351077	0.0836097	0.0119687	0.000879906
AT2G27570	0.0138722	0.000638367	0.220053	0.0492611	0.00158638	0.877363	0.00168984	0.458777
AT2G27670	0.00121885	0.827208	-0.191099	0.237196	-0.0668561	5.73e-05	0.00235243	0.46888
AT2G28170	0.0157592	0.024799	0.634277	0.0022007	0.050161	0.0160232	-0.00194702	0.638176
AT2G28401	0.0212435	0.0171305	0.160244	0.445566	0.0130055	0.517558	-0.00250678	0.555465
AT2G28830	0.0156842	0.00143787	0.51852	7.99e-05	0.0730877	7.4e-09	-0.000433994	0.865925
AT2G29000	0.00826759	0.144625	0.128086	0.424013	0.0174895	0.233762	0.00181834	0.566127
AT2G29480	0.0126143	0.118965	0.390981	0.0594345	0.150965	8.93e-08	-0.00167435	0.69285
AT2G29640	0.0118988	0.0671221	-0.0373381	0.832814	0.0430993	0.0148541	0.00390418	0.293726
AT2G29654	0.00867603	0.18608	-0.0940821	0.575765	-0.0286678	0.0797713	-0.00412027	0.233782
AT2G29679	0.000162081	0.973432	0.261925	0.0389409	-0.0148687	0.230621	-0.00551292	0.039856
AT2G29710	-0.00499478	0.269244	-0.256704	0.0411667	-0.0411313	0.000826409	-0.00251459	0.339814
AT2G29770	-0.0018466	0.789512	-0.398268	0.0360225	-0.00767342	0.619202	0.00225074	0.493325
AT2G29810	0.0213627	0.559675	0.20332	0.666085	-0.0664886	0.465979	-0.0189616	0.0752007
AT2G30310	0.0322454	7.52e-06	0.727558	0.000692913	0.110546	7.74e-10	-0.00377327	0.280674
AT2G30430	0.0108263	0.140566	0.253835	0.197385	0.0314733	0.136507	8.76e-05	0.983586
AT2G30680	-8.42e-05	0.989885	-0.0966038	0.6064	-0.0436503	0.0169182	-0.00495661	0.205833
AT2G30790	0.037294	1.06e-10	1.07111	2.03e-11	0.12792	1.59e-15	-0.00300407	0.288267
AT2G30840	-0.000774083	0.895906	0.1677	0.298066	-0.00333305	0.827442	-0.00716157	0.0337782
AT2G30925	0.00237729	0.565777	0.215317	0.0660893	0.0318716	0.00259094	0.00181764	0.432619
AT2G31100	0.0101979	0.00846654	0.0556446	0.6056	0.0327943	0.000619493	-0.00254512	0.230695
AT2G31150	-0.0137486	0.0119287	-0.319163	0.0304677	-0.0905646	3.89e-09	0.00423631	0.15284
AT2G31480	0.0171477	0.00699104	0.418803	0.0182081	0.074433	1.08e-05	0.00268851	0.411346
AT2G31590	-0.00073019	0.868982	0.0891515	0.476168	-0.00260441	0.807024	-0.00164493	0.490847
AT2G31620	0.0112301	0.13167	0.262054	0.217517	-0.00244461	0.900789	-0.00521703	0.242387
AT2G31700	0.00306561	0.450323	0.112607	0.328985	0.000309022	0.975582	-0.00172668	0.441168
AT2G31780	0.0385613	3.33e-14	0.593766	3.13e-06	0.134088	3.23e-23	0.0044974	0.0826812
AT2G32340	0.00717618	0.280717	-0.30805	0.120292	-0.0930724	4.07e-06	0.00882993	0.0188653
AT2G32470	0.0185933	0.010274	-0.249959	0.26009	0.04767	0.0212511	0.0048361	0.19425
AT2G32645	0.00765188	0.477445	0.0552508	0.819601	0.0473166	0.102338	0.00673737	0.180728
AT2G32670	0.0219264	2.74e-07	0.322258	0.00708021	0.0593438	2.2e-08	0.00212323	0.366821
AT2G32780	-0.00653239	0.105833	-0.0182813	0.868421	0.00216984	0.828157	0.00331586	0.138081
AT2G32790	0.0570469	9.92e-24	1.15435	5.32e-15	0.288779	1.1e-34	-0.00404337	0.134403
AT2G32870	-0.0150644	0.00211694	-0.126521	0.340208	-0.0459365	0.00032327	-0.002499	0.353975
AT2G33006	-0.000424801	0.950252	-0.275354	0.0992037	-0.0831982	1.13e-05	0.00597447	0.0845278
AT2G33010	0.0156325	0.00414457	0.364516	0.0232995	0.0307028	0.0146503	0.00445426	0.122452
AT2G33160	0.01797	5.25e-06	0.163698	0.130507	0.025372	0.0103179	0.00114894	0.594589
AT2G33585	0.0264899	0.000203157	0.670672	0.00135234	0.0503296	0.0106543	0.00564145	0.137381
AT2G33655	0.00144187	0.779131	-0.229709	0.108924	-0.0464628	0.000189691	0.00332835	0.208104
AT2G33720	0.027815	5.66e-12	0.445211	3.14e-05	0.0513792	7.66e-08	0.000172643	0.93294
AT2G34240	0.0202203	4.96e-05	0.904193	1.59e-09	0.0854489	7.82e-11	-0.00218115	0.413351
AT2G34270	0.0115843	0.0267245	0.488432	0.00119053	0.0365896	0.00287418	-0.00356932	0.195278
AT2G34290	-0.000249215	0.962952	0.298272	0.04492	0.00723056	0.566447	0.00281257	0.30634
AT2G34360	0.00906055	0.0649903	0.382465	0.00781018	-0.00398379	0.759893	-0.00333505	0.257534
AT2G34800	0.0260161	5.83e-10	0.265383	0.0152017	0.0377268	0.000149538	0.000570441	0.792801
AT2G34880	0.0418365	1.1e-07	0.773446	0.000681665	0.155914	3.61e-13	-0.0145816	0.00114564
AT2G34890	0.0496146	3.56e-08	0.848852	0.000677745	0.19938	1.24e-13	-0.0181839	0.000299391
AT2G35075	0.00838507	0.0320182	-0.153349	0.165025	0.0267655	0.00553285	-0.000718471	0.737994
AT2G35580	0.00570398	0.144531	0.198393	0.0662871	0.057221	1.28e-08	-0.00407418	0.0574982
AT2G35733	0.00320281	0.505164	0.269447	0.0348135	0.0371295	0.00263679	-0.00421029	0.115809
AT2G35750	0.0179734	0.00123689	0.554056	0.000567909	0.0409319	0.00189011	-0.00501966	0.0867625
AT2G35910	0.00937937	0.159613	0.307368	0.107912	0.0269348	0.0876029	-0.0151996	0.000122345
AT2G36180	-0.00148549	0.81319	0.0770989	0.628818	0.0264955	0.126309	0.00256919	0.424215
AT2G36261	-0.00107719	0.833716	0.0717226	0.600472	0.0355049	0.0100116	0.000236381	0.935221
AT2G36340	0.0193918	0.00126376	-0.36873	0.0382494	-0.0469482	0.0116282	0.00320072	0.376403
AT2G36540	0.00134852	0.724703	-0.05084	0.628479	0.00683523	0.472819	0.00057753	0.784109
AT2G36650	-0.0885704	0.0309288	1.07026	0.0378394	0.00114792	0.986976	0.00805191	0.433729
AT2G36700	0.0273971	0.000167659	0.458479	0.0385904	0.0817023	8.29e-05	-0.00899279	0.0514467
AT2G36760	-0.00231932	0.674278	0.197606	0.196674	-0.041014	0.00641848	0.00128753	0.684348
AT2G36780	0.0148528	0.0255622	0.388153	0.0345292	0.0602041	0.000579693	-0.00311454	0.412834
AT2G36881	0.0045916	0.506962	0.660249	0.000486379	0.0322765	0.0611805	0.00131301	0.704313
AT2G36920	-0.00141201	0.734802	-0.32674	0.00733808	-0.0341705	0.00101044	0.0149873	1.1e-08
AT2G36940	-0.0122159	0.00293999	-0.382577	0.00047061	-0.0383271	0.000109634	0.00279801	0.183235
AT2G38350	-0.0135312	0.0908107	-0.358803	0.0749147	-0.0252288	0.175795	0.0159795	7.29e-06
AT2G38365	-0.00827081	0.214742	-0.723906	0.000233484	-0.0214072	0.187112	0.0021396	0.536641
AT2G38370	0.0390817	1.83e-08	0.741264	0.000222544	0.146022	1.63e-13	-0.00920185	0.0197555
AT2G38430	-0.0101838	0.0339689	0.174498	0.171441	-0.014283	0.207548	-0.00208601	0.407596
AT2G38590	0.020175	0.00014711	0.340732	0.0297559	0.12439	8.75e-14	-0.00774504	0.0167614
AT2G38720	0.00785313	0.087769	0.0334722	0.784977	0.0444289	0.000232124	0.00241014	0.359289
AT2G38780	-0.00402559	0.413048	0.15761	0.250608	0.0202168	0.118246	0.00304331	0.252878
AT2G39160	-0.00239784	0.69779	-0.00272385	0.987325	-0.0187272	0.231035	0.0102997	0.00112413
AT2G40310	-0.0201017	0.0181549	-0.267782	0.215238	-0.0472759	0.0109784	0.00104871	0.787436
AT2G40450	0.0176328	0.00152362	0.373087	0.0206819	0.109278	3.04e-10	-0.00836184	0.0139098
AT2G40745	-0.0115354	0.0728429	0.0586223	0.731885	0.0130725	0.376482	0.00237145	0.426861
AT2G41340	0.0188633	0.00555574	0.378504	0.0536815	0.0831107	0.000568847	-0.00767695	0.0612854
AT2G41470	-0.0154837	0.0060579	0.107913	0.428065	0.0316771	0.0224128	-0.00435956	0.143674
AT2G41473	0.0101137	0.00759559	0.478197	5.76e-06	0.0756315	3.72e-14	-0.00101161	0.614808
AT2G41920	-0.0170705	0.0267731	-0.164197	0.394926	-0.0535974	0.00170015	2.73e-05	0.993779
AT2G42090	0.0279057	5.8e-07	0.519367	0.00139791	0.158312	2.26e-16	-0.0128936	0.000187044
AT2G42170	-0.0119419	0.0230065	0.308508	0.023103	0.0498679	0.000466584	-0.00466013	0.104743
AT2G42370	0.00147615	0.71002	-0.0161916	0.884412	0.00382899	0.713745	-0.00445877	0.0544919
AT2G42955	0.0185321	0.000112127	0.318188	0.0129502	0.0350307	0.00539323	-0.00330859	0.226793
AT2G43371	-0.0116794	0.131666	-0.123305	0.475083	-0.00273394	0.883413	-0.00222717	0.547372
AT2G43440	-0.00738186	0.0587292	-0.111091	0.301087	-0.0284267	0.00343882	0.0033977	0.111143
AT2G43930	-0.00311969	0.422359	0.125419	0.230252	-0.0143642	0.130466	0.00449446	0.0307306
AT2G44030	0.00672944	0.0784948	0.186903	0.0764152	0.028639	0.00254676	0.0084277	0.000104314
AT2G44240	0.0109161	0.028087	0.140434	0.296715	0.0483255	0.000555178	-0.00473025	0.0991707
AT2G44304	0.00907771	0.153955	-0.00677649	0.967005	0.033158	0.0496427	-0.00815021	0.0189972
AT2G44330	0.00409638	0.370728	-0.125767	0.315692	0.0296559	0.018047	-0.00308992	0.236715
AT2G44700	0.015648	0.00421647	0.557266	0.000342508	0.0389788	0.0183648	0.0037776	0.234092
AT2G44790	0.00118329	0.804637	0.0105855	0.936729	0.0235574	0.0563963	-0.00468674	0.0889321
AT2G45450	0.007624	0.292662	0.501394	0.0034128	0.12065	4.5e-09	-0.0060381	0.107092
AT2G45920	0.000460172	0.904875	-0.102308	0.323344	-0.00120463	0.898773	0.00228776	0.266309
AT2G45940	-0.0202935	0.0409529	0.00938281	0.967192	0.0335049	0.144291	-0.0200668	1.2e-05
AT2G46190	0.0108821	0.0668217	0.0114138	0.947265	-0.00591577	0.711356	0.00335884	0.299351
AT2G46308	0.0378366	3.61e-07	0.955629	1.63e-05	0.13997	1.18e-08	-0.00983123	0.0308845
AT2G46494	0.0105024	0.361688	-0.00919749	0.972043	0.0826732	0.00926391	0.00167686	0.757364
AT2G46567	-0.0200686	2.31e-05	-0.0826419	0.475498	0.0192241	0.0657334	-0.00685612	0.00441387
AT2G47220	-0.0106548	0.145215	-0.064738	0.726606	0.0130691	0.394265	-0.00655101	0.0610656
AT3G01620	-0.00959116	0.21422	-0.308546	0.092958	-0.0312876	0.0942396	-0.0035788	0.343596
AT3G01961	-0.00177079	0.636098	0.0662529	0.510621	-0.0114064	0.214327	-0.000757837	0.704656
AT3G01970	-0.00946376	0.233227	0.345704	0.0969336	0.01915	0.32008	-0.00254592	0.555314
AT3G03040	-0.0161801	0.00436375	-0.403987	0.00736895	-0.0341931	0.00519709	0.001666	0.528585
AT3G03405	0.0316151	9.32e-13	0.53193	1.73e-05	0.0929517	1.37e-15	-3.88e-05	0.986716
AT3G03776	-0.0198176	1.52e-06	-0.573721	9.54e-07	-0.0865429	1.89e-14	0.00622892	0.0090457
AT3G03826	-0.0350592	0.0720236	-0.358917	0.24137	-0.0823146	0.0210447	0.00782646	0.142322
AT3G03840	0.0323156	0.298635	0.886214	0.134226	0.00314688	0.968968	0.00330255	0.767487
AT3G03847	-0.00799225	0.0455254	-0.265649	0.0135606	-0.0647383	2.81e-10	0.00786699	0.000395865
AT3G04181	0.0354213	1.81e-06	0.818247	2.69e-05	0.144058	2.71e-09	0.000355135	0.929151
AT3G04190	0.0105202	0.0587051	0.423305	0.0028545	0.106959	4.19e-12	-0.00409143	0.168665
AT3G04210	0.0205183	0.000146775	0.399079	0.015251	0.0869166	2.27e-08	-0.00643762	0.0516777
AT3G04220	0.0201156	0.00315757	0.370858	0.0728363	0.10488	5.66e-08	-0.0032018	0.42449
AT3G04270	-0.00386678	0.578394	0.550516	0.00192449	0.0253315	0.183627	4.35e-05	0.990768
AT3G04330	-0.000771123	0.908777	0.476883	0.00627302	0.0263359	0.166227	0.00594795	0.0981491
AT3G04660	-0.00134286	0.765289	0.467195	0.000151528	0.0427203	0.000379818	-9.94e-05	0.968496
AT3G05770	0.00143943	0.794029	0.0304438	0.838721	0.0145465	0.271129	-0.00213894	0.465768
AT3G05780	-0.000388862	0.948016	-0.147793	0.367324	0.0164815	0.281028	0.000338665	0.917607
AT3G05790	0.0371724	1.61e-09	0.580291	0.000679323	0.0261062	0.0883008	-0.00122156	0.699997
AT3G06230	0.0139863	0.0184848	0.326868	0.0623568	-0.0217408	0.121016	0.000602353	0.84204
AT3G06985	-0.0285015	0.00124858	0.123553	0.517351	-0.00836797	0.658442	-0.00693936	0.0816846
AT3G06990	0.00340711	0.665832	-0.0721355	0.733175	-0.00648081	0.747714	0.00314821	0.443993
AT3G07920	-0.0233646	0.0163193	0.16386	0.485453	-0.00837869	0.742967	0.0088239	0.0480223
AT3G08700	0.00739336	0.167828	-0.0641083	0.664175	0.0164761	0.203397	0.00750017	0.00655528
AT3G08750	0.0436666	1.86e-09	0.436196	0.0232367	0.0390596	0.0524367	0.0124044	0.00101394
AT3G08947	0.0326649	1.33e-07	0.597013	0.000541625	0.0841575	3.47e-09	-0.00360294	0.232689
AT3G09110	0.0608301	1.02e-18	1.26141	5.28e-12	0.192495	7.45e-19	-0.00508624	0.150742
AT3G09120	0.0209626	0.0151435	0.592915	0.00840068	0.146232	1.22e-06	-0.00232622	0.625516
AT3G09130	-0.00843704	0.156954	-0.90698	3.03e-07	-0.055061	0.000141767	0.00494512	0.0865341
AT3G09620	0.00258413	0.563703	-0.0823645	0.506015	-0.000805811	0.942817	-0.00395328	0.119472
AT3G09750	0.023359	1.35e-05	0.947228	3.76e-09	0.104521	1.49e-13	-0.00710413	0.016991
AT3G09790	0.0101742	0.0110081	0.0567201	0.61624	-0.0140113	0.157797	0.00390346	0.0827942
AT3G10240	-0.00815184	0.126499	-0.0545214	0.692959	-0.013151	0.325842	-0.00181396	0.528389
AT3G10510	0.0234779	6.63e-07	0.544552	8.92e-05	0.07567	2.22e-09	-0.009522	0.000632115
AT3G10585	-0.00460248	0.590996	-0.349467	0.132497	0.00975089	0.664689	-0.0014923	0.751015
AT3G10750	-0.0291944	5.4e-05	-0.0614477	0.708337	0.00590456	0.716216	-0.000970206	0.771615
AT3G10790	-0.00209485	0.68025	-0.131202	0.328851	-0.0325514	0.0122743	0.00219036	0.428748
AT3G10900	0.0332057	3.64e-05	0.92011	3.54e-05	0.168895	1.42e-10	-0.000831991	0.836731
AT3G10950	0.0181862	0.00860046	0.115778	0.572347	-0.0125345	0.534218	-0.00330995	0.4419
AT3G10990	0.00815097	0.115645	0.0908537	0.540464	0.00854685	0.555725	0.000519292	0.865214
AT3G11010	0.0102419	0.0569353	0.0605261	0.693081	0.0127688	0.361901	-0.00820095	0.0103679
AT3G11040	0.00763039	0.0661188	0.087528	0.443704	0.0316033	0.00232411	-0.00374135	0.0964631
AT3G11080	0.0130057	0.00905558	0.0582314	0.694418	0.0254428	0.0649428	0.00117839	0.687564
AT3G11160	0.0128488	0.00482757	0.4768	7.26e-05	0.0879601	5.28e-13	-0.00912605	0.000366524
AT3G11300	0.0179515	0.0211759	0.448681	0.0700382	0.0661162	0.00146156	-0.0185933	0.000195354
AT3G11325	0.00226055	0.605667	0.0109457	0.93124	0.00416568	0.702043	0.00208376	0.384895
AT3G11380	0.0104785	0.00646988	0.165921	0.126302	0.0213807	0.0322646	-0.00060959	0.775352
AT3G11385	-0.0137961	0.187732	0.330291	0.137203	-0.0361191	0.142428	0.00927419	0.0373003
AT3G11390	-0.00406032	0.571034	-0.212618	0.254498	-0.0179151	0.29232	-0.00363967	0.286634
AT3G11405	0.0113077	0.363584	-0.342658	0.231416	0.00607616	0.845281	-0.00364146	0.534608
AT3G11870	-0.00131492	0.882087	0.0327077	0.885598	0.00514759	0.800793	-0.00157048	0.727827
AT3G11920	0.00205563	0.609175	0.0819916	0.446189	0.00230402	0.813679	-0.00163947	0.444908
AT3G12000	-0.00586204	0.485125	0.0545712	0.811494	0.0518651	0.0205727	-0.00160584	0.716866
AT3G12420	0.0315152	8.81e-07	0.342167	0.078448	0.0953916	1.59e-06	-0.0146652	0.000312412
AT3G12850	-0.0204752	0.000763432	-0.370578	0.0160539	-0.0351499	0.00709996	-0.000980119	0.721342
AT3G12880	0.0377335	1.06e-07	0.600701	0.00140953	0.167366	2.87e-11	-0.00293808	0.451725
AT3G13020	-0.0192772	0.00909016	-0.804069	3.97e-05	-0.0345735	0.0295141	-0.000501259	0.877885
AT3G13760	0.00662483	0.099981	0.451862	7.28e-05	0.0225955	0.0211737	0.000463106	0.829289
AT3G14250	-0.0317579	4.91e-05	-0.665016	0.000842852	-0.0377679	0.0104608	0.00651829	0.0341128
AT3G14452	0.00311036	0.517722	0.0773507	0.550728	-0.006294	0.613913	0.00244511	0.353067
AT3G14480	0.0253598	3.81e-05	0.618095	0.000780503	0.190292	2.97e-15	-0.0112594	0.00349319
AT3G14490	0.00208181	0.79428	0.0268975	0.907758	-0.042494	0.0571972	0.00288786	0.523539
AT3G14640	0.0102299	0.0244436	-0.0218085	0.859029	0.0130126	0.297942	0.00142666	0.575153
AT3G14650	0.0271766	0.000475471	1.09323	9.26e-08	0.229138	7.56e-14	-0.0283213	3.1e-10
AT3G14710	-0.011632	0.0707058	-0.463183	0.00786666	-0.14812	2.69e-13	0.0112051	0.0004273
AT3G15270	-0.011139	0.653507	-0.0611398	0.856821	-0.0671027	0.246424	-0.0191508	0.00872171
AT3G16540	0.0124934	0.0100441	0.203456	0.138923	-0.00176542	0.895145	-0.00405756	0.165546
AT3G16550	0.012367	0.00357906	0.12595	0.287466	0.00204601	0.852458	0.00653968	0.00554541
AT3G16555	0.00525206	0.255859	0.436334	0.00067822	0.0240952	0.0282566	-0.00790072	0.00210464
AT3G16600	0.0043831	0.270857	0.0349417	0.742888	0.00695238	0.469685	-0.00527748	0.0131088
AT3G16712	0.00917432	0.199682	0.808044	1.44e-05	0.0315944	0.0461138	0.00594603	0.077907
AT3G16820	0.00949303	0.0717255	0.540961	0.000156144	0.0561541	0.000247777	-0.00426895	0.159359
AT3G16970	-0.00409583	0.296368	0.296537	0.00573746	0.00416186	0.663975	-0.00125506	0.562185
AT3G17225	-0.00869853	0.487607	0.152936	0.519558	-0.0177124	0.433535	0.000223871	0.953158
AT3G17230	0.00304076	0.423768	0.0888592	0.386406	0.00419115	0.653683	-0.00222845	0.277697
AT3G17265	0.00659901	0.0871889	0.209794	0.0513055	0.0342851	0.000405069	-0.00419083	0.0540683
AT3G17270	-0.00792981	0.224711	-0.120442	0.484912	0.0162685	0.273957	-0.00264067	0.423534
AT3G17280	0.0132034	0.020022	0.313238	0.060161	0.0381644	0.0085382	-0.0140492	5.76e-05
AT3G17320	-0.0149009	0.000670374	-0.10173	0.392327	-0.0555112	3.21e-07	0.00323919	0.167368
AT3G17370	-0.00430505	0.56562	0.474293	0.0152953	0.0175083	0.335982	-0.00310426	0.442879
AT3G17400	0.000538522	0.959287	-0.102992	0.684707	-0.0453962	0.0903116	0.0138197	0.0044516
AT3G17490	-0.00680139	0.326193	-0.0579877	0.751588	-0.00755114	0.641533	-0.0124348	0.000877328
AT3G17530	-0.0167012	0.00735583	-0.178374	0.259681	-0.04971	0.0018231	0.0117341	0.000248223
AT3G17560	0.00985092	0.0110314	0.327155	0.00284615	0.0953407	9.63e-19	-0.0125377	2.57e-07
AT3G17570	-0.0338459	2.93e-06	-0.596596	0.00125795	-0.0345281	0.0384001	-0.00264519	0.44926
AT3G17620	0.0119879	0.00390999	0.492606	2.22e-05	0.0693117	2.56e-10	-0.00103309	0.657109
AT3G18090	-0.00385633	0.359338	0.0231194	0.842853	0.000877717	0.930622	0.000396629	0.860833
AT3G18340	-0.00377846	0.740158	-0.336332	0.178017	-0.0241929	0.33946	0.00224403	0.637827
AT3G19040	0.00635765	0.0932747	0.35894	0.000835104	0.0344872	0.000289403	-0.00207622	0.318525
AT3G19070	-0.00804119	0.059395	-0.150988	0.179204	0.00241072	0.807386	0.00151247	0.486474
AT3G19140	0.0102914	0.0175814	-0.0808353	0.523885	0.0245603	0.0220967	-0.00165314	0.489638
AT3G19410	0.00803395	0.0670363	0.290399	0.0157415	0.0381092	0.000425148	0.00203543	0.38492
AT3G19515	0.0199475	9.99e-07	0.445422	9.23e-05	0.0675182	6.9e-11	0.00262062	0.23569
AT3G19560	0.00452142	0.445821	-0.323681	0.0760918	-0.0727184	9.19e-06	0.00764312	0.0140442
AT3G19610	0.01099	0.0815804	0.26348	0.143799	0.0343282	0.0574378	-0.0114717	0.00257219
AT3G19880	-0.0102121	0.0329836	-0.158296	0.214147	-0.0385516	0.000969923	0.00237044	0.34036
AT3G20030	0.0194781	0.00167331	0.195722	0.295848	-0.000717575	0.968099	-0.00739003	0.0619159
AT3G20690	0.00349787	0.507038	0.391402	0.00792412	0.0388418	0.0130366	-0.00301581	0.326998
AT3G20700	0.0210985	0.00116515	-0.195674	0.353252	-0.00364252	0.848142	-0.00734086	0.0811897
AT3G20935	0.0164209	6.49e-05	0.228691	0.0370531	0.0397888	6.13e-05	0.000782599	0.714195
AT3G20966	0.0123016	0.00615643	0.370731	0.00204705	0.0600788	6.24e-08	-0.000264468	0.908305
AT3G21130	0.0177352	0.00128201	0.882583	8.38e-08	0.118767	2.22e-10	-0.012441	0.000285985
AT3G21210	0.00931951	0.0236437	0.513421	6.98e-06	0.0535955	2.77e-07	0.00870284	0.000142949
AT3G21410	-0.0162091	0.0379969	-0.0284833	0.874711	0.0559491	0.00316617	0.00211906	0.556213
AT3G21860	0.011428	0.0225346	0.171731	0.236847	0.0305235	0.0195143	0.00171758	0.530382
AT3G21940	-0.0175917	0.0162853	0.171816	0.357552	-0.0115602	0.462966	-0.00459445	0.206624
AT3G22050	-0.0183465	0.00458635	-0.388015	0.0212622	-0.0738975	9.43e-06	0.000519744	0.878017
AT3G22053	-0.0218637	9.5e-05	-0.293893	0.0395051	-0.0269109	0.0238638	0.00340614	0.186596
AT3G22057	-0.0153445	0.00277342	-0.245989	0.0731656	-0.0306326	0.00724318	0.00116866	0.639892
AT3G22080	0.0145161	0.000164393	0.270595	0.00844001	0.032282	0.000560814	-0.000392835	0.844892
AT3G22345	0.00961837	0.0398885	0.354306	0.00697081	0.027435	0.0252589	0.00304873	0.238922
AT3G22410	-0.00790741	0.139425	-0.0803224	0.563168	-0.00465796	0.712457	0.000253114	0.926021
AT3G22415	-0.00560663	0.181171	0.019271	0.86648	-0.0334583	0.00372958	-0.000419069	0.862525
AT3G22421	0.00695991	0.168678	0.335299	0.0168724	0.0547415	3.12e-05	0.00322599	0.223867
AT3G22560	0.0154166	0.123983	-0.534743	0.0699355	-0.0231485	0.381723	0.00391971	0.440235
AT3G22700	0.0216677	0.0035114	0.0800828	0.697401	0.0140753	0.49995	0.00513129	0.19852
AT3G22710	0.0104981	0.0391282	0.054985	0.692576	-0.019602	0.139159	0.00696381	0.011685
AT3G22770	0.0102455	0.0460968	0.265761	0.073243	0.0351673	0.0152537	0.00903871	0.00117653
AT3G22870	0.0200277	0.00205252	0.652493	0.000555229	0.0744123	2.72e-06	-0.00649314	0.0665266
AT3G22920	-0.00527903	0.483295	-0.256541	0.17794	-0.0448409	0.0169201	0.00930361	0.00897736
AT3G22940	0.00975155	0.128508	-0.000655365	0.997349	0.0314117	0.0582505	0.00288731	0.411556
AT3G22961	0.00118078	0.758688	0.202974	0.0550612	0.0213868	0.0265953	0.00418802	0.0525577
AT3G23010	-0.011965	0.0110566	-0.259207	0.0339929	-0.013696	0.212814	0.000125786	0.958331
AT3G23110	0.00129758	0.742125	-0.103003	0.344501	-0.0262696	0.00876157	0.0035212	0.106998
AT3G23171	0.00536946	0.513868	0.15112	0.503259	0.0236314	0.327561	0.00301001	0.510421
AT3G23420	0.0147931	0.0282665	0.459646	0.010481	0.0910475	6.48e-06	-0.0050213	0.200529
AT3G23460	0.0255617	1.33e-08	0.691093	4.12e-08	0.0744281	9.81e-10	-0.00298698	0.233591
AT3G23510	-0.0182632	0.0143483	0.0110061	0.951252	-0.0141035	0.426984	0.00365265	0.308646
AT3G23650	0.0157924	0.0428508	0.0787451	0.700886	0.012955	0.533497	0.000666214	0.875485
AT3G23960	0.0115229	0.0161894	0.0354118	0.801047	0.0236991	0.0388946	-0.00458485	0.0788792
AT3G24508	0.0126771	0.0149573	0.484311	0.00044354	0.0616802	9.59e-06	-0.00242456	0.407918
AT3G24540	0.0208635	5.16e-06	0.174007	0.155901	0.0317336	0.00943171	-0.00202612	0.430188
AT3G24542	0.00509847	0.270736	0.370707	0.00281722	0.0432369	0.000382837	-0.00550627	0.0375122
AT3G24610	0.0134347	0.0202751	-0.0277359	0.868033	0.0439635	0.00895159	-0.00811434	0.0195503
AT3G24690	-0.0323275	0.00143962	-0.0394783	0.862817	0.0461701	0.0448759	-0.00228375	0.628023
AT3G24700	0.000808726	0.86457	-0.0915321	0.461255	0.00311028	0.784306	0.0029645	0.220108
AT3G24780	-0.00504051	0.197467	-0.105089	0.332008	-0.0263771	0.00659964	0.00403841	0.0590957
AT3G24860	0.00874146	0.282796	0.314545	0.0948744	-0.0177199	0.389521	-0.00545773	0.186336
AT3G24982	0.0151414	0.103186	0.387488	0.0855953	0.107361	1.28e-05	-0.00940958	0.0473823
AT3G25010	0.0264509	2.99e-06	0.774147	6.33e-07	0.0957171	1.99e-09	0.00276561	0.374665
AT3G25200	-0.00505485	0.425095	-0.20148	0.222159	-0.0260622	0.0994186	-0.00210243	0.53307
AT3G25221	-0.0179268	3.42e-05	-0.238756	0.0362715	-0.0475691	4.18e-06	-0.00392889	0.0768958
AT3G25233	0.00932386	0.193935	-0.175514	0.334028	-0.0178045	0.347012	-8.54e-05	0.982155
AT3G25270	0.00945067	0.286365	-0.480658	0.0467374	-0.0434582	0.0810083	0.00394919	0.39152
AT3G25460	0.0106619	0.00904093	0.0168204	0.876498	0.0279199	0.00454187	-0.00548007	0.0107061
AT3G25490	-0.00744994	0.2444	-0.325747	0.070218	-0.00283508	0.846745	0.00553387	0.0682774
AT3G25510	-0.00921845	0.0410015	-0.107713	0.375116	-0.0242047	0.0222368	0.00523626	0.0250703
AT3G25650	0.00214784	0.609799	0.161051	0.164286	0.0106356	0.314114	-0.00125361	0.590741
AT3G25727	-0.00286569	0.665108	-0.407794	0.0273002	-0.0177049	0.263366	0.000723769	0.823897
AT3G25810	0.000295949	0.965348	-0.172973	0.355958	-0.00146219	0.928848	0.0133986	4.53e-05
AT3G25850	-0.00101824	0.935346	0.00102917	0.99728	-0.0648597	0.0435124	0.00255391	0.665693
AT3G26010	0.00622999	0.365876	-0.0095544	0.959208	0.0136282	0.446684	0.010851	0.00186567
AT3G26160	-0.0130934	0.00185646	-0.0584193	0.603018	-0.0158665	0.109526	0.000243502	0.911515
AT3G26220	0.026569	0.000686243	-0.482491	0.0489231	-0.028255	0.261435	-0.00767624	0.117694
AT3G26240	-0.00221475	0.686993	-0.0988007	0.51068	0.0051877	0.718043	-0.00408593	0.176987
AT3G26270	-0.0150239	0.0919224	0.0364553	0.867377	-0.0363733	0.0447433	-0.00296077	0.411414
AT3G26445	0.0156794	0.019728	-0.0959497	0.631168	0.0166418	0.389044	-0.00251157	0.539263
AT3G26480	0.00406344	0.475735	0.29547	0.0484097	0.0520877	0.00046303	-0.00348827	0.263524
AT3G26616	0.00242467	0.659234	0.319065	0.03943	0.05543	0.000111254	-0.0115501	0.000449507
AT3G26820	-0.00539288	0.388994	0.0678999	0.668237	-0.00780988	0.58124	0.0101205	0.00053026
AT3G26855	0.000240331	0.953379	-0.0786883	0.490229	-0.0041029	0.702653	-0.0041166	0.088791
AT3G26922	0.0022948	0.644694	0.209779	0.125315	0.0144374	0.239791	-0.00669244	0.0177957
AT3G27040	0.0224553	0.000195447	0.355687	0.0404689	0.0346053	0.0629144	-0.00505502	0.170255
AT3G27473	0.0177635	0.000464611	0.158276	0.268613	0.00680117	0.610547	0.00468043	0.0937848
AT3G27490	0.021451	0.000441385	-0.0763384	0.671372	0.0145356	0.344741	0.0102684	0.00100433
AT3G27500	0.0177048	0.00891785	0.789346	6.35e-05	0.0354476	0.0619674	0.00346225	0.34744
AT3G27590	0.0387494	1.62e-08	0.526235	0.00158813	0.0802963	1.52e-05	0.00524287	0.12126
AT3G27680	0.00168149	0.732155	0.0199071	0.88055	-0.0260877	0.0363162	-0.00224221	0.407874
AT3G27720	0.0211213	0.00321954	-0.0290925	0.897904	-0.00591376	0.790083	-0.000401091	0.928572
AT3G27831	0.00332555	0.59046	0.0525788	0.769684	-0.0336975	0.0765143	0.00152622	0.671535
AT3G27860	0.0123642	0.173202	0.0615831	0.780378	0.146299	4.6e-07	0.00153848	0.74293
AT3G27906	0.00946564	0.131747	0.464409	0.00790906	0.0230992	0.162966	-0.00365555	0.319563
AT3G27910	-0.0153553	6.56e-05	-0.265906	0.00914267	-0.046641	1.15e-06	0.00439588	0.0335717
AT3G27980	-0.00352411	0.620943	0.0641182	0.753781	0.0149212	0.443572	0.0024725	0.532145
AT3G28020	-0.00438505	0.248453	0.300265	0.00432123	0.00376646	0.686748	-0.00116458	0.575259
AT3G28030	0.00825204	0.283609	-0.0958537	0.674453	0.028911	0.147797	0.000589984	0.892204
AT3G28060	0.0184965	2.76e-06	0.360795	0.000686312	0.0508744	1.71e-07	-0.00355417	0.0850792
AT3G28155	-0.00892577	0.120223	0.321047	0.0322028	0.0423351	0.00641431	0.00348185	0.248448
AT3G28223	-0.0236676	0.000111072	-0.134054	0.370277	0.00753528	0.632714	0.00327367	0.291072
AT3G28250	0.00322446	0.484471	0.201314	0.104523	0.04978	2.19e-05	-0.00507113	0.0507534
AT3G28260	0.00359709	0.476372	-0.0434737	0.745436	0.0149438	0.23356	0.0054365	0.0385538
AT3G28320	0.0143261	0.00510882	0.3404	0.0168279	0.0427508	0.00172717	0.00648842	0.0180359
AT3G28321	0.021789	0.000135909	0.134411	0.410929	0.0240593	0.151627	0.00280725	0.406598
AT3G28360	-0.00892983	0.0899349	0.120849	0.377465	0.0221066	0.0704826	-8.6e-05	0.974489
AT3G28415	0.00433496	0.538397	-0.189089	0.301109	0.0237845	0.175154	0.00690802	0.0429557
AT3G28610	-0.00250756	0.505143	-0.0215735	0.837751	-0.00156371	0.869099	-0.000503542	0.809946
AT3G28680	0.0129757	0.00308213	0.191735	0.108617	0.0732877	3.13e-10	-0.00425215	0.0830294
AT3G28770	0.0335798	9.45e-11	0.707875	5.2e-07	0.0902086	2.94e-10	0.00404991	0.144731
AT3G28870	0.00809059	0.0320134	0.0994417	0.324845	0.00678108	0.461157	-0.00036685	0.855133
AT3G28880	-0.00839989	0.120715	-0.534344	0.000647175	-0.0669679	9.62e-07	0.00644494	0.0182678
AT3G28925	0.00470735	0.373634	0.071373	0.609254	0.00749352	0.562014	-0.00338427	0.219775
AT3G28958	0.0213001	2.07e-07	0.301636	0.00417414	0.045998	2.11e-06	0.00378066	0.0702207
AT3G29033	-0.00848907	0.162335	-0.0276371	0.863637	0.0136649	0.372623	0.00141172	0.649522
AT3G29040	-0.00392749	0.343757	0.173581	0.124677	-0.0128538	0.202679	-0.00467776	0.0429905
AT3G29050	0.0138257	0.000359154	0.429214	5.33e-05	0.0782299	3.03e-14	-0.00274347	0.196563
AT3G29140	0.00143143	0.814309	-0.0279364	0.859423	0.032813	0.0303928	0.000385127	0.903096
AT3G29195	-0.00139264	0.790185	0.307289	0.0227853	0.0349071	0.00852279	-0.00407205	0.159392
AT3G29255	-2.48e-15	1	-2.82e-14	1	3e-16	1	1.94e-16	1
AT3G29340	0.0119799	0.00226132	0.319935	0.00259516	0.0144097	0.124721	-0.00783176	0.000377388
AT3G29380	-0.0094383	0.0199924	-0.209736	0.0533626	-0.0054168	0.575179	-0.000271963	0.898113
AT3G29410	-0.00831687	0.46464	-0.00214015	0.99245	-0.0517927	0.0638451	0.000729114	0.881561
AT3G29430	-0.00829503	0.286712	-0.00321616	0.985737	-0.0117968	0.556631	0.00973337	0.00723469
AT3G29450	-0.00927243	0.0807264	-0.315667	0.0194462	0.00765273	0.545751	0.00312038	0.238906
AT3G29580	0.00632953	0.333378	-0.144069	0.437408	0.0186206	0.303388	-0.00794068	0.0387872
AT3G29630	0.00255647	0.577574	-0.241915	0.0614323	0.0072804	0.537687	0.00221953	0.376663
AT3G29638	0.000947817	0.815973	0.354552	0.00158372	0.0420045	5.14e-05	-0.000742599	0.742174
AT3G29639	-0.00762924	0.0912007	0.156407	0.186747	-0.00634875	0.563266	0.0018097	0.448366
AT3G29680	0.0159579	0.0198798	0.234039	0.232653	0.0307207	0.132975	0.00182833	0.635123
AT3G29690	0.0105616	0.0115647	0.404431	0.000310243	0.0559208	1.19e-07	0.00230807	0.297581
AT3G29790	0.00224304	0.647265	0.117955	0.36249	0.00918137	0.430919	-0.000360435	0.887631
AT3G29791	-0.0162245	0.00101924	-0.284237	0.0224112	-0.0352943	0.00155908	-0.00696469	0.00491377
AT3G29800	0.00472198	0.36233	-0.0128073	0.927988	0.0100859	0.463875	-0.00207429	0.485518
AT3G29830	-0.0182559	0.0500455	0.121886	0.57775	-0.0442528	0.0274906	-0.00698898	0.118139
AT3G30200	0.00439024	0.383898	0.157409	0.279474	0.0431087	0.0011021	0.00920704	0.000903696
AT3G30220	-0.019487	0.000295197	-0.245539	0.0766498	-0.056089	6.96e-06	-0.000966504	0.712179
AT3G30230	-0.00654867	0.16124	0.0443239	0.735941	0.000160446	0.989761	-2.9e-06	0.999139
AT3G30280	-0.000393673	0.941159	-0.195286	0.185681	-0.000653942	0.961941	-0.000352855	0.906738
AT3G30290	-0.0138022	0.000554099	-0.383871	0.000345538	-0.0435114	1.02e-05	0.00149198	0.477621
AT3G30456	0.00499498	0.465059	-0.123563	0.547294	-0.0342024	0.0634411	-0.00656534	0.112356
AT3G30520	0.000734491	0.887412	0.0602724	0.684206	-0.00476644	0.744539	0.000739289	0.806605
AT3G30540	0.00265158	0.744317	-0.249534	0.282439	-0.0468654	0.0451747	-0.0058951	0.21745
AT3G31950	0.0106458	0.00677691	-0.083562	0.443472	0.0193268	0.0475067	-0.00309226	0.153253
AT3G32400	-0.0060942	0.194839	-0.174123	0.161983	-0.0162885	0.150304	0.00471027	0.0506848
AT3G42060	-0.00199625	0.600746	0.132411	0.213132	0.01159	0.217592	-0.0040196	0.0570617
AT3G42155	0.000427345	0.931682	-0.0846911	0.547968	0.00653145	0.57645	0.000960015	0.712557
AT3G42160	-0.000309842	0.961395	0.0515965	0.75328	0.0357063	0.0299366	-0.00731549	0.0389172
AT3G42770	0.0108642	0.0157972	0.167727	0.157645	0.0272346	0.0179018	0.0041216	0.0862543
AT3G42780	-0.00826421	0.0295741	-0.166044	0.115552	-0.0409065	2.03e-05	0.00409231	0.0528127
AT3G42786	-0.00960799	0.0207652	-0.144148	0.193533	-0.0160828	0.101785	0.00374269	0.0877287
AT3G42870	-0.00904932	0.0688171	-0.113992	0.402518	-0.0200886	0.0822714	0.0027638	0.272845
AT3G42970	0.0235848	0.00429018	0.0690879	0.742636	0.0554262	0.012112	-0.000204505	0.964276
AT3G43110	-0.000445494	0.957693	0.0607127	0.77431	0.0460272	0.0288131	-0.00276009	0.538558
AT3G43148	-0.0159148	0.00011294	0.00531975	0.960585	-0.0312653	0.00128554	0.000698032	0.741075
AT3G43153	0.0145532	0.00166581	0.19511	0.137711	0.0275045	0.0175147	-7.44e-05	0.976632
AT3G43160	0.00442668	0.558232	0.634371	0.00424825	0.0559539	0.00171674	0.00201445	0.585627
AT3G43250	0.0112786	0.120781	0.770313	0.000242511	0.131849	1.22e-06	-0.00247339	0.576517
AT3G43260	-0.0239826	0.0107229	0.240227	0.217607	0.0278356	0.179837	-0.00976947	0.0195483
AT3G43280	-0.0206487	6.32e-06	-0.0788671	0.484026	-0.0459668	1.49e-05	0.00418045	0.0604032
AT3G43290	-0.00220872	0.619095	0.0123063	0.918511	-0.0180872	0.0994013	0.0016054	0.498863
AT3G43291	0.00862286	0.12879	0.179606	0.272387	0.0846415	1.22e-07	-0.000791395	0.796469
AT3G43400	-0.000100817	0.985121	-0.271832	0.0595274	0.0125141	0.348227	-0.000138354	0.961099
AT3G43402	-0.011439	0.169572	-0.402699	0.071957	-0.0454283	0.0209577	-0.00627777	0.153419
AT3G43420	0.0192008	0.000310038	0.521234	0.000696221	0.0758441	2.54e-07	-0.00736056	0.0185206
AT3G43470	-0.00512754	0.174695	-0.100953	0.333458	-0.0146124	0.115686	0.00212933	0.305238
AT3G43490	-0.000705089	0.854322	0.198532	0.0587835	0.0182197	0.0540486	0.00104083	0.615803
AT3G43500	0.00618564	0.303412	0.194594	0.236648	0.0386799	0.0147918	-0.00136331	0.687259
AT3G43580	-0.0224313	0.0226473	-0.413451	0.0848476	-0.0353678	0.1348	-0.00334476	0.50248
AT3G43682	-0.0215661	0.0236666	-0.34578	0.150239	-0.102565	1.48e-05	0.00792206	0.0493165
AT3G43833	-0.0063405	0.321129	0.231046	0.172717	0.0169964	0.341091	-0.00654232	0.075696
AT3G43840	-0.0152726	0.0511737	-0.308075	0.123231	0.0166456	0.390666	-0.00235397	0.566898
AT3G43850	0.00288682	0.480136	0.133589	0.226035	0.0036405	0.71812	0.00335985	0.123928
AT3G43910	0.0178778	0.00747484	0.687602	0.000285116	0.0795432	1.56e-05	-0.00953181	0.0183882
AT3G43960	0.0106083	0.070828	0.507274	0.00183231	0.0826131	1.22e-07	0.00245686	0.433401
AT3G44080	0.0102601	0.00957243	0.227788	0.0357031	0.037016	0.000149636	-0.00436887	0.043335
AT3G44090	0.00346947	0.44098	0.013471	0.916887	-0.00570079	0.623355	-0.00324651	0.215973
AT3G44130	0.000944443	0.877056	0.0411053	0.80808	0.0257575	0.115836	0.00185529	0.584745
AT3G44180	0.0041267	0.282951	0.091519	0.383658	0.0107783	0.254957	-0.00515022	0.0139567
AT3G44230	0.0116737	0.0910908	0.183551	0.347715	0.0584635	0.00169373	-0.00335769	0.407153
AT3G44235	-0.00649148	0.151851	-0.219698	0.0704103	-0.0109659	0.313335	-0.00363567	0.136446
AT3G44480	0.0170875	0.0117119	0.207844	0.278996	0.020825	0.23956	-0.00355456	0.369346
AT3G44690	-6.37e-05	0.992763	0.493726	0.00981876	0.0432592	0.0152421	-0.00853348	0.0287842
AT3G44760	-0.00442335	0.243464	0.218491	0.0325263	0.018458	0.0466011	0.00176096	0.383679
AT3G44780	-0.00182668	0.71645	-0.296182	0.0403337	-0.0251953	0.0476916	0.0038591	0.152625
AT3G44790	0.00122112	0.828381	0.00273971	0.984665	-0.00156752	0.911117	-0.00115918	0.69742
AT3G44800	-0.018073	0.00129887	-0.489881	0.00114507	-0.0378717	0.00330559	-0.00303158	0.285369
AT3G44840	-0.00822366	0.31161	-0.0167375	0.939054	-0.0150134	0.420401	0.00619871	0.0927283
AT3G44870	0.0309479	0.0161821	0.234201	0.421671	0.0354688	0.213533	0.00542595	0.376654
AT3G44930	-0.00858326	0.29779	0.0991608	0.638449	-0.00033688	0.986205	-0.0151279	0.000377249
AT3G44980	-0.00190854	0.611524	0.0771691	0.456266	0.0150741	0.103695	-0.00288718	0.162226
AT3G44990	-0.00168148	0.657536	0.14825	0.146164	-0.000751535	0.935325	0.00309832	0.128995
AT3G45070	0.00157547	0.691735	0.0625876	0.556308	-0.00274185	0.777857	-0.000837415	0.692765
AT3G45080	-0.0138144	0.0862607	-0.196726	0.339305	0.0109882	0.558259	-0.00183983	0.643742
AT3G45150	-0.0216774	0.292824	-0.362136	0.35348	0.0863795	0.0839213	0.0180709	0.00221256
AT3G45220	0.00378849	0.495751	-0.039614	0.795944	-0.00335623	0.82531	-0.000204253	0.949302
AT3G45330	-0.000330046	0.961899	0.187165	0.311464	0.0155272	0.374916	0.00185735	0.617876
AT3G45390	0.0182131	1.9e-05	0.452919	5.15e-05	0.0529671	2.57e-07	-0.00146613	0.491667
AT3G45443	-0.0187487	0.00239948	-0.387024	0.0186635	-0.0620237	5.51e-05	0.00832587	0.0063959
AT3G45450	0.00997478	0.0423687	0.052502	0.720613	0.0348367	0.00980819	-0.00407492	0.161136
AT3G45460	0.0174316	0.00011376	-0.215153	0.0972267	0.00249598	0.829044	0.000254524	0.919565
AT3G45470	-0.00823614	0.118157	-0.220136	0.123872	-0.0466769	0.000594538	0.00588188	0.0373546
AT3G45480	-0.00905445	0.27638	0.13862	0.538593	0.0179157	0.37976	-0.0068871	0.136744
AT3G45500	0.0142293	0.00111862	0.307106	0.0140328	0.0300236	0.00802882	-0.00136769	0.585601
AT3G45510	0.0282322	5.89e-11	0.913419	4.32e-13	0.140177	1.82e-28	-0.011184	1.04e-05
AT3G45540	-0.000431958	0.923201	-0.180057	0.14931	-0.0169786	0.126558	0.00122465	0.611868
AT3G45560	0.0166227	0.000947445	0.0924871	0.451987	0.0220263	0.0560625	0.00108933	0.660983
AT3G45690	0.0134784	0.0144743	0.350718	0.0142277	0.0159852	0.210412	-0.00152089	0.578334
AT3G45700	0.014517	0.00392457	0.0785141	0.5996	-0.0242018	0.0902985	0.00055928	0.851978
AT3G45720	0.00667496	0.259241	-0.0482511	0.762147	-0.0305802	0.0423614	-0.00380799	0.237793
AT3G45800	0.00228388	0.556714	0.00014545	0.99892	-0.0114936	0.232275	0.000947026	0.655047
AT3G45860	0.0133225	0.000558485	0.26939	0.0126124	0.0496792	7.11e-07	0.00243088	0.252957
AT3G45910	0.00300401	0.428947	0.340161	0.00164289	0.0211506	0.0278626	0.00474568	0.027224
AT3G45920	0.0132131	0.00108013	0.32232	0.00349085	0.0297619	0.00228821	0.000763368	0.719382
AT3G45940	-0.000358122	0.937608	0.269974	0.0329214	0.0253029	0.0267128	-0.00518084	0.0457896
AT3G45950	-0.00873555	0.124794	-0.318254	0.0499593	-0.0707973	1.49e-06	0.00482619	0.093696
AT3G46050	-0.00867486	0.146682	-0.311737	0.0481154	-0.0679679	1.74e-05	0.00960021	0.00141665
AT3G46120	-0.00831647	0.0282822	0.0764112	0.453631	-0.00228613	0.804846	0.00170523	0.401132
AT3G46160	0.00860861	0.0356059	0.150335	0.178673	0.0271074	0.00776739	-0.00526651	0.0230541
AT3G46206	0.00604059	0.244744	0.0274322	0.848892	0.0159065	0.232529	0.00072478	0.800175
AT3G46330	-0.00760367	0.141878	0.0761457	0.561279	-0.000424034	0.972111	0.0047764	0.0631626
AT3G46470	-0.00393593	0.477087	0.0103689	0.942371	-0.000953293	0.947217	-0.00738111	0.0155158
AT3G46490	0.0103718	0.130107	0.188613	0.313216	0.01006	0.57501	-0.00941694	0.0167871
AT3G46530	0.0236956	0.00048051	0.230376	0.1858	0.0892864	1.54e-06	-0.00820048	0.0257827
AT3G46650	0.00403855	0.286721	0.00344671	0.973207	0.0113881	0.221436	0.000556044	0.785632
AT3G46666	0.00650501	0.176037	0.262894	0.0520556	0.0199626	0.116931	0.00209241	0.436557
AT3G46680	0.000358826	0.943875	-0.10639	0.464356	0.0023429	0.864834	0.000620175	0.832267
AT3G46700	-0.00617391	0.235808	0.192231	0.139011	0.0260023	0.0377562	-0.00151869	0.570128
AT3G46710	-0.00243502	0.866436	-0.285441	0.340275	-0.0150944	0.672261	-0.000549386	0.931776
AT3G46720	0.0204075	0.000109891	0.552077	0.000312276	0.0454844	0.00140391	0.000716168	0.812979
AT3G46730	-0.00525606	0.396374	0.137534	0.40705	0.015105	0.298417	0.00440079	0.152525
AT3G46800	0.0176295	7.15e-05	0.245286	0.0325896	0.0607668	1.96e-08	-0.00624466	0.00536203
AT3G46850	0.0194224	0.0065232	0.480969	0.0230406	0.0715825	0.000616447	-0.00991739	0.0271026
AT3G46901	-0.000629288	0.881814	0.0810717	0.463975	0.0129172	0.203624	-0.00312717	0.163955
AT3G46910	0.0033037	0.399679	0.0564437	0.591359	0.0304193	0.00176216	-0.00301927	0.154211
AT3G47020	0.00760714	0.16698	0.295176	0.0465019	0.00193088	0.883515	-0.00189266	0.506026
AT3G47100	0.0019423	0.726969	0.441687	0.00451248	0.0657988	2.99e-05	-0.0043448	0.164833
AT3G47110	0.0133409	0.0247084	0.425244	0.0140858	0.0912134	1.5e-06	-0.00616333	0.0915253
AT3G47130	0.000535184	0.887558	-0.042024	0.67908	-0.00229452	0.804327	-0.00178492	0.381003
AT3G47150	0.00745121	0.0840965	0.173317	0.126316	0.0291234	0.00466881	-0.000226793	0.918414
AT3G47170	-0.00246871	0.704685	-0.135385	0.454142	-0.0530513	0.00413373	-0.00368103	0.329046
AT3G47341	0.00793947	0.303938	-0.353307	0.140839	-0.02472	0.241624	-0.0106354	0.0234965
AT3G47543	0.0309771	2.82e-08	0.201044	0.230673	0.0670009	7.94e-05	-0.00181092	0.591492
AT3G48208	0.0483828	8.25e-13	0.905288	1.08e-06	0.155587	1.16e-12	-0.00643644	0.100423
AT3G48220	-0.0312303	0.00578957	0.0935908	0.666376	0.0818912	0.000842869	-0.0198629	1.78e-05
AT3G48298	0.00692584	0.0893866	-0.0828263	0.447957	0.00148085	0.881052	-0.000906269	0.677748
AT3G48344	0.0231892	0.00154427	0.147911	0.477786	0.0111978	0.59808	-0.0024346	0.582677
AT3G48346	0.0452448	1.31e-06	0.447774	0.0432581	0.0921411	0.00081519	-0.00478541	0.318533
AT3G48390	-0.0213363	0.00203092	0.346353	0.0277077	0.00514821	0.728289	-0.00904349	0.00747566
AT3G48620	-0.0027619	0.474529	0.0319103	0.767362	-0.00897416	0.353375	0.000374922	0.861386
AT3G48630	0.00601913	0.239388	0.0842487	0.539023	0.00211941	0.860228	0.00286534	0.288823
AT3G48640	0.0133181	0.00795612	0.287894	0.0424481	0.0461402	0.000233981	-0.000754028	0.781626
AT3G48770	-0.00699766	0.280775	0.178127	0.305885	0.00746257	0.643319	6.28e-05	0.985504
AT3G48830	0.00114674	0.763254	0.0816776	0.434068	0.0386511	5.08e-05	-0.0054747	0.0100745
AT3G49040	0.00256507	0.527575	0.192208	0.0913047	0.0251585	0.0131563	-0.00300297	0.189948
AT3G49130	-0.00408595	0.517925	-0.0875872	0.638171	-0.0680788	8.63e-05	0.00255273	0.462725
AT3G49340	-0.00498008	0.194571	0.018299	0.860822	0.0241297	0.0100062	-0.00820985	0.000146267
AT3G49510	-0.00368571	0.533771	0.127147	0.423203	-0.0294108	0.0331346	0.00280288	0.328695
AT3G49520	0.0133867	0.137514	0.00235172	0.992219	-0.00263918	0.911758	0.0105746	0.014762
AT3G49830	-0.0110848	0.118998	-0.441264	0.0230694	-0.065822	0.000413614	0.00685158	0.0573278
AT3G49970	0.0136023	0.0013212	0.459649	9.52e-05	0.0657389	8.29e-10	-0.00412094	0.0669491
AT3G49980	-0.00252837	0.728437	-0.267718	0.173767	-0.0130311	0.526376	0.0116156	0.00238239
AT3G50010	0.0100444	0.0297376	0.322265	0.0155166	0.0426804	0.000522185	-0.00291184	0.277482
AT3G50022	0.0242934	1.03e-05	0.702561	4.82e-06	0.12308	2.48e-12	-0.00373352	0.236337
AT3G50090	0.00325118	0.559256	-0.369155	0.0239056	-0.0315686	0.0374033	-0.0048938	0.134881
AT3G50110	0.0089962	0.0209851	0.535416	1.08e-06	0.0301127	0.00155716	-0.00430973	0.0420261
AT3G50160	0.00372374	0.572649	0.148838	0.429326	0.0303366	0.0819437	0.000305222	0.934599
AT3G50200	0.0117092	0.0425649	0.610532	0.000228173	0.101141	1.13e-07	-0.00293815	0.391761
AT3G50260	0.00127756	0.792492	0.367059	0.00519221	0.105046	8.12e-14	-0.00848158	0.00253229
AT3G50280	-0.00732775	0.296224	-0.0147187	0.934979	0.00479226	0.791208	0.00175283	0.630532
AT3G50290	-0.0171247	0.029833	-0.161038	0.423646	-0.0926404	5.47e-07	0.00412429	0.213865
AT3G50300	-0.0020419	0.818242	-0.111406	0.625743	0.0149904	0.498	0.00100598	0.82474
AT3G50320	-0.000174124	0.97096	0.234025	0.0672335	0.0542729	4.35e-05	0.00378354	0.160525
AT3G50420	0.0147213	0.0678877	-0.210103	0.369777	0.010802	0.649492	-0.0192551	3.12e-05
AT3G50730	0.0391081	2.99e-10	0.406589	0.0170532	0.0469015	0.0132056	0.00125828	0.724766
AT3G50760	0.016607	0.000688943	0.387066	0.00341969	0.0565268	4.45e-06	-0.00778477	0.00398547
AT3G50770	-0.00196458	0.777931	0.0927271	0.614504	0.00567568	0.750764	-0.0048435	0.218397
AT3G50800	0.0273688	0.00727212	0.555504	0.0301594	0.130245	3.53e-05	-0.0140549	0.0111495
AT3G50925	-0.00563799	0.208176	0.070265	0.557836	-0.0073407	0.506479	-0.00190037	0.437529
AT3G50930	0.00790864	0.333345	0.332035	0.125504	0.0730375	0.00255736	0.00286294	0.525898
AT3G51110	0.00393977	0.497053	0.163753	0.309748	0.0265896	0.089934	-0.00148627	0.645106
AT3G51171	0.00234158	0.798127	-0.0341416	0.892982	-0.035863	0.0687537	0.000646742	0.863497
AT3G51340	-0.0113192	0.117183	-0.0952554	0.625722	-0.00521363	0.76223	0.00126736	0.722293
AT3G51530	0.0250493	0.000586807	0.148047	0.459662	0.0634957	0.00152073	-0.000359427	0.923661
AT3G51690	0.0104792	0.0326585	0.380154	0.0060675	0.0421559	0.00205653	-0.000607679	0.8277
AT3G51700	0.035292	4.4e-08	0.639345	0.000169101	0.151716	8.61e-12	0.00184023	0.59533
AT3G51915	-0.0188512	0.0268293	0.371942	0.053517	0.0229321	0.19982	0.00163086	0.623166
AT3G52310	0.00395374	0.320301	0.361608	0.00103672	0.0439838	1.63e-05	-0.0067259	0.00329147
AT3G52330	0.000679347	0.900057	-0.272923	0.0598034	-0.0441101	0.00160837	0.00791731	0.0059479
AT3G52510	0.0106128	0.0465478	0.4903	0.00156463	0.0260447	0.0870882	-0.00346232	0.28198
AT3G52530	0.016017	0.00895568	0.86918	9.52e-07	0.108604	3.64e-08	0.00127857	0.714131
AT3G52570	0.0244832	3.95e-07	0.629952	1.06e-06	0.12151	3.24e-18	-0.00629993	0.0179311
AT3G52980	0.0234536	2.56e-07	0.475857	0.000297604	0.0658125	3.39e-06	-0.00199022	0.462463
AT3G53070	0.0162568	0.000693761	0.459242	0.00119749	0.0648388	7.69e-05	-0.00425211	0.144306
AT3G53290	-0.00710906	0.286905	-0.107145	0.533889	0.0240263	0.157683	-0.00872596	0.015773
AT3G53305	0.0108051	0.085787	0.0429073	0.811167	0.0288358	0.101822	-0.00390563	0.295845
AT3G53540	0.00826422	0.198876	0.362737	0.0505829	0.0168355	0.327625	0.00198066	0.593056
AT3G53550	-0.00667371	0.148823	-0.0949615	0.449384	-0.016727	0.143903	-0.00174206	0.492324
AT3G53640	0.00818865	0.0577439	0.0908861	0.446933	0.0461422	6.74e-05	-0.00645408	0.00986693
AT3G53910	0.0175306	0.00193443	0.199149	0.165877	0.0495212	0.00172102	-0.00912287	0.00338636
AT3G54160	0.0132548	0.122333	0.524452	0.0163114	0.10319	1.64e-05	-0.00132517	0.762531
AT3G54410	-0.0133319	0.0337205	-0.100714	0.475381	-0.0325587	0.0317776	-0.000409277	0.892945
AT3G54802	-0.00302093	0.702953	0.182705	0.373237	0.0429162	0.0254243	-0.00836815	0.0464026
AT3G54925	-0.0277905	3.54e-07	-0.454078	0.000682853	-0.0210931	0.0843192	0.00223891	0.395745
AT3G55210	0.000868518	0.900866	0.0148647	0.930064	0.0343377	0.0652348	-0.00261029	0.46966
AT3G55254	0.00789019	0.250671	0.10019	0.620318	0.00639827	0.739841	0.00389356	0.300564
AT3G55270	0.00159041	0.703941	0.129837	0.264718	0.0250058	0.0170851	-0.0014427	0.525666
AT3G55590	-0.00873991	0.301162	0.0847687	0.660991	0.0110849	0.588612	0.00626035	0.113394
AT3G55665	0.00774314	0.0705838	0.215355	0.0670636	0.0166038	0.159946	0.00454192	0.0613459
AT3G55670	-2.3e-06	0.999538	-0.0191369	0.860252	0.0147787	0.128882	-0.00023698	0.914302
AT3G55672	0.0159628	0.00162176	0.435276	0.00296517	0.0554248	5.68e-06	-0.0045919	0.0905133
AT3G55710	-0.00391975	0.464526	-0.0763826	0.583519	0.0232666	0.0658255	-0.00455163	0.0883581
AT3G55860	0.00090812	0.874837	-0.0416357	0.795646	-0.0517237	0.00146852	0.00937744	0.00386233
AT3G55930	0.0111677	0.0487556	0.43613	0.00483346	0.0199811	0.211334	0.00312364	0.34434
AT3G56100	-0.00166775	0.722402	0.162596	0.213412	0.0173841	0.132661	-0.00106604	0.670995
AT3G56300	-0.0109256	0.0454574	0.0508813	0.706502	-0.000818822	0.9505	-0.00238217	0.406679
AT3G56450	0.0189688	3.79e-06	0.315621	0.00539854	0.0694337	5.61e-11	-0.00497755	0.026654
AT3G56530	0.0464809	1.16e-10	0.884671	3.38e-06	0.214499	2.33e-12	-0.00148214	0.694918
AT3G56670	0.00448856	0.390196	0.434385	0.00084249	0.0591514	9.27e-06	-0.00964863	0.000683038
AT3G56700	-0.0124626	0.0520542	0.0412224	0.796875	0.0235515	0.120414	0.000374574	0.902577
AT3G56780	0.0105539	0.0683195	0.00460904	0.977669	0.00302942	0.854278	-0.00477988	0.153563
AT3G56790	0.00937621	0.14745	-0.0231924	0.899983	0.0298914	0.119258	-0.0086127	0.0246267
AT3G57072	0.0123223	0.0016563	0.310467	0.00414353	0.0604475	1.53e-09	0.000834073	0.690162
AT3G57180	0.00191989	0.608772	0.164837	0.105429	0.0178934	0.05274	-0.00063748	0.750996
AT3G57430	-0.0112877	0.00934308	-0.0889346	0.429303	-0.00983068	0.354009	0.00066259	0.772073
AT3G57460	0.0131654	0.00215641	0.31014	0.0071627	0.0620734	7.4e-09	-0.000282853	0.89807
AT3G57710	-0.0365088	1.17e-05	0.0701714	0.677918	-0.00484381	0.78306	-0.0164334	9.37e-06
AT3G57740	0.00802514	0.337707	-0.370684	0.143043	-0.0789213	0.00761543	-0.0166508	0.00163947
AT3G57770	-0.0306933	0.00105995	0.0171949	0.926128	-0.00158622	0.936863	-0.0103968	0.0091032
AT3G57790	-0.00110797	0.88256	-0.431479	0.0420488	-0.13945	4.84e-09	0.0102581	0.0112019
AT3G58200	-0.000580425	0.945912	-0.0959314	0.665789	0.0246404	0.26584	0.000282098	0.952552
AT3G58260	0.00919169	0.190302	0.362675	0.0716858	0.0331707	0.0985822	-0.00493145	0.238536
AT3G58330	0.0296356	1.16e-07	0.34918	0.0351067	0.148701	1.74e-17	-0.00411558	0.204395
AT3G58370	0.00624744	0.29758	0.216209	0.176122	0.0131578	0.411412	0.00686329	0.0405467
AT3G58390	-0.0266612	0.000128173	-0.523969	0.00272272	-0.147826	9.7e-14	0.00469615	0.163767
AT3G58410	-0.00115365	0.763186	-0.0501153	0.632489	-0.0118182	0.205482	-0.00451368	0.0320288
AT3G58440	0.00894236	0.0969839	0.113502	0.430466	0.094342	2.51e-10	0.000219022	0.939095
AT3G58770	0.0102243	0.158762	-0.0906121	0.679896	-0.0115967	0.536984	-0.00659693	0.130172
AT3G58820	-0.00357762	0.420724	-0.1336	0.280694	-0.0411467	0.000281317	0.00184621	0.452834
AT3G58860	0.00937628	0.100218	0.182534	0.289912	0.0524116	0.00866505	-0.00525004	0.13549
AT3G58877	0.00135845	0.822502	0.200358	0.224467	0.0887006	1.59e-07	-0.000200973	0.951222
AT3G58880	0.0145941	0.0538426	0.215761	0.351213	0.0128631	0.598335	-0.0102058	0.0371935
AT3G58890	0.00710202	0.0636844	0.285245	0.00778004	0.0481289	6.23e-07	-0.00708809	0.00109606
AT3G58920	0.0128739	0.0128733	0.481394	0.000921292	0.040591	0.0117139	-0.00474431	0.131363
AT3G58930	0.0193002	0.000172643	0.409174	0.00523863	0.0339681	0.0177409	-0.00416899	0.183156
AT3G58940	-0.0173235	0.0414378	-0.401513	0.0623424	-0.0094801	0.649988	-0.0119005	0.00669841
AT3G58950	-0.0045131	0.560762	-0.372063	0.0887681	-0.0415388	0.0380503	0.00550539	0.180173
AT3G59120	0.00461152	0.314242	0.582727	7.03e-06	0.0975358	3.31e-13	-0.00576971	0.03195
AT3G59130	0.0160402	0.00255036	0.405288	0.00722635	0.0449095	0.000568483	0.000368288	0.896148
AT3G59160	0.00208533	0.796899	-0.801372	0.000995838	-0.0437727	0.0224306	0.0120406	0.000640331
AT3G59180	-0.0222462	0.000271076	-0.673227	4.01e-05	-0.077242	9.34e-08	0.0151422	8.39e-07
AT3G59190	-0.038689	3.02e-05	-0.0274426	0.886489	0.0338115	0.0952409	-0.000366039	0.928524
AT3G59200	0.00915973	0.192325	-0.485905	0.0302588	0.0399194	0.0371289	0.00678967	0.0555963
AT3G59250	0.00881452	0.22895	0.172851	0.407248	0.023393	0.277075	-0.00282683	0.517899
AT3G59260	0.00215885	0.742515	0.0500346	0.763561	0.0205667	0.24341	-0.0017797	0.611712
AT3G59270	0.00576366	0.233215	-0.347481	0.0173752	0.0202221	0.078831	-0.000621569	0.810263
AT3G59460	0.0310251	1.05e-07	1.08831	6.96e-11	0.204328	3.9e-18	-0.00728482	0.0282567
AT3G59590	-0.031366	2.47e-07	-0.468363	0.00178726	-0.0548674	1.87e-05	0.00854963	0.00196155
AT3G59740	0.00482578	0.252891	-0.0911224	0.431188	-0.00600421	0.579783	0.000687866	0.768244
AT3G59750	0.0177213	1.25e-05	0.0602859	0.568315	0.0167144	0.0763022	-0.00153605	0.462279
AT3G60040	-0.00479292	0.368786	0.130949	0.356116	-0.0158022	0.193883	-0.00269225	0.321316
AT3G60440	0.011748	0.246786	0.246009	0.345124	0.0494273	0.0763028	0.00443849	0.410567
AT3G60897	-0.00942229	0.0149095	0.00472001	0.96463	-0.0502434	2.62e-07	0.00230099	0.283952
AT3G61035	0.0196438	8.21e-07	0.30706	0.00481272	0.0162188	0.0985542	-0.00162955	0.451073
AT3G61117	-0.00260545	0.63342	0.165881	0.227753	-0.00590995	0.667716	-0.00186062	0.524289
AT3G61571	-0.00612194	0.141922	0.102855	0.363955	0.0132296	0.183392	-0.00273196	0.221613
AT3G61940	-0.0293871	6.79e-12	-0.173233	0.1207	-0.0441406	1.99e-05	0.00497343	0.0274027
AT3G62336	0.00150518	0.708737	0.105151	0.315392	0.0207277	0.0326407	-0.000156457	0.941037
AT3G62350	0.0367976	3.45e-10	1.03449	2.26e-09	0.152135	5.21e-18	-0.0106774	0.00182807
AT3G62360	-0.0194614	0.025819	-0.170412	0.433699	-0.0548647	0.0030019	0.00637193	0.0696783
AT3G62440	0.0159096	0.00066852	0.0096455	0.938755	-0.0146342	0.197703	-0.00146352	0.572755
AT3G62740	0.000125068	0.975885	-0.0658125	0.555307	0.0242174	0.0280426	-0.000753826	0.7462
AT3G62850	-0.00714256	0.173374	-0.249967	0.0859817	-0.0870687	4.05e-09	0.00928488	0.00220763
AT3G63320	0.00889522	0.0549154	0.116598	0.367039	-0.00439016	0.712239	-0.00679244	0.015407
AT4G00070	-0.00735101	0.243529	-0.114526	0.500535	-0.0483087	0.00327246	-0.0030679	0.37936
AT4G00280	0.0169913	5.55e-05	0.23262	0.0528316	0.0385197	0.000220067	-0.00736902	0.00217822
AT4G00416	-0.0145417	0.000719377	-0.393699	0.000675779	-0.084156	5.55e-14	0.000733284	0.740522
AT4G00600	0.0206471	0.000684752	0.417515	0.0197414	0.127657	9.11e-08	-0.00323215	0.384099
AT4G00970	0.0417096	7.27e-06	-0.454183	0.0832939	-0.0827327	0.00524622	-0.0112537	0.0291022
AT4G00980	-0.0182384	1.6e-05	-0.288902	0.0108291	-0.0458719	5.99e-06	0.00310923	0.156386
AT4G01380	-0.0126167	0.0900712	-0.135062	0.502847	-0.0905071	3.17e-07	0.00901351	0.00740027
AT4G01671	-0.00160367	0.794897	-0.349269	0.0458944	-0.0859734	6.15e-07	0.00225655	0.506891
AT4G01925	-0.00748945	0.129727	-0.190884	0.161271	-0.0477631	6.66e-05	0.00138122	0.582573
AT4G02000	0.0172961	0.00109767	0.281052	0.0452562	0.0554246	7.74e-05	-0.00127898	0.657727
AT4G02180	-0.0136915	0.0539144	-0.255744	0.145179	-0.0472392	0.0035682	0.0022431	0.508548
AT4G02190	0.0209865	0.00049306	0.522863	0.002866	0.155675	9.69e-15	-0.0124861	0.000610842
AT4G02310	0.00459778	0.395754	-0.0815457	0.608138	0.00287282	0.845233	0.00374433	0.212701
AT4G02465	0.0140878	0.00359533	0.35005	0.00768232	8.1e-06	0.999463	-0.000926673	0.733757
AT4G02660	0.0156014	0.057828	0.144157	0.52811	0.0439685	0.0417384	-0.00700198	0.111219
AT4G02850	-0.0383557	0.00196297	-0.306551	0.229527	0.0528689	0.0593494	0.000436805	0.933142
AT4G02870	0.00160781	0.795026	-0.158607	0.375168	-0.0575458	0.00172015	0.00593951	0.0882264
AT4G02910	-0.00162435	0.83567	0.27091	0.152284	0.0423666	0.0302137	-0.00518625	0.20174
AT4G03380	0.0058655	0.347351	-0.496382	0.00995782	-0.0448275	0.0218533	0.00276075	0.453227
AT4G03440	0.017782	0.0155717	-0.00149503	0.994442	-0.0231149	0.261847	0.00713578	0.0772549
AT4G03443	-0.0136366	0.0912034	-0.170844	0.42076	0.0212446	0.293635	0.00287901	0.448349
AT4G03470	0.0141627	0.00199192	0.417557	0.00142456	0.0371536	0.00263219	-0.0015152	0.563751
AT4G03565	-0.000508215	0.949075	-0.236988	0.300221	0.0321148	0.244878	-0.00362863	0.421935
AT4G03570	0.00677562	0.279809	0.136877	0.417422	0.0144392	0.391242	0.0017175	0.636297
AT4G03580	-0.0020606	0.666458	0.0960881	0.47429	-0.0217664	0.0757191	-0.00228082	0.403323
AT4G03590	-0.00299343	0.533038	0.35067	0.00891119	-0.00606168	0.58954	-0.00712113	0.0056869
AT4G03630	-0.011668	0.00442004	0.0376212	0.730449	0.0276827	0.00434786	-0.00489689	0.0260315
AT4G03930	-0.0113072	0.0690728	-0.0652309	0.690632	-0.0275217	0.0843461	-0.000515607	0.876768
AT4G03940	-0.0218477	5.48e-07	-0.64653	6.16e-08	-0.0638687	1.24e-09	0.0025404	0.245432
AT4G04110	0.0150154	0.00897894	0.463433	0.0046409	0.0439063	0.00722701	-0.00665831	0.0585997
AT4G04220	0.0224188	3.84e-07	0.57223	7.69e-06	0.0558441	3.98e-06	-0.00680797	0.0102124
AT4G04404	-0.00580008	0.319844	-0.240337	0.131378	0.0261185	0.0796701	0.000430988	0.893007
AT4G04580	-0.00408447	0.470234	-0.115481	0.447642	-0.0212586	0.138529	-0.00190748	0.545938
AT4G04632	0.0133962	0.000834411	0.300703	0.00620827	0.04511	4.86e-06	-0.00648149	0.00334097
AT4G04650	-0.00561968	0.340614	-0.198234	0.205044	-0.0288896	0.0576782	0.00492668	0.118096
AT4G04690	0.00639167	0.152505	0.0822178	0.5175	-0.00342189	0.753336	0.000358359	0.881931
AT4G04745	0.00763026	0.237526	0.0900728	0.621851	0.0324053	0.106897	-0.001622	0.673282
AT4G04925	-0.00321656	0.62198	0.0202209	0.91042	0.0295338	0.0818691	-0.00437503	0.219438
AT4G04953	-0.0168748	0.0112887	-0.0235559	0.887049	-0.0386966	0.0082467	0.00713527	0.0175709
AT4G04957	0.00376375	0.400452	0.0207601	0.870182	0.000478496	0.964854	0.00205021	0.408109
AT4G04985	-0.000955992	0.893102	-0.180183	0.374623	0.00947394	0.684898	-0.00863917	0.039977
AT4G05030	0.00968405	0.232785	0.596394	0.0045688	0.0480972	0.016066	-0.00595263	0.15958
AT4G05080	0.0207548	5.54e-07	0.259369	0.0169274	0.04854	1.44e-06	-0.00628088	0.0042952
AT4G05150	0.0171437	0.000219966	0.26275	0.0513003	0.0323877	0.00784478	-0.00233399	0.36808
AT4G05210	0.0244532	3.64e-05	0.640755	0.000304154	0.104977	2.45e-06	-0.00653645	0.0827998
AT4G05240	0.0149511	0.000519929	0.482141	4.63e-05	0.0697389	9.6e-10	-0.00838777	0.000771866
AT4G05265	0.00880167	0.177373	0.175703	0.335226	0.038997	0.0293068	-0.00424328	0.265072
AT4G05310	-0.0107599	0.116516	0.229268	0.183451	0.00188784	0.910663	0.00352995	0.296278
AT4G05360	-0.0190985	0.000442566	-0.522984	0.000311275	-0.0394889	0.00214726	-0.006278	0.0240886
AT4G05380	0.0554348	3.58e-16	1.06147	1.16e-08	0.199511	7.97e-17	-0.0123193	0.00136293
AT4G05470	-0.00593065	0.26085	-0.00618446	0.965395	-0.00228185	0.871675	0.00478902	0.101317
AT4G05490	0.00315215	0.570677	0.240066	0.0971131	-0.00730902	0.589944	0.00280196	0.310888
AT4G05540	0.00153879	0.73296	-0.272889	0.0333542	0.00842898	0.431982	-0.00171533	0.475552
AT4G05632	-0.0306537	0.0004876	0.158927	0.42523	-0.0418967	0.0331003	0.000527456	0.899864
AT4G06526	0.000145049	0.973279	-0.389467	0.0018779	-0.00204988	0.856551	-0.00030456	0.901072
AT4G06688	0.00146469	0.712	-0.0443719	0.688167	0.0159089	0.12263	-0.00627681	0.00709592
AT4G07400	0.0434758	5.49e-18	0.978892	2.96e-12	0.171966	1.87e-21	-0.000812067	0.761166
AT4G07820	0.00266559	0.533376	-0.0897763	0.443139	-0.00865304	0.429681	0.000865665	0.718514
AT4G07825	0.00671137	0.077701	0.0189384	0.856855	0.00636224	0.495699	0.00036225	0.862203
AT4G08097	-0.00807801	0.186925	-0.00392599	0.981035	-0.0041313	0.795189	0.00135843	0.679354
AT4G08270	0.0101704	0.0255486	0.0680769	0.612434	0.0077218	0.518863	-0.00707775	0.0108318
AT4G08395	0.00631584	0.306893	0.0738953	0.6313	0.028306	0.0771055	0.000390711	0.906156
AT4G08430	-0.000195048	0.972401	0.056199	0.724267	-0.0461981	0.00159095	-0.00219608	0.491951
AT4G08470	0.0162261	0.000142002	0.0928175	0.418335	0.0557723	1.71e-07	0.000518939	0.817201
AT4G08560	0.0110865	0.00503119	0.655873	6.25e-09	0.0508492	1.62e-07	-0.00770793	0.000547993
AT4G08593	0.00893553	0.190036	0.00131542	0.994694	0.00863789	0.640751	0.00382793	0.311421
AT4G08640	-0.00639778	0.413716	-0.0220362	0.916034	-0.013111	0.4397	0.000774784	0.82268
AT4G08740	0.00645424	0.116348	0.11454	0.303189	0.0145209	0.147685	-0.000755699	0.73177
AT4G08760	-0.00741155	0.0556552	0.110871	0.302493	0.00464132	0.633517	0.00474284	0.0321612
AT4G08800	-0.00827652	0.186275	-0.357814	0.0259702	-0.0133511	0.363664	0.00649718	0.0307917
AT4G08878	0.00579875	0.256831	0.216453	0.112131	0.0147663	0.240145	-0.00137699	0.61508
AT4G08895	0.00744487	0.111028	0.134441	0.275316	0.0190816	0.100439	-0.000849961	0.736892
AT4G08930	-0.0220018	0.0240352	0.316628	0.145999	0.01651	0.489306	0.000571588	0.902895
AT4G08990	-0.0047739	0.552256	-0.126104	0.560226	-0.00663343	0.776562	-0.012161	0.00814712
AT4G09012	0.0289518	7.91e-12	0.72115	1.42e-09	0.0942199	6.26e-18	0.00232351	0.310213
AT4G09070	-0.0165259	0.066456	-0.260356	0.255367	-0.0013401	0.951346	-9.37e-05	0.98403
AT4G09440	0.0127657	0.0403173	-0.420592	0.0218729	-0.0551142	0.00241781	0.00352135	0.308057
AT4G09490	0.0100183	0.0803287	-0.493389	0.0017744	-0.0259943	0.105924	-0.00840913	0.0101889
AT4G09740	0.00327358	0.499058	0.0935472	0.501596	0.0050319	0.677128	-0.0019547	0.473702
AT4G09780	-0.00293478	0.696705	0.0298572	0.879183	0.0124113	0.494535	-0.000116996	0.97613
AT4G09795	-0.0053136	0.496639	-0.135725	0.512272	-0.0498936	0.0107672	0.00313277	0.423961
AT4G09920	0.0213664	4.33e-06	0.612279	6.12e-06	0.138478	5.09e-20	-0.005938	0.0330384
AT4G09930	-0.00478848	0.47765	-0.496593	0.0107712	-0.0594093	0.000600971	-0.00284613	0.435419
AT4G09940	-0.00800515	0.0911491	0.0810614	0.494578	-0.0122401	0.268302	0.00037851	0.873005
AT4G09965	0.0161253	6.31e-05	0.233673	0.0395277	0.0494685	1.98e-06	-0.00306091	0.179426
AT4G10190	0.00168298	0.787789	-0.0671733	0.715828	-0.0783608	2.11e-05	0.00697104	0.0482711
AT4G10200	0.00135658	0.758452	0.0784283	0.525822	-0.0249884	0.0210903	-0.00227488	0.336768
AT4G10210	-0.0221691	4.43e-05	-0.327835	0.0183986	-0.0974813	1.06e-12	0.00882416	0.000706054
AT4G10220	0.021139	0.00138072	0.445362	0.0214211	0.152714	1.31e-11	-0.00654603	0.101843
AT4G10300	0.0305805	6.52e-06	0.430479	0.0182061	0.106847	5.86e-08	-0.0077494	0.0414207
AT4G10490	-0.00100828	0.897692	-0.415184	0.069104	-0.0170673	0.393499	-0.00392455	0.385465
AT4G10560	0.0110734	0.0325794	-0.0449939	0.764642	0.00160528	0.908555	0.00608557	0.0375981
AT4G10670	-0.00463466	0.439889	-0.0529841	0.711301	0.00705259	0.630707	0.00208893	0.489729
AT4G10695	-0.00155664	0.833861	-0.690263	0.00310641	-0.131432	1.36e-06	0.00117908	0.779885
AT4G10740	-0.00168805	0.719572	-0.0501618	0.681506	0.0287763	0.0170545	-0.00402094	0.116108
AT4G10767	-0.0118418	0.00577091	-0.215447	0.0556343	-0.0578704	4.09e-08	0.00735028	0.000942129
AT4G11000	0.0396276	4.11e-17	0.80282	1.56e-09	0.153187	3.26e-27	-0.00701373	0.00764367
AT4G11170	-0.0060138	0.412676	-0.163648	0.432621	-0.0710516	0.000225839	0.00822117	0.0224624
AT4G11250	0.0145098	0.00108987	0.471732	0.000176934	0.0922885	2.56e-13	-0.00913583	0.000637048
AT4G11340	-0.0117178	0.0445357	-0.926496	6.93e-08	-0.0984021	1.59e-09	0.00602504	0.0485336
AT4G11440	0.0279535	7.42e-09	0.449168	0.000656295	0.0700286	2.64e-08	-0.00486104	0.0687722
AT4G11460	0.00512414	0.226567	-0.164622	0.172141	-0.0270226	0.0121276	0.000738956	0.753743
AT4G11480	0.0130443	0.000934135	0.125358	0.245693	0.017204	0.0713726	0.0028721	0.183434
AT4G11521	-0.026237	6.75e-08	-0.189671	0.111343	-0.0139359	0.193628	0.00284068	0.227752
AT4G11540	0.00942454	0.0212903	0.22286	0.0437634	0.0164021	0.0992422	-0.00107042	0.624401
AT4G11580	0.0137834	0.00124653	0.363822	0.00126967	0.0526555	8.89e-07	-0.00602088	0.0102054
AT4G11590	0.00124532	0.76071	0.205129	0.0658844	0.0301945	0.00236483	-0.00183878	0.40403
AT4G11670	0.00297074	0.441575	0.145944	0.177827	0.016095	0.102277	0.00197505	0.371122
AT4G11730	-0.000204718	0.978253	-0.151315	0.487956	0.020494	0.2618	0.000203372	0.95673
AT4G11770	-0.0125359	0.025255	-0.457866	0.00299414	-0.0408908	0.00235275	-0.000711148	0.80665
AT4G11845	0.011297	0.127244	0.184653	0.329081	0.0117236	0.570696	0.00143724	0.707722
AT4G11900	0.0184552	0.000801181	0.339271	0.0192792	0.0682249	4.99e-06	-0.00317662	0.297687
AT4G12005	0.00463631	0.248741	0.0813464	0.467886	-0.0210515	0.0369375	0.000194029	0.930177
AT4G12310	-0.00892246	0.157597	-0.0029432	0.986379	0.00347359	0.837424	0.00271776	0.425152
AT4G12330	0.0037005	0.423821	0.257878	0.0374205	0.0653578	5.62e-07	0.00136452	0.592651
AT4G12334	-0.00615015	0.34416	-0.289932	0.105434	-0.0412169	0.0106875	0.00323682	0.337743
AT4G12380	0.00476493	0.403551	0.284014	0.0502516	0.0143014	0.311155	0.000304279	0.917778
AT4G12617	0.0152068	0.044032	0.074841	0.726397	0.0376785	0.0528304	0.00207389	0.606023
AT4G12740	0.0107015	0.0167232	0.145006	0.242163	0.0904255	2.57e-12	-0.0033123	0.202281
AT4G12810	-0.0226339	0.000829409	-0.380417	0.0168982	-0.0555199	0.000266161	0.00409704	0.173359
AT4G12870	0.0165803	0.59288	0.0707399	0.845587	-0.111345	0.181427	-0.00990682	0.264572
AT4G12920	-0.0148847	0.00270215	-0.245384	0.0609408	-0.070933	6.15e-09	0.00209146	0.392759
AT4G13060	-0.00531656	0.319559	0.0674014	0.640498	0.049384	0.000370379	-0.000675936	0.81288
AT4G13130	-0.00963962	0.151273	-0.154657	0.405505	-0.0532962	0.00267359	0.00494263	0.162724
AT4G13266	0.00131603	0.853132	0.0417978	0.837289	-0.0806303	0.000119553	0.00601189	0.134159
AT4G13290	0.000848874	0.887476	-0.19371	0.263806	-0.024533	0.127389	-0.0021564	0.525942
AT4G13610	-0.000300704	0.941193	0.212368	0.0655593	0.023599	0.02139	0.000357906	0.873588
AT4G13620	-0.00243514	0.541592	-0.0862157	0.420186	-0.00702134	0.467618	-0.00236366	0.266547
AT4G13650	-0.00111985	0.871645	-0.285551	0.165723	-0.0401084	0.0245519	0.00667042	0.0577268
AT4G13680	-0.00129452	0.875645	0.400898	0.0669105	-0.00438448	0.824332	0.00485012	0.230085
AT4G13760	0.00433067	0.299793	0.200022	0.089116	0.0298196	0.00416769	0.000542223	0.812564
AT4G13800	-0.011326	0.45044	0.0420583	0.880057	0.0088363	0.811553	0.00104878	0.868673
AT4G13820	0.0111637	0.0778597	0.155863	0.379568	0.0559077	0.000825503	-0.00190762	0.591768
AT4G13880	-0.00099902	0.856671	-0.119069	0.459153	-0.0245107	0.0834655	0.00252346	0.403766
AT4G13885	0.00781701	0.06609	0.0833266	0.476288	0.0288528	0.00757467	-0.0057318	0.0146469
AT4G13920	0.0131367	0.0616518	0.21631	0.255287	0.0187359	0.273436	0.0011376	0.75775
AT4G13960	0.00252408	0.727067	0.167346	0.403212	0.0471837	0.0234142	0.0025736	0.518993
AT4G13965	-0.0206099	0.00179897	-0.191828	0.253379	-0.0415925	0.00475406	0.00405524	0.172754
AT4G13985	0.0183202	0.00169546	0.372149	0.0308625	0.0734105	1.23e-05	-0.00235262	0.507497
AT4G14105	-0.00278617	0.672154	-0.039836	0.816226	-0.0113206	0.452642	-0.00304673	0.371162
AT4G14165	0.00722141	0.070248	0.171675	0.104664	0.00841878	0.380691	-0.0025421	0.22274
AT4G14225	0.00810679	0.257996	0.0210076	0.908999	0.0230358	0.206302	0.0044161	0.232608
AT4G14251	0.00431527	0.298963	0.0445609	0.693088	0.0257894	0.0110074	-0.000201749	0.928267
AT4G14260	-0.0211946	5.93e-05	-0.379491	0.00688324	-0.0393744	0.00126893	0.00864175	0.00102237
AT4G14272	-0.00327482	0.402139	-0.391493	0.00023048	-0.00213633	0.820637	-0.00261224	0.208628
AT4G14368	0.00975086	0.0558907	0.329033	0.0191559	0.0236014	0.0722594	-0.000861107	0.763191
AT4G14370	-0.00638468	0.273855	-0.230034	0.147025	-0.0132083	0.400396	0.000286907	0.929919
AT4G14390	-0.014755	0.00287932	-0.333843	0.0100288	-0.0233958	0.039552	0.00303308	0.215082
AT4G14450	0.013295	0.00104247	0.290688	0.0110564	0.0112264	0.264286	-0.00651797	0.00530964
AT4G14670	-0.0157606	4.16e-05	-0.437188	3.88e-05	-0.0615798	1.93e-10	0.00116023	0.571123
AT4G15040	0.0076412	0.473187	-0.168099	0.520509	0.0428204	0.0989216	-0.000966216	0.856341
AT4G15060	-0.00290718	0.523337	0.151931	0.216406	0.00244562	0.826472	-0.00306284	0.220798
AT4G15070	-0.0191567	0.00744853	-0.0282659	0.87449	-0.0232469	0.176101	-0.00656507	0.0782914
AT4G15130	0.0260084	7.47e-07	0.642539	1.04e-06	0.0787789	3.36e-10	-0.00374314	0.126695
AT4G15180	0.00212452	0.687015	-0.0533984	0.703737	0.00556387	0.664733	-0.00167424	0.546451
AT4G15236	0.0152491	0.0341469	0.393447	0.0683538	0.0420047	0.0213591	-0.00515065	0.221091
AT4G15260	-0.00340738	0.538209	0.0401034	0.776361	0.0135505	0.340388	-0.00275842	0.366366
AT4G15310	0.0127235	0.00208215	0.369731	0.0010139	0.00818025	0.417064	-0.00655413	0.00313794
AT4G15320	0.00499086	0.226905	0.063112	0.570782	-0.0170455	0.0953004	0.00236736	0.305389
AT4G15370	-0.00632769	0.109367	-0.0100236	0.926063	-0.0173959	0.0741831	0.000524368	0.806195
AT4G15715	-0.00138804	0.711027	0.0370791	0.712862	-0.00432238	0.637405	0.0048705	0.0177622
AT4G15740	0.0135499	0.00723688	0.169477	0.191739	0.0428358	0.000397407	-0.0044313	0.0756661
AT4G15765	0.0169107	1.86e-05	0.198193	0.0594696	0.0291545	0.00273822	-0.00109228	0.603451
AT4G15810	0.00693274	0.504795	0.136552	0.606823	0.0631698	0.0150964	0.00182772	0.736252
AT4G15820	0.0166692	0.00279333	0.490579	0.000857231	0.0585369	1.2e-05	-0.00687241	0.0106323
AT4G15870	0.0155594	0.000312604	0.0495492	0.690642	0.0482514	3.49e-05	-0.000388235	0.874431
AT4G15950	0.00155926	0.72044	0.0385798	0.745592	0.00928406	0.389155	0.000126554	0.957615
AT4G15953	0.010805	0.00563846	0.181417	0.0856185	0.0291502	0.00222585	-0.00452274	0.0306525
AT4G15960	0.0246991	6.45e-05	0.388429	0.0355507	0.0966616	3.24e-06	-0.000477107	0.897685
AT4G15970	0.00776456	0.323055	0.14543	0.465054	0.0990961	9.79e-07	-0.0047951	0.199576
AT4G15975	0.0123194	0.00211479	0.246616	0.0265583	0.0368438	0.000330277	0.00219061	0.322033
AT4G16040	0.0100811	0.0368906	-0.00590768	0.966585	0.0462406	0.000498042	0.00042097	0.880594
AT4G16045	0.00732497	0.221722	0.0923107	0.55091	0.0104189	0.464922	-0.0040027	0.178548
AT4G16080	0.013346	0.000646698	0.373113	0.000495932	0.0811569	5.64e-16	-0.00800676	0.000308948
AT4G16095	0.0126017	0.00109034	0.342097	0.00140403	0.0600417	1.35e-09	-0.00443488	0.0358526
AT4G16110	0.00424874	0.282211	0.223308	0.0412481	0.0192965	0.0475551	0.000310016	0.884148
AT4G16144	0.0223694	0.222898	0.983713	0.0275108	0.0823201	0.0508783	-0.00728731	0.337745
AT4G16150	0.00142665	0.724849	0.214513	0.0562059	0.0225105	0.0251348	0.000327824	0.88104
AT4G16155	0.00135269	0.843144	-0.0430283	0.821614	-0.0369636	0.0565938	-0.00139573	0.716448
AT4G16220	0.00358332	0.352913	0.169284	0.10477	0.0173581	0.0669692	-0.00226017	0.275903
AT4G16250	0.00188997	0.662136	-0.145813	0.210465	-0.00801148	0.461829	0.00566555	0.0147172
AT4G16295	0.0274151	9.69e-05	0.65609	0.00223916	0.0635447	0.00100492	-0.0130401	0.00328019
AT4G16390	0.0616774	9.19e-20	1.61976	2.55e-17	0.286679	2.82e-18	-0.00106787	0.753834
AT4G16400	-0.000520031	0.917587	0.202116	0.125687	0.000183707	0.987724	-0.00352484	0.184545
AT4G16451	0.00606357	0.385892	0.132195	0.502849	0.00466549	0.814135	0.0011214	0.77953
AT4G16470	0.041951	4.98e-12	1.10097	4.47e-10	0.221148	6.45e-17	0.00117108	0.728801
AT4G16540	0.00126992	0.821574	-0.389453	0.0173405	-0.0257876	0.0776215	-0.00341533	0.291995
AT4G16550	0.0120715	0.00848931	0.251153	0.0463689	0.0280219	0.021105	-0.00109289	0.680854
AT4G16560	-0.00718647	0.188721	0.0543915	0.68982	0.00671242	0.597895	-0.000256455	0.925244
AT4G16620	0.0186672	1.39e-05	0.241662	0.0356311	0.0241076	0.0227629	-0.00144272	0.531226
AT4G16730	0.0125625	0.00335099	0.21682	0.0589616	0.0322097	0.00184102	0.00348458	0.129495
AT4G16790	0.00625534	0.214828	0.0661208	0.610738	0.0274753	0.0239089	-0.000292197	0.910272
AT4G16915	0.00659113	0.243612	0.203819	0.202585	0.0208098	0.140586	-0.00675844	0.0383633
AT4G16960	0.0190825	0.00150894	0.127038	0.448275	0.037467	0.0126155	-0.00420624	0.196304
AT4G17000	0.00376607	0.419838	-0.151072	0.235054	-0.00723538	0.535442	0.00376771	0.126157
AT4G17453	-0.00657161	0.401259	0.398305	0.0499262	0.0276804	0.151773	0.00146575	0.721097
AT4G17565	-0.0104015	0.0685523	-0.176335	0.226708	0.00603627	0.626514	-0.00307129	0.261767
AT4G17580	-2.37e-05	0.997367	-0.163065	0.439411	0.00710197	0.713033	0.00243628	0.54576
AT4G17780	0.0154067	0.0046104	0.302791	0.0569972	-0.0157503	0.273776	-0.0015566	0.627074
AT4G17850	-0.0165104	0.0325204	-0.0214363	0.918552	-0.0179959	0.334198	0.00391751	0.311008
AT4G17990	-0.00169896	0.766427	-0.220893	0.15631	0.00224188	0.878379	0.0067559	0.0193326
AT4G18150	-0.0165424	0.00608353	-0.0332165	0.827303	0.00385977	0.776243	0.00103342	0.728087
AT4G18260	-0.000510261	0.920172	0.148576	0.297743	0.0144773	0.238497	0.00386747	0.149977
AT4G18300	-0.00373014	0.348151	-0.118384	0.268314	-0.0138674	0.148327	0.0026616	0.204376
AT4G18500	0.0176841	0.0635165	0.349552	0.105507	0.044601	0.0890224	-0.00692828	0.1463
AT4G18540	0.0126319	0.00257631	0.422979	0.000198097	0.0306314	0.00240946	-5.26e-05	0.980827
AT4G18790	0.0319346	2.32e-06	0.440822	0.00957188	0.0864257	6.99e-06	0.000871762	0.812525
AT4G18840	-0.0100907	0.0208476	-0.125774	0.275135	-0.0382259	0.000290724	0.00625185	0.00582851
AT4G18870	-0.00321056	0.53257	-0.0722822	0.577041	0.00343857	0.779399	-0.00123698	0.640644
AT4G19020	-0.0351424	0.000497118	0.0730664	0.749438	-0.0455263	0.0116865	-0.00258226	0.479316
AT4G19050	-0.00610205	0.432865	-0.230844	0.240022	-0.0298114	0.128236	-0.00365228	0.372074
AT4G19470	-0.022793	0.0231469	-0.300618	0.19599	-0.00253008	0.908479	0.000836675	0.857655
AT4G19560	0.0259159	8.16e-09	0.477409	0.000175248	0.067425	1.81e-09	-0.00406204	0.0949613
AT4G19580	0.0248589	2.3e-06	0.37806	0.0133032	0.0406852	0.00232691	-0.000910681	0.75349
AT4G19620	0.000348994	0.934213	-0.195801	0.104987	-0.0305195	0.00523848	0.0031353	0.184514
AT4G19730	0.00251271	0.557584	0.204613	0.0845601	-0.000367603	0.972493	0.00257262	0.269981
AT4G19740	0.0146527	0.0132323	-0.193456	0.258498	0.0542191	0.000737234	0.00806371	0.01302
AT4G19820	0.00791839	0.178145	0.325989	0.0505591	0.0152568	0.349306	-0.00122666	0.724687
AT4G19910	0.00841137	0.0273261	0.137826	0.195263	0.0318425	0.000826708	0.000625585	0.76506
AT4G19920	0.0132205	0.0109754	0.124265	0.397111	0.0603286	3.91e-05	-0.00239764	0.430342
AT4G20235	0.00327412	0.511135	-0.227845	0.12895	0.000440269	0.97378	-0.0015456	0.597567
AT4G20450	0.0199495	0.00316007	0.595246	0.00240213	0.0428533	0.0150734	0.00270565	0.458603
AT4G20470	0.0204924	2.86e-07	0.258525	0.0149214	0.06258	1.92e-10	-0.00081283	0.696042
AT4G20480	0.00623545	0.467828	0.371	0.104862	-0.0164137	0.411882	-0.00776717	0.0776436
AT4G20800	0.0134783	0.0369918	0.352814	0.0549461	0.0977982	5.58e-08	-0.00501192	0.155059
AT4G20810	0.0107968	0.0681451	0.312597	0.0679795	0.0540225	0.000626018	-0.0013943	0.680642
AT4G20900	0.00664963	0.228705	0.342657	0.0148726	0.0449306	0.00152386	-0.00314145	0.294814
AT4G20920	-0.0334568	3.07e-08	-0.485107	0.0010938	-0.0928281	2.85e-11	0.00677246	0.0107503
AT4G21030	0.0169708	0.00101623	0.311769	0.030112	0.0381322	0.00513795	-0.000135405	0.963566
AT4G21050	0.0116649	0.0937073	0.0547557	0.798723	0.0554086	0.00426363	-0.0167836	8.78e-05
AT4G21140	0.00862759	0.144556	0.112851	0.486453	0.0915094	8.97e-07	0.00691523	0.0410325
AT4G21230	-0.0126127	0.00506702	0.143405	0.221282	0.00242102	0.818593	-0.000281023	0.904194
AT4G21326	0.000586197	0.876009	0.0854346	0.398445	0.0410673	1.34e-05	-0.00240869	0.233528
AT4G21900	0.00564681	0.157508	0.265673	0.0172769	0.0104041	0.30413	0.0010008	0.652764
AT4G22050	-0.00475709	0.470533	-0.227049	0.228694	-0.0544567	0.00424112	-0.00291079	0.441812
AT4G22100	0.00372324	0.56795	0.143723	0.42885	-0.0117695	0.454294	0.00470527	0.142443
AT4G22170	0.000636233	0.884186	-0.101667	0.391284	-0.0173818	0.101364	0.00190466	0.408394
AT4G22180	0.00580885	0.390233	-0.0766196	0.696317	-0.0333285	0.0722829	-0.00637134	0.120481
AT4G22390	-9.61e-05	0.986068	0.16554	0.250681	0.00443085	0.764751	4.83e-05	0.987138
AT4G22430	-0.0135205	0.00459605	-0.220354	0.0721312	-0.0410253	0.000347324	0.00255957	0.284452
AT4G22485	-0.000100346	0.988973	-0.388876	0.0744739	-0.0550189	0.00244039	0.00781934	0.0225467
AT4G22650	0.00294247	0.464427	0.0909916	0.397844	0.0137626	0.161524	-0.00478695	0.0292312
AT4G22660	-0.0273795	0.000613528	0.109637	0.501585	-0.0376348	0.0364284	0.00353154	0.312716
AT4G23000	0.00259392	0.543738	0.135289	0.241312	0.0200467	0.0555125	-0.00137539	0.541664
AT4G23120	0.0215446	0.000431523	0.191053	0.309732	0.0724545	0.000126355	0.000718943	0.849302
AT4G23150	0.0279542	0.000312591	0.538507	0.0103808	0.0898201	4.82e-05	-0.0116914	0.00943799
AT4G23200	0.0153784	0.00470097	0.535203	0.000722202	0.037308	0.00431773	-0.00694299	0.0230556
AT4G23300	-0.0131373	0.0213078	0.140378	0.324541	0.0448407	0.00103002	-0.0108457	0.000415301
AT4G23320	0.0361029	4.21e-08	0.860131	1.06e-05	0.147065	1.21e-13	-0.0183656	7.92e-06
AT4G23370	0.0103124	0.0668708	0.297493	0.0459193	0.0632626	5.82e-06	-0.00212972	0.450277
AT4G23390	0.0103976	0.140507	-0.0319261	0.877494	0.0377887	0.0526643	0.00284137	0.491754
AT4G23760	-0.00112575	0.8518	-0.1049	0.476316	-0.0327126	0.0322908	-0.00371013	0.244624
AT4G24010	0.00753855	0.138519	0.147138	0.2923	0.0505068	7.33e-05	0.00199835	0.454111
AT4G24300	-0.00496511	0.3301	-0.0391238	0.768977	-0.0208896	0.0761672	-0.00297688	0.254612
AT4G24410	0.0435393	5.28e-18	1.41716	6.75e-20	0.187022	1.36e-26	-0.000339227	0.896301
AT4G24600	0.00461762	0.229167	-0.0457629	0.66234	0.00851221	0.363318	0.00636029	0.00316413
AT4G24650	0.010672	0.11415	-0.0938629	0.661879	-0.0438234	0.0557186	0.00429734	0.277981
AT4G24860	0.00260942	0.62053	-0.192461	0.204968	0.033152	0.0248425	-0.00467319	0.123826
AT4G25900	0.0128862	0.115165	0.911939	2.79e-05	0.0947923	0.000137621	-0.00411969	0.359295
AT4G25920	-0.00217286	0.590956	-0.00365832	0.972661	-0.00639589	0.53387	0.00372891	0.091137
AT4G25930	0.0356952	2.89e-08	0.822335	1.18e-05	0.0809872	1.02e-06	-0.0122284	0.00129581
AT4G25960	0.00399585	0.364919	0.244053	0.0381868	0.0408189	0.000181915	-0.000551596	0.812371
AT4G25980	-0.0243142	0.00110827	-0.42659	0.0208868	-0.0375609	0.021861	-0.000978301	0.782706
AT4G26170	0.00476835	0.285722	0.301742	0.0142372	0.018538	0.0955141	0.000278166	0.90898
AT4G26280	0.010833	0.121788	-0.0819102	0.647764	0.0307705	0.0601059	-0.00518078	0.13392
AT4G26288	-0.0325056	0.00276669	-0.0714661	0.752254	-0.0655453	0.00590891	-0.00421845	0.378878
AT4G26590	0.00322762	0.395144	0.0316397	0.760487	-0.0384436	6.04e-05	0.00242063	0.241987
AT4G26730	0.0134037	0.0474216	0.149753	0.462803	-0.02828	0.127847	-0.00465864	0.267082
AT4G26920	-5.66e-05	0.992256	-0.212302	0.218107	-0.021577	0.124919	0.00998142	0.0011339
AT4G27930	0.0172424	4.14e-05	0.479677	7.52e-05	0.0613139	1.13e-06	-0.00147495	0.545608
AT4G28130	0.00403027	0.306982	0.292545	0.00560652	0.0443902	4.79e-06	-0.00494971	0.0200358
AT4G28690	0.00855739	0.259776	0.263405	0.181064	-0.000910215	0.961178	0.0002558	0.94737
AT4G28920	-0.00108766	0.88014	-0.507693	0.0111942	-0.107147	3.92e-07	-0.00265254	0.521274
AT4G28930	0.0205178	0.00663011	-0.145944	0.47669	0.022187	0.290842	-0.0063364	0.135019
AT4G29300	0.0237761	0.00099423	0.763054	0.00012163	0.10556	2.18e-06	-0.00301433	0.46826
AT4G29550	0.000605541	0.918565	-0.173987	0.28372	-0.0170092	0.259781	0.0130876	1.87e-05
AT4G29970	-0.0044151	0.374396	0.232421	0.0775507	0.0476615	5.87e-05	-0.0120568	2.02e-05
AT4G30540	-0.019936	0.0275444	-0.344353	0.0803533	-0.103898	2.29e-06	0.00481888	0.210901
AT4G30680	0.00552452	0.255877	0.307097	0.0241184	0.035095	0.00405462	0.00132343	0.613825
AT4G30750	0.0113401	0.100362	0.0178655	0.929575	0.092852	1.19e-08	-0.0128963	0.000753061
AT4G30970	-0.00285102	0.506471	0.267058	0.0263067	0.030534	0.00448926	-0.00167643	0.468543
AT4G31380	0.00863645	0.0313152	0.182988	0.0923018	0.0542339	1.1e-07	-0.00178101	0.406709
AT4G31620	0.0204059	0.00428916	0.882028	1.24e-05	0.0761379	0.000500854	0.00690361	0.0677686
AT4G31650	0.0346723	4.35e-08	0.446318	0.014562	0.138157	2.79e-13	-0.0111326	0.00336373
AT4G31660	-0.015817	0.0179302	-0.0502851	0.754961	-0.0191621	0.196193	0.00646412	0.0308771
AT4G31670	-0.00741429	0.325885	0.491334	0.00607395	0.0175413	0.337061	-0.00503411	0.193585
AT4G31690	-0.012735	0.00924661	-0.285744	0.0329214	-0.0245769	0.047149	0.000879025	0.7422
AT4G32990	-0.00144808	0.718173	-0.0310187	0.770442	-0.0316792	0.00122967	0.00420808	0.0491221
AT4G33290	-0.00177603	0.639866	-0.189768	0.0722915	-0.0402576	2.6e-05	0.00897003	5.3e-05
AT4G33320	0.0202261	0.00791946	0.645791	0.00265363	0.155518	2.85e-10	-0.00361862	0.404691
AT4G33585	-0.019854	5.34e-07	-0.223392	0.0280724	-0.0311971	0.000840809	-0.00265215	0.191739
AT4G34131	0.010245	0.360534	-0.500661	0.0666324	-0.127254	0.000127046	-0.000902581	0.871781
AT4G34170	0.0307921	6.75e-13	0.525134	5.87e-06	0.105618	2.36e-19	-0.0126588	4.37e-07
AT4G34272	0.0189586	1.17e-05	0.311801	0.00767559	0.0718322	5.19e-09	-0.00381602	0.117514
AT4G34300	0.0209921	0.000113274	0.454143	0.00148734	0.11077	4.62e-12	-0.000395784	0.890003
AT4G34690	-0.00237801	0.606525	-0.174954	0.158272	-0.0435581	0.000425248	-0.000286636	0.915583
AT4G34930	0.0158096	0.00015654	0.267999	0.0216701	0.0745361	6.66e-12	-0.00246389	0.2847
AT4G35120	0.0181125	0.000197768	0.234942	0.0688414	0.0629465	4.72e-06	-0.00211415	0.447385
AT4G35150	0.0241249	8.34e-05	0.421295	0.00737555	0.0378609	0.0214172	-0.00878647	0.0101037
AT4G35263	-0.00166037	0.717986	-0.0808458	0.492997	-0.0199828	0.0914597	0.00392529	0.113081
AT4G35295	0.00716395	0.0698695	0.234713	0.0311584	0.0374914	0.000152026	-0.00308067	0.146343
AT4G35335	0.00181619	0.698699	-0.0321485	0.806058	0.0118198	0.30595	-0.00214185	0.395244
AT4G35680	0.0105984	0.00853443	0.326505	0.00205306	0.0508757	2.61e-07	-0.00181505	0.392071
AT4G35820	0.0482742	8.09e-12	1.31225	1.08e-10	0.240635	1.46e-17	-0.0173127	3.49e-05
AT4G36000	-0.0105677	0.00685078	-0.133397	0.208951	-0.035748	0.000230467	0.00219701	0.295964
AT4G36120	0.00620712	0.147295	0.127811	0.260217	0.003213	0.756668	0.0041242	0.0642343
AT4G36170	0.0151883	0.059858	-0.0325523	0.874465	-0.00311311	0.893714	-0.01509	0.000421457
AT4G36268	-0.00604244	0.140315	-0.184065	0.0956722	-0.0301547	0.00232636	-7.17e-05	0.973184
AT4G36460	-0.00732643	0.228534	0.00759928	0.962793	-0.00797035	0.62112	-0.00295828	0.384857
AT4G36510	0.0298866	3.23e-06	0.20934	0.273217	0.0803385	1.48e-05	-0.000866859	0.821293
AT4G36560	-0.00677656	0.587068	-0.58212	0.0684969	-0.0982603	0.00115885	-0.000233692	0.965864
AT4G36925	0.0152896	0.0989437	0.248767	0.254215	0.0339468	0.141609	-0.0108049	0.0172233
AT4G37022	0.0142697	0.000401043	0.0846775	0.435009	0.0560029	4.02e-08	-0.00502732	0.0205889
AT4G37230	0.0113663	0.196791	0.448626	0.0288373	0.00841728	0.678544	0.0101494	0.00779277
AT4G37860	-0.00621741	0.204197	-0.000640861	0.996195	-0.0103607	0.402929	-0.0124484	2.05e-06
AT4G38030	0.0529159	1.05e-13	1.02507	2.09e-07	0.138063	2.61e-10	-0.0303659	8.07e-12
AT4G38070	0.00179554	0.755297	0.0694536	0.654929	0.00613388	0.684746	-0.00360998	0.275542
AT4G38730	0.00384884	0.320636	0.219344	0.0359105	0.0245764	0.0111671	-0.00422397	0.0488434
AT4G38990	0.00837123	0.263461	-0.0523136	0.811867	0.0658471	0.00117709	0.00553185	0.125131
AT4G39020	0.00598317	0.110795	0.415918	0.000103912	0.0664635	1.88e-11	0.000942291	0.64578
AT4G39060	-0.00880011	0.051219	-0.0849065	0.484931	-0.0120208	0.252608	0.00100083	0.665461
AT4G39130	0.0182166	0.00591751	0.349866	0.0783521	0.05391	0.00743499	0.00500116	0.173095
AT4G39590	0.025391	2.15e-05	0.205162	0.233406	0.0536927	0.000219303	0.00104469	0.73147
AT4G39745	-0.00994499	0.0203166	-0.118314	0.303238	-0.0128394	0.226677	0.000359822	0.876998
AT4G40100	0.0185308	0.00880398	0.802482	1.52e-05	0.0679315	4.78e-05	-0.00440445	0.183833
AT5G01050	0.0139763	0.0505428	-0.814913	0.00063494	-0.114533	4.95e-07	-0.00657541	0.136775
AT5G01150	0.0127599	0.00102521	0.0852397	0.41926	0.0407648	2.95e-05	-0.000113806	0.956985
AT5G01330	0.00252679	0.601175	-0.0160044	0.904885	0.0470175	0.00071332	-0.00237409	0.386237
AT5G01480	-0.00166822	0.752135	-0.1203	0.405416	-0.015371	0.320158	-0.00148069	0.628447
AT5G02140	0.00624524	0.163215	0.223113	0.0704764	0.0333863	0.00465278	-0.00991734	0.000190252
AT5G02210	0.0197098	0.00039895	0.28205	0.102499	0.0635529	9.88e-05	-0.0188659	2.82e-07
AT5G02340	-0.0111296	0.0774563	-0.389479	0.0213047	-0.00553471	0.734232	0.00758388	0.0203565
AT5G02360	0.0170428	4.98e-05	0.191893	0.106798	0.0811003	3.4e-12	-0.0085437	0.000656153
AT5G02510	-0.0209867	0.0582023	-0.0353675	0.890035	-0.0781801	0.000860998	0.0103081	0.0163235
AT5G02660	0.000505367	0.895548	-0.0611499	0.557248	-0.0200938	0.0370709	0.00105864	0.614566
AT5G02900	0.0270197	3.28e-05	0.490887	0.0116615	0.0807375	8.68e-05	-0.0205834	2.81e-06
AT5G02920	-0.00286872	0.650806	-0.0567448	0.734064	0.0119015	0.450721	0.00423497	0.192277
AT5G02990	0.00819462	0.301713	-0.143399	0.533279	-0.0239965	0.267071	0.00543086	0.220681
AT5G03010	-0.00275686	0.646833	0.0114793	0.948216	-0.00847944	0.625212	0.0066799	0.0571592
AT5G03020	0.00948732	0.0254033	0.0224577	0.840824	0.0629111	2.35e-09	0.000353404	0.873623
AT5G03090	0.0073591	0.326426	0.0384263	0.86473	-0.0112883	0.595804	0.00464174	0.283296
AT5G03390	0.0164538	0.0103028	0.587783	0.000634011	0.0620335	0.000497278	-0.0114639	0.00231918
AT5G03400	0.00227167	0.669318	0.32699	0.0226119	-0.000489345	0.972349	-0.000914459	0.76045
AT5G03600	-0.00667735	0.155653	-0.0994491	0.408209	-0.019482	0.0815353	-0.000679158	0.77836
AT5G03810	0.024812	0.00046982	-0.233477	0.280336	-0.0759104	0.000664417	0.00493326	0.245719
AT5G03830	0.0113147	0.00585389	0.0970263	0.378149	0.0216827	0.0334703	-0.00289648	0.197032
AT5G04210	0.0337885	8.7e-08	0.86628	1.43e-06	0.105102	3.73e-08	-0.00627046	0.103412
AT5G04400	-0.0088842	0.0249647	0.172963	0.113131	0.0297852	0.00202872	-0.00378812	0.0773356
AT5G04630	-0.00266935	0.626284	0.313996	0.0414342	0.0377475	0.0148699	-0.000388236	0.901777
AT5G05020	-0.0134372	0.0155823	-0.222254	0.12827	-0.0243309	0.0705084	0.00602879	0.0336911
AT5G05030	-0.0124016	0.0435949	-0.0259592	0.869349	0.000502864	0.972387	0.00137972	0.662615
AT5G05150	0.0108761	0.0110187	0.416489	0.000371291	0.0267831	0.0105372	-0.00201208	0.375936
AT5G05280	0.0179182	0.0186774	0.224822	0.262752	0.0350183	0.101913	-0.00770875	0.0719515
AT5G05430	-0.00735914	0.363882	-0.322293	0.0935886	-0.027003	0.180482	0.00453584	0.250194
AT5G05530	0.00111363	0.881376	0.0378309	0.853273	0.0609123	0.000949126	-0.00137979	0.72556
AT5G05720	-0.00724919	0.172356	-0.0265766	0.851929	0.00549655	0.645493	0.00723992	0.00980672
AT5G05750	0.00278027	0.534311	0.264804	0.0240606	0.0398587	0.000184339	-0.000324308	0.892617
AT5G06000	-0.00363503	0.644156	0.0574359	0.797799	-0.0528202	0.0166144	0.00574297	0.175416
AT5G06040	0.00328625	0.518394	-0.108881	0.453734	0.0188943	0.124828	0.00508077	0.0562084
AT5G06043	-0.035133	5.15e-12	-0.528429	1.59e-05	-0.0643626	5.35e-09	0.00620931	0.00675966
AT5G06790	0.0201022	0.00183079	0.0633943	0.735719	0.0370355	0.0336916	-0.00429544	0.260289
AT5G06860	-0.0118976	0.0636843	-0.349611	0.0310074	-0.0828889	1.33e-06	0.00991201	0.0022249
AT5G07000	0.00914065	0.088018	0.02733	0.841029	0.00158131	0.90961	-0.00764015	0.0101038
AT5G07200	-0.0143339	0.0222203	0.115855	0.424073	0.00383019	0.786626	-0.00364362	0.235554
AT5G07225	-0.000821533	0.905561	-0.236805	0.173527	-0.0730893	0.000282338	0.00334437	0.340516
AT5G07570	-0.0032481	0.586885	-0.15476	0.362968	-0.0433267	0.00314175	0.00495067	0.082943
AT5G07690	0.0382537	4.39e-05	0.269739	0.297929	0.185038	3.43e-07	0.00537212	0.243794
AT5G08090	0.0255369	4.15e-07	0.333795	0.0191139	0.0562465	2.59e-06	-0.000340928	0.897551
AT5G08695	0.00283145	0.573221	-0.00259657	0.98538	0.00238708	0.842184	-0.00108965	0.679525
AT5G09210	0.0328726	6.57e-11	0.386228	0.00660104	0.0542478	1.24e-05	-0.00377876	0.175942
AT5G09320	0.0382747	8.96e-09	0.834999	2.23e-05	0.0437119	0.0232427	-0.0024083	0.533713
AT5G09340	0.0439316	2.36e-10	1.0621	1.29e-07	0.167476	1.82e-14	-0.0143625	0.000637092
AT5G09700	0.00626915	0.139367	0.392929	0.000829976	0.0165479	0.127367	0.00193064	0.420949
AT5G10040	-0.0160122	3.86e-05	-0.151427	0.13536	-0.0397403	2.3e-05	-0.00338498	0.0955071
AT5G10230	0.0286865	2.55e-11	0.269841	0.0206567	0.0647127	3.78e-09	0.00552767	0.0147851
AT5G10570	0.0152315	0.0553322	0.985806	1.02e-06	0.236124	3.83e-12	-0.0032279	0.47461
AT5G10800	0.00342677	0.496858	0.0277012	0.849592	0.0230162	0.0823025	-0.00200086	0.498546
AT5G11100	-0.0030115	0.528314	-0.219798	0.113089	-0.0182281	0.111782	-0.00187725	0.466917
AT5G11180	0.010975	0.0155438	0.46766	0.000254076	0.0645162	5.17e-07	-0.0113129	4.64e-05
AT5G11250	-0.0111475	0.130666	-0.0266703	0.890085	-0.0133807	0.454517	0.00795805	0.0241351
AT5G11370	0.00988175	0.0596068	0.386966	0.00945389	0.0525462	0.000395621	0.00238657	0.428465
AT5G11412	0.0119206	0.00385938	0.101384	0.351195	0.0102331	0.296356	-0.0018551	0.390795
AT5G11470	0.0265734	2.18e-05	0.454667	0.0135208	0.0928258	9.59e-07	0.000940786	0.798583
AT5G11660	-0.0222962	0.000152866	-0.287695	0.0454463	-0.0329373	0.00889325	-0.00829065	0.00343055
AT5G11830	-0.0502725	2.82e-05	-0.11905	0.609574	-0.0103148	0.665645	-0.00484756	0.32559
AT5G12090	0.0167242	0.000220885	-0.122195	0.366368	-0.00663443	0.54657	0.000291467	0.905955
AT5G13370	0.0221832	0.000365277	0.801396	3.9e-06	0.111016	4.38e-09	-0.0036492	0.266846
AT5G13917	0.0157882	0.0103464	-0.0411126	0.811703	0.0799172	6.9e-06	0.0143773	9.39e-06
AT5G13940	-0.000726783	0.849672	0.0372596	0.718401	0.0133311	0.156215	0.000342957	0.867301
AT5G14160	-0.00503493	0.377371	-0.277343	0.0766147	-0.00888557	0.52741	0.00587382	0.047723
AT5G14300	0.0266648	0.000212402	1.07353	1.54e-07	0.0926207	4.67e-07	-0.00788604	0.042132
AT5G14350	0.00143077	0.853502	-0.0968281	0.60687	0.0649986	0.00102921	-0.00144492	0.722746
AT5G14860	0.0545127	1.29e-12	1.39065	1.8e-10	0.183885	2.84e-13	-0.022339	5.34e-07
AT5G14900	-0.00996961	0.252464	0.334151	0.090496	0.0928398	1.8e-05	-0.00834117	0.052671
AT5G15040	0.0201007	0.0181068	-0.181481	0.390969	-0.0147389	0.533745	-0.00372927	0.41288
AT5G15254	0.0290185	0.000561777	0.4248	0.0431887	0.0716218	0.000435043	0.000433398	0.903185
AT5G16090	0.0181457	0.0107438	-0.138094	0.534931	-0.0384976	0.0906777	-0.0118867	0.0102773
AT5G16320	-0.0205076	0.0364132	-0.244953	0.298596	0.0342701	0.135692	0.00495835	0.246682
AT5G16330	0.0177239	0.0672607	0.149459	0.626969	0.0187451	0.405443	0.00756644	0.168234
AT5G16580	0.0259048	0.0033975	0.676974	0.00494219	0.109163	7.99e-05	-0.000680837	0.882068
AT5G16700	0.00761443	0.290456	-0.202842	0.347985	0.0303085	0.0513345	0.00199836	0.560919
AT5G16900	0.0152543	0.00943646	0.645827	0.000122267	0.0921227	7.07e-08	-0.0119601	0.000768799
AT5G17040	0.00822563	0.0579265	0.135053	0.271805	0.000930243	0.930186	-0.00920876	0.000317371
AT5G17100	0.0335412	2.15e-13	0.517552	2.08e-05	0.0716636	3.6e-10	-0.00462417	0.0546414
AT5G17180	0.01205	0.00600095	0.361176	0.00321666	0.0214796	0.0376303	0.00531021	0.0281489
AT5G17370	0.00260394	0.643098	0.0442931	0.772271	0.00242775	0.864028	0.00377469	0.207604
AT5G17680	-0.0143913	0.122694	-0.753752	0.00255088	-0.0412363	0.0430566	0.00409464	0.284137
AT5G17730	-0.00716794	0.200241	0.0641283	0.639517	-0.012014	0.369353	0.0105124	0.000108332
AT5G17740	0.00897504	0.0649428	0.428809	0.000767017	0.027599	0.0248889	0.00380188	0.130888
AT5G17750	-0.0162834	0.0332982	-0.184366	0.326471	-0.0315264	0.0631497	0.0119182	0.000319314
AT5G17830	0.0187002	3.06e-06	0.21296	0.0398757	0.0336871	0.00040091	0.000393271	0.847363
AT5G17950	-0.00242034	0.585106	-0.007005	0.951799	0.0108165	0.299898	0.00092231	0.683182
AT5G18040	0.00370427	0.335509	0.126758	0.223457	0.00801383	0.408876	-0.00108992	0.608735
AT5G18060	-0.00257245	0.650816	0.0593341	0.688221	0.00226459	0.874237	-0.00769166	0.0154605
AT5G18065	0.0160358	3.35e-05	0.426422	7.8e-05	0.075046	1.03e-13	-0.00335565	0.113682
AT5G18300	-0.0228282	0.449095	-0.185002	0.596555	-0.195381	0.00938206	0.00544234	0.527765
AT5G18340	-0.00884805	0.11267	-0.114586	0.443294	0.0279037	0.0600025	-0.000933574	0.757995
AT5G18510	-0.00519674	0.237145	0.142277	0.244347	-0.00188864	0.856805	0.00287889	0.22023
AT5G18730	0.0186554	2.99e-06	0.13033	0.22702	0.04495	1.34e-05	-0.00910427	9.54e-05
AT5G18740	0.00521556	0.211036	0.0147899	0.893788	-0.0187288	0.0667419	0.00678793	0.00353523
AT5G18770	0.0217044	0.00067419	0.441693	0.00554831	0.0498234	0.00236226	-0.00267932	0.40575
AT5G18890	-0.0179382	0.00221137	0.179569	0.214537	0.0438373	0.00401377	-0.00430473	0.161697
AT5G19170	0.000180888	0.969938	0.196484	0.131579	0.0460891	0.000428241	0.000860258	0.750153
AT5G19720	-0.00177451	0.668755	-0.130972	0.263679	-0.0462888	9.43e-06	0.000143515	0.94903
AT5G20560	0.00281334	0.553567	0.186314	0.174894	-0.0027757	0.819425	-0.00178059	0.521855
AT5G21030	0.00397822	0.331185	0.426669	0.000132149	0.0374436	0.000300712	0.00236577	0.279175
AT5G21125	0.00190057	0.628888	0.151067	0.167794	-0.00748798	0.441333	-0.00194814	0.37673
AT5G22150	0.0294682	2.13e-07	0.738079	7.44e-06	0.108667	5.47e-13	-0.0151054	9.85e-06
AT5G22170	0.0310915	2.17e-10	0.747386	1.1e-07	0.118267	9.16e-17	-0.00404894	0.126288
AT5G22180	-0.00930545	0.0221651	-0.0260698	0.807418	-0.0302716	0.00223373	-0.000541987	0.80231
AT5G22190	0.0159604	0.0194318	0.0242169	0.897948	0.00523604	0.787433	0.0014869	0.698942
AT5G22570	-0.0250753	6.9e-06	-0.113397	0.403893	-0.0474429	0.000150831	0.00386315	0.141836
AT5G22590	0.0141676	0.00480568	0.489253	0.000916451	0.0483403	6.12e-05	-0.00377119	0.166492
AT5G22680	0.00959164	0.0156421	0.0439556	0.685766	-0.00758156	0.435213	0.000621244	0.769907
AT5G22730	-0.0208233	0.0331637	-0.234903	0.341758	-0.044115	0.0492248	0.00706033	0.0861689
AT5G22990	-0.0302239	0.00272917	-0.591712	0.0162234	-0.151288	5.83e-08	0.0192377	3.58e-06
AT5G23460	0.0260781	4.24e-09	0.61135	1.63e-06	0.166279	4.03e-27	-0.00284808	0.253501
AT5G23480	0.000637071	0.868934	-0.130923	0.232294	-0.0536044	7.34e-07	0.00638929	0.00635984
AT5G23900	0.025061	1.92e-09	0.84128	1.14e-12	0.102631	1.63e-19	-0.0031071	0.164391
AT5G23908	-0.0268099	1.65e-05	-0.322488	0.0385677	-0.0904904	5.56e-09	0.00741463	0.01165
AT5G23980	-0.0101444	0.0548308	-0.503552	0.000760381	-0.0847242	1.8e-09	0.00230722	0.394819
AT5G24050	-0.0221815	0.0181549	-0.702089	0.00434569	-0.066272	0.000855305	0.00789921	0.0290553
AT5G24250	0.0231333	0.000344707	0.449746	0.0062194	0.0400871	0.0115752	-0.00187883	0.571311
AT5G24280	-0.00951964	0.139178	0.239005	0.159289	-0.0141454	0.356369	-0.00268553	0.420539
AT5G24470	0.0073035	0.0947126	0.427975	0.00082	0.0668649	1.29e-08	0.00172449	0.507276
AT5G24480	0.00164642	0.713177	0.0153957	0.902251	-0.000695029	0.948844	0.004961	0.0385777
AT5G24930	-0.013616	0.0301731	0.186542	0.242239	-0.011621	0.460148	0.00342722	0.294591
AT5G24950	-0.00359134	0.458306	-0.370004	0.00738857	-0.0322929	0.00668509	0.00668282	0.00852985
AT5G24960	0.00238014	0.747434	0.0321421	0.875897	-0.0624844	0.00438053	0.00352948	0.399313
AT5G25030	-0.0013022	0.841331	-0.0968321	0.569881	-0.00312379	0.856074	0.00359069	0.282905
AT5G25230	0.00129964	0.795504	0.131093	0.303663	0.0199495	0.110589	-0.00175685	0.509896
AT5G25300	0.00235177	0.535771	-0.116881	0.264427	-0.0182794	0.0496744	-0.00478886	0.0236375
AT5G25410	0.00877279	0.184833	0.232246	0.174849	0.0908337	6.51e-06	-0.000226537	0.94784
AT5G25415	0.00651802	0.0857702	-0.224543	0.0327446	0.0100067	0.280878	-0.00463427	0.0258621
AT5G25420	0.00133938	0.855753	-0.0868513	0.678909	0.0167205	0.387871	0.00241065	0.544321
AT5G25425	-0.0200391	0.00898823	-0.348329	0.0727566	-0.0196529	0.237657	0.00276248	0.439854
AT5G25600	-0.00504715	0.181613	-0.350327	0.000932895	-0.0294703	0.00158495	-0.0044979	0.0332173
AT5G25790	0.0263857	6.33e-07	0.427746	0.00188487	0.0673666	3.11e-06	-0.00294746	0.31577
AT5G25850	0.0173639	0.000267013	0.0274312	0.844019	0.0752659	1.43e-08	-0.00513437	0.0707962
AT5G25860	-0.0130809	0.0375729	-0.0839908	0.610573	-0.0320629	0.0594649	0.00438705	0.189699
AT5G25910	-0.0205002	9.46e-06	-0.183638	0.118085	-0.0133349	0.204793	0.00188177	0.41775
AT5G26130	0.0125899	0.053437	0.207778	0.280759	-0.0506402	0.00770642	0.00199827	0.605225
AT5G26262	-0.00247618	0.573634	-0.242716	0.044737	-0.0278502	0.011777	0.00174277	0.477946
AT5G26290	0.00943106	0.0217823	0.12886	0.236773	0.0157524	0.112904	0.00381465	0.0916498
AT5G26320	-0.000772026	0.918437	-0.538176	0.0171912	-0.0466839	0.0266268	-0.00140611	0.737468
AT5G26580	0.005739	0.21398	0.457264	0.000458526	0.0284217	0.0288405	-0.00089957	0.734102
AT5G26848	0.0184917	0.00207495	0.22903	0.133957	0.0222964	0.0841592	-0.00485066	0.0782121
AT5G26970	0.016763	0.00110652	0.049632	0.736255	-0.00127672	0.92899	0.0027956	0.354775
AT5G27010	-0.00930167	0.0289788	-0.0385011	0.743735	-0.0160511	0.121185	-0.00120305	0.600638
AT5G27140	0.0092417	0.134559	0.181498	0.318362	0.0340904	0.0270561	0.0021566	0.5143
AT5G27170	-0.0130155	0.131869	-0.440351	0.0560942	-0.0302179	0.153241	0.00689053	0.108934
AT5G27340	-0.000962994	0.867235	-0.0394347	0.809169	0.01502	0.338161	0.00482024	0.113211
AT5G27360	-0.00512299	0.335386	0.039989	0.785977	0.04074	0.00152113	0.00381624	0.16437
AT5G27630	0.00433903	0.525487	-0.162321	0.42547	-0.0120643	0.463253	-0.00406488	0.274175
AT5G27750	0.0113774	0.125211	-0.233796	0.336386	-0.0621407	0.00972254	-0.00795795	0.0983811
AT5G27790	0.00761017	0.270283	-0.188061	0.355269	-0.0281566	0.109952	0.00895646	0.00946856
AT5G27800	-0.0113833	0.0557882	-0.363429	0.0295809	-0.0531799	0.000205791	0.0029627	0.313958
AT5G27890	0.00852579	0.0304598	0.162736	0.131841	0.0196867	0.0434505	0.00181381	0.402137
AT5G27944	-0.00855219	0.209918	0.0522017	0.75487	0.0308062	0.0637328	0.00130752	0.69975
AT5G27945	0.017886	0.00121893	0.587999	0.000120324	0.0852436	4.68e-09	-0.00982553	0.00138577
AT5G27967	-0.0196338	0.0284693	-0.353227	0.0821996	-0.0579264	0.00225945	0.00368414	0.299273
AT5G27980	-0.0036373	0.508204	-0.145447	0.305708	0.0115043	0.395362	-0.00173594	0.548427
AT5G28210	0.0143764	0.0288503	0.419023	0.0150736	-0.00733617	0.665778	-0.00800863	0.0313397
AT5G28295	0.00564524	0.357383	-0.157218	0.38905	-0.0749463	2.17e-05	-0.0060349	0.107967
AT5G28400	-0.0105712	0.202167	-0.0335472	0.872135	-0.0325447	0.0893421	-0.00227349	0.58737
AT5G28465	0.00225305	0.593606	-0.174045	0.136327	-0.0271366	0.0154053	-0.00064827	0.78788
AT5G28491	-0.00566492	0.474096	-0.48524	0.0259356	-0.0025203	0.890456	0.00208511	0.558359
AT5G28550	0.00959602	0.0730094	0.467375	0.00149065	0.0353574	0.012326	-0.00461885	0.141378
AT5G28590	-0.0119504	0.00228474	-0.302121	0.00561663	-0.0612364	2.17e-09	0.00527979	0.0145959
AT5G28730	-0.00461974	0.299426	-0.206515	0.0972422	-0.0158332	0.144433	-0.000314957	0.895283
AT5G28780	0.000320176	0.934859	0.194255	0.0786182	0.0266813	0.00914489	-0.00499125	0.0314409
AT5G28810	-0.00283717	0.636607	0.191859	0.222737	0.0181193	0.201327	-0.0117023	0.000496847
AT5G28823	-0.00168177	0.716534	0.0563832	0.663697	-0.0117235	0.31779	-0.000429035	0.863936
AT5G28885	-0.0130264	0.0513744	0.155976	0.32091	-0.0442006	0.00924154	-0.00491382	0.155368
AT5G28919	0.00682459	0.121977	-0.260756	0.0378261	0.0415861	0.000225645	0.00401808	0.0922887
AT5G28920	0.0128135	0.042732	0.660194	0.000180375	-0.0202615	0.21181	0.00618461	0.0626552
AT5G28950	-0.00215791	0.739645	-0.627772	0.00143	-0.0128881	0.402995	0.00279394	0.396107
AT5G29044	-0.00090959	0.908962	-1.03805	5.77e-05	-0.109858	1.18e-05	0.00356769	0.401445
AT5G29070	-0.00561999	0.192938	-0.0801111	0.499406	-0.0169853	0.123679	-0.00493546	0.0449389
AT5G29210	-0.00146553	0.822885	0.22155	0.198107	0.00664734	0.685196	-0.0139961	0.000159799
AT5G30341	-0.0222098	0.0326742	0.594793	0.0167151	0.0044925	0.88065	-0.0154324	0.00380189
AT5G32460	0.0133479	0.00343526	-0.168466	0.216871	0.0397549	0.000787134	-0.00195139	0.445072
AT5G32590	-0.0103706	0.179167	-0.0367724	0.863028	-0.0177931	0.370156	0.0100396	0.0224702
AT5G32613	-0.000803503	0.836782	0.395246	0.00037474	0.0279289	0.00451439	0.0059751	0.00972806
AT5G33393	0.000909952	0.868803	-0.0360663	0.806464	-0.0259299	0.0558229	0.00228996	0.431345
AT5G34828	0.00373837	0.332797	0.107867	0.306555	0.0254879	0.00760837	0.00400637	0.0557889
AT5G34869	-0.0100482	0.158383	-0.444991	0.0247812	-0.072202	7.05e-05	-0.00189381	0.618287
AT5G35050	0.000664614	0.897099	0.0656358	0.65582	0.0295911	0.0312331	-0.00538293	0.0754369
AT5G35230	-0.0166498	0.000224149	-0.0230824	0.848543	-0.0270724	0.0143673	-0.0040942	0.0810182
AT5G35375	0.0143837	0.0367277	0.471391	0.0141484	0.0222035	0.167051	-0.0102677	0.0066389
AT5G35475	-0.0115051	0.0310387	0.0510511	0.715293	-0.0149063	0.235173	-0.000229092	0.934222
AT5G35480	0.00361943	0.667918	-0.334476	0.160685	0.0453466	0.054159	-0.00431404	0.373204
AT5G35510	-0.0212851	0.00224591	-0.237657	0.168597	-0.00770582	0.59826	0.00422917	0.167961
AT5G35695	-0.000654248	0.904051	-0.0656936	0.655318	0.0280073	0.0361448	-0.00426718	0.156338
AT5G35715	-0.0125526	0.00872349	-0.177541	0.160661	0.0146947	0.187159	0.000680432	0.780352
AT5G35737	0.0362388	5.45e-17	0.525448	4.33e-06	0.0949347	5.01e-18	-0.00979837	2.01e-05
AT5G35760	0.0335447	1.84e-15	0.101078	0.347952	0.0498031	4.68e-07	-0.00538915	0.0117368
AT5G35810	-0.0121994	0.0564943	-0.756958	3.21e-05	-0.050302	0.00148252	0.00325573	0.296489
AT5G35830	0.00580359	0.164882	0.293266	0.0136572	0.00719627	0.482177	-0.000768283	0.737156
AT5G35890	0.0066886	0.169364	0.0726753	0.607311	-0.0263617	0.0482186	-0.00806857	0.00751772
AT5G35917	-0.0297829	0.00413152	-0.0668839	0.767896	-0.054844	0.00756168	-0.00102226	0.814013
AT5G35926	0.00324973	0.391238	0.0522215	0.611287	-0.000780813	0.933405	-0.00529645	0.0103655
AT5G35950	0.0303859	2.94e-11	0.392481	0.00166307	0.0499821	8.28e-06	-0.00485931	0.0505545
AT5G36080	-0.0174129	0.00139243	-0.0946635	0.487406	0.0455496	0.000742175	-0.00589939	0.040447
AT5G36150	0.0153503	0.00152309	-0.319181	0.0353959	-0.0281429	0.0260846	-0.000799064	0.778008
AT5G36240	0.0164868	0.03507	0.426263	0.0295491	0.118351	1.51e-07	-0.0081097	0.0495351
AT5G36300	0.004713	0.497596	0.361548	0.043544	0.0304608	0.0876482	0.00139603	0.683935
AT5G37030	-0.00027056	0.964213	-0.0184731	0.914628	-0.0464023	0.00594564	-0.00374011	0.292816
AT5G37040	0.0107099	0.0910519	0.0236783	0.889586	0.0509105	0.0028896	0.00324054	0.365118
AT5G37050	-0.00474467	0.511687	0.210686	0.25787	0.00379196	0.835022	-0.00218773	0.585272
AT5G37140	-0.000110848	0.982415	0.108123	0.391029	0.0138876	0.24401	0.00580301	0.0198518
AT5G37150	-0.000525605	0.889673	0.00905893	0.930831	-0.00718512	0.439088	0.00213572	0.301657
AT5G37170	-0.0151905	0.00014312	-0.131072	0.220275	-0.0117247	0.219603	0.0101981	6.01e-06
AT5G37280	0.0131723	0.025034	0.107462	0.503983	0.0247047	0.109483	-0.00413073	0.225357
AT5G37320	0.0116226	0.0249844	0.0393028	0.794861	0.0596274	2.46e-05	-0.011144	0.000408075
AT5G37610	0.0053754	0.193336	-0.00227546	0.984612	0.0402781	9.34e-05	-0.00151589	0.50742
AT5G37650	0.0095404	0.0148039	0.37594	0.000484344	0.0468727	1.52e-06	0.00261904	0.207789
AT5G37760	0.0163679	0.000110073	0.319206	0.00524062	0.0182798	0.0728305	0.00235083	0.291413
AT5G37870	0.00898396	0.139236	-0.205638	0.198689	-0.0136784	0.419932	0.00350254	0.2903
AT5G37890	0.00994986	0.0477328	0.36683	0.00961078	0.0351642	0.0057522	0.00215828	0.418681
AT5G37920	0.00538245	0.334633	0.00574221	0.971578	-0.00313257	0.829684	0.00373449	0.227001
AT5G37940	0.00945966	0.207437	0.0342279	0.878097	0.00475382	0.812469	0.00105008	0.809289
AT5G38080	0.0103801	0.0236122	0.163686	0.202039	0.0883906	8.96e-12	-0.00615339	0.02224
AT5G38250	0.00433584	0.397275	0.100037	0.497084	0.0268331	0.0343708	-0.00525971	0.0718875
AT5G38260	-0.00601152	0.249716	-0.162789	0.260134	-0.0297148	0.0267118	-0.00461248	0.117095
AT5G38300	0.00319161	0.679548	0.268347	0.21104	0.0643912	0.00102152	-0.00231602	0.588571
AT5G38370	-0.00966699	0.0981522	-0.18065	0.256464	-0.0298898	0.0442323	0.00309583	0.326022
AT5G38378	0.0323646	0.0113714	-0.46111	0.179169	0.0194547	0.601598	0.00378373	0.564979
AT5G38440	0.0104173	0.209559	-0.0957849	0.684525	-0.0391656	0.102006	-0.0126139	0.0104895
AT5G38500	0.00360436	0.45227	0.112359	0.387809	0.014228	0.220851	0.000639447	0.80077
AT5G38540	-0.00220997	0.564825	0.15631	0.147541	0.00228342	0.809588	0.00515527	0.0171057
AT5G38565	-0.00651118	0.186621	-0.0113376	0.925441	-0.00536535	0.622316	0.00349221	0.137221
AT5G38570	0.0238249	1.01e-08	0.399173	0.000589424	0.0573951	5.17e-08	-0.00475662	0.0399946
AT5G38580	0.0157126	0.000158485	0.212555	0.0712559	0.033524	0.00145309	-0.00809866	0.000955763
AT5G38680	0.00737928	0.123144	0.452466	0.000343721	0.0555974	1.09e-05	-0.00158692	0.549694
AT5G38740	0.00981173	0.128399	0.285263	0.10492	0.0102563	0.529452	-0.000804285	0.821494
AT5G38750	0.003395	0.411333	0.0491515	0.671863	-0.0288946	0.00533836	0.00159672	0.478894
AT5G38780	-0.00350808	0.690668	0.292045	0.212076	0.0431904	0.0899601	-0.00473808	0.339965
AT5G38810	0.00276592	0.493818	-0.0210754	0.85285	-0.00984079	0.325458	-0.00232203	0.307003
AT5G38850	0.0155444	0.0146769	0.0662643	0.735214	-0.00634167	0.720664	0.00206424	0.585365
AT5G38920	0.0143206	0.0110857	0.340924	0.0336978	0.0486406	0.00113364	0.00297794	0.324732
AT5G38960	0.0351531	2.16e-10	0.696854	2e-05	0.118339	1.97e-12	-0.0081956	0.0155082
AT5G39030	0.00936635	0.119098	0.450574	0.00922683	0.0527738	0.00039276	-0.00871302	0.0130119
AT5G39460	0.00333816	0.465621	0.103448	0.409968	-0.00782008	0.483097	0.00165207	0.497661
AT5G39470	-0.0219419	0.00506398	-0.256974	0.180603	-0.0504014	0.0020616	-0.00014421	0.966222
AT5G39540	0.00333594	0.469492	-0.0591242	0.643427	-0.0223594	0.0565429	0.00169415	0.504782
AT5G39560	-0.0241025	0.0153757	-0.312296	0.140182	0.00821585	0.70672	0.0103424	0.0123506
AT5G39581	0.00291787	0.496065	0.151608	0.175602	0.0265657	0.0107182	-0.000490735	0.82676
AT5G39690	-0.00687674	0.182977	0.0248146	0.85832	-0.000896657	0.941622	0.00554272	0.0358356
AT5G39770	0.0118711	0.0022036	0.313499	0.00269425	0.0342914	0.000325948	0.00120116	0.560052
AT5G39810	0.00522561	0.215289	0.0884256	0.457616	0.0189111	0.0731346	-0.00066545	0.775852
AT5G39870	0.00530236	0.157011	0.174987	0.0930909	0.0285464	0.00225639	-0.00150962	0.460808
AT5G39910	-0.00751166	0.0463385	0.115906	0.255639	-0.0036165	0.69403	0.00159787	0.428839
AT5G39930	0.00531853	0.156324	-0.0392289	0.703343	0.00310559	0.735574	0.00160639	0.429422
AT5G40050	-0.00424671	0.266196	0.0586106	0.580056	-0.00414492	0.660479	0.000895032	0.67329
AT5G40060	-0.0223047	0.0800211	-0.712403	0.00954136	-0.0230341	0.336109	0.000395126	0.93106
AT5G40070	0.0164169	8.48e-05	0.318144	0.00402897	0.027754	0.0056081	-0.000182665	0.933149
AT5G40120	-0.012581	0.00993892	-0.206844	0.110142	-0.0331262	0.0043881	0.000484261	0.847503
AT5G40210	0.00100585	0.803066	0.0999423	0.379607	-0.0151174	0.136357	0.000350082	0.876252
AT5G40220	-0.0174226	0.0339016	0.289166	0.149235	0.00858102	0.676753	0.00260519	0.532538
AT5G40280	0.00894113	0.0364462	0.23972	0.051558	0.0216258	0.0506573	-0.000420958	0.86149
AT5G40290	0.00860949	0.0253602	0.212444	0.0505574	0.0309833	0.00130103	-0.00576147	0.00831488
AT5G40560	-0.0101785	0.0745305	-0.439923	0.00360777	-0.0224675	0.093066	0.00253827	0.372285
AT5G40595	0.0136976	0.00277757	-0.0424063	0.748623	0.0252262	0.0291625	-0.00032661	0.897988
AT5G40750	0.00595642	0.256921	-0.0468658	0.755796	0.0136687	0.325218	0.0099074	0.000597612
AT5G40910	0.0112659	0.0123286	0.0337178	0.793643	0.0584227	5.98e-06	0.00227804	0.364058
AT5G40940	0.00545737	0.445544	-0.111898	0.578244	0.00166657	0.929767	-0.00371972	0.368447
AT5G41030	-0.0537312	2.25e-06	0.0753498	0.74764	0.0204977	0.434282	-0.00635062	0.187382
AT5G41290	-0.0210223	0.0182547	0.061158	0.78098	0.00918243	0.680303	-0.00573054	0.219785
AT5G41310	0.0100325	0.010217	0.367164	0.000861994	0.00692937	0.469199	0.0055819	0.00997979
AT5G41420	0.0185022	0.000884072	0.331329	0.0468969	0.0809856	9.96e-07	-0.0187018	1.93e-07
AT5G41490	-0.00180534	0.732847	-0.187174	0.209154	0.0173951	0.213568	-0.00659174	0.0304219
AT5G41500	0.0142088	0.0849115	0.516471	0.0175247	0.0555803	0.0167601	0.00422965	0.371037
AT5G41550	0.00697946	0.128638	0.0408923	0.753639	0.0189908	0.105212	0.000462209	0.857694
AT5G41590	0.00418474	0.334718	0.330195	0.00707945	0.0304613	0.0043372	-0.00603171	0.0137558
AT5G41640	0.015685	0.0936233	-0.132619	0.539722	-0.053108	0.018027	0.00926419	0.0448675
AT5G41650	0.00440982	0.50463	0.350619	0.0505805	0.0167426	0.31351	0.00404021	0.250997
AT5G41765	-0.00948743	0.0388422	-0.218467	0.0682429	-0.0120297	0.260408	0.00247571	0.280335
AT5G41820	-0.00047842	0.957669	0.156722	0.493697	0.0232917	0.316287	0.000232357	0.959949
AT5G41840	-0.0283818	0.000649595	-0.198727	0.305327	-0.0410928	0.0152544	-0.00372958	0.280783
AT5G41860	-0.00649308	0.371933	0.173752	0.368113	0.0153562	0.45089	-0.00104275	0.796539
AT5G42040	-0.00401018	0.436752	0.0939138	0.516572	0.0124854	0.320894	0.00153174	0.574302
AT5G42170	-0.000555818	0.905205	0.024744	0.848643	-0.0116384	0.306318	0.000847585	0.734402
AT5G42230	0.00290503	0.697315	-0.142378	0.501035	-0.0444044	0.031648	-0.00499538	0.247823
AT5G42260	-0.0163595	0.00127236	-0.415473	0.00186782	0.00937527	0.405621	0.00572185	0.0205343
AT5G42325	0.000832819	0.824188	0.132107	0.203923	0.0218166	0.018642	-0.0030325	0.140989
AT5G42430	-0.0108105	0.216615	-0.473234	0.0275935	-0.0749534	0.00114141	0.00642133	0.119902
AT5G42504	0.00538634	0.236534	0.0265289	0.834016	0.00278519	0.806546	0.00355908	0.151004
AT5G42670	0.0122736	0.0299467	0.389212	0.0182223	0.0276822	0.044322	-0.00464131	0.14489
AT5G42797	0.00962719	0.0966363	0.461747	0.00412915	0.0307436	0.0382323	-0.0122453	0.00035278
AT5G42955	0.00228315	0.64724	0.0881729	0.496875	0.0177247	0.141409	0.00149366	0.56281
AT5G43160	-0.0326358	0.000634134	0.386704	0.0650704	0.0198202	0.398367	0.00317865	0.471181
AT5G43245	0.0239016	4.78e-06	0.122595	0.393117	0.0415484	0.00274351	-0.00695867	0.0203802
AT5G43390	0.00478037	0.310214	0.13378	0.289753	0.0119375	0.333829	-0.00167826	0.52002
AT5G43480	0.00428918	0.257521	0.0398615	0.701239	0.0155714	0.0986799	0.000903068	0.661916
AT5G43490	0.0114546	0.104884	-0.0876102	0.663879	0.0497541	0.00528793	0.000797035	0.832266
AT5G43570	0.00427448	0.255882	-0.0121073	0.904731	0.0245967	0.00817365	-0.00264896	0.191353
AT5G43610	0.00575401	0.275145	0.142154	0.304817	0.0306516	0.0279952	0.00243551	0.393854
AT5G43620	0.0117788	0.00325365	0.119562	0.285033	0.0376873	0.000224288	-0.00725188	0.00192894
AT5G43640	0.0136474	0.0747312	0.557653	0.00973379	0.0266884	0.141237	-0.00427095	0.296868
AT5G43660	0.0222281	0.000926977	0.660474	0.000439401	0.144425	1.33e-09	-0.0106306	0.0080473
AT5G43730	-0.00820796	0.213328	0.210466	0.207815	0.0224462	0.155332	-0.00222013	0.524781
AT5G43750	-0.00357754	0.633208	0.217637	0.220413	0.0306318	0.0564396	0.0009747	0.769717
AT5G44010	0.0229827	0.0225522	0.735116	0.00189992	0.100068	0.0013498	-0.00452353	0.383832
AT5G44140	0.019915	0.000290356	0.470182	0.0039646	0.0705429	3.8e-06	-0.00882969	0.00986637
AT5G44220	0.0241494	4.38e-07	0.256514	0.0617748	0.0658882	1.37e-06	-0.00218629	0.42577
AT5G44270	0.0149859	0.0017125	0.221683	0.0773193	-0.0100918	0.353991	0.00181584	0.45465
AT5G44316	-0.000575385	0.932079	-0.246723	0.182193	0.00601889	0.709178	0.00172429	0.619172
AT5G44440	-0.000967609	0.884881	0.0246799	0.895785	-0.0320462	0.0670253	-9.03e-05	0.980999
AT5G44470	0.0220986	0.000978304	0.537978	0.00404419	0.0823563	2.19e-05	0.000474681	0.903941
AT5G44480	-0.015237	0.000199912	-0.156528	0.148622	-0.0196471	0.0405764	0.00123577	0.559171
AT5G44490	-0.0149326	0.0376389	-0.0375743	0.831418	-0.00895966	0.558718	0.00483475	0.127409
AT5G44510	0.0173937	0.00712819	0.258428	0.148316	0.0444441	0.0150276	-0.00543276	0.150553
AT5G44520	0.00681756	0.413309	0.238398	0.231845	0.0487605	0.025686	0.00241188	0.574423
AT5G44760	-0.00669078	0.080169	-0.0765318	0.45226	-0.0314175	0.000852318	0.0048181	0.0190472
AT5G44850	-0.0190828	0.0046669	-0.44082	0.01406	-0.0807243	1.4e-06	0.00476657	0.137901
AT5G44940	0.00715583	0.067188	0.0748048	0.478891	0.029501	0.001936	0.000339536	0.870484
AT5G44950	-0.000607603	0.918499	0.139598	0.391276	-0.00579348	0.696171	-0.00587295	0.0830374
AT5G44960	0.00732503	0.175154	0.372843	0.00997358	0.0726698	1.33e-06	-0.00721474	0.0206291
AT5G44970	-0.00330506	0.587359	-0.0564583	0.716927	-0.0176236	0.22103	-0.00201371	0.52002
AT5G44980	-0.00468474	0.593532	-0.152108	0.513338	0.0121689	0.578487	0.00147673	0.747666
AT5G45000	-0.0091787	0.370955	-0.219898	0.399477	0.0191982	0.380096	0.00208114	0.579893
AT5G45113	-0.00697644	0.197584	0.138828	0.349843	0.0158312	0.218247	-0.00302116	0.301763
AT5G45150	0.0134565	0.0055618	0.248389	0.0600597	0.0549041	1.09e-05	-0.00388712	0.137359
AT5G45573	-0.00139498	0.838273	0.126223	0.496642	0.0168069	0.319693	-0.00949018	0.0128909
AT5G45610	-0.000507171	0.932872	0.106667	0.481999	-0.0220984	0.148496	0.00427843	0.180908
AT5G45640	0.0103901	0.0113598	0.182066	0.0969493	0.00195756	0.840663	-0.00330333	0.138185
AT5G45730	0.00824576	0.0569731	-0.065938	0.578265	-0.027367	0.0181796	0.000353599	0.884816
AT5G45910	0.0413588	4.77e-08	0.532272	0.00768997	0.139173	3.4e-08	0.000198039	0.96197
AT5G45990	-0.0045463	0.333665	-0.248797	0.0456782	-0.00829523	0.442118	0.00373335	0.113135
AT5G46140	-0.0175524	0.0305654	0.616531	0.00242487	-0.0420597	0.0112194	0.00313282	0.388651
AT5G46270	0.00524975	0.168248	0.0964136	0.358831	-0.013867	0.138945	0.00248334	0.230598
AT5G46310	0.0183393	3.81e-05	0.261487	0.0377832	0.0177632	0.117129	0.00139138	0.573341
AT5G46500	-0.00609277	0.160814	-0.0802092	0.490113	-0.00849575	0.4115	-0.00247304	0.285522
AT5G46660	0.000816093	0.894037	-0.101601	0.518024	-0.0101135	0.491048	0.00237432	0.434458
AT5G46670	-0.0418816	4.9e-05	-0.0308636	0.887262	-0.0290993	0.163756	0.00667452	0.115011
AT5G46740	0.00615778	0.353833	0.35124	0.042743	-0.0414739	0.0119743	0.00493965	0.132095
AT5G46820	-0.0121518	0.00154812	0.0373675	0.725535	0.000738397	0.937653	-0.00436111	0.0389116
AT5G46830	-0.000498453	0.948671	-0.597982	0.00733979	-0.0685438	0.00171628	0.00724878	0.0871559
AT5G46874	-0.0123684	0.00766379	-0.057311	0.632328	-0.0242662	0.0248149	-0.0001318	0.955577
AT5G46915	0.010002	0.16074	0.566166	0.00494098	0.0122739	0.54329	-0.00338227	0.433321
AT5G46970	0.0469502	1.82e-11	0.364217	0.070691	0.0804962	7e-05	-0.00590657	0.16368
AT5G46980	-0.0073548	0.405525	-0.0390748	0.857437	0.0573613	0.0114821	-0.00744162	0.10744
AT5G46990	-0.00171789	0.660601	-0.218204	0.045671	-0.0142515	0.136068	-0.00228636	0.280657
AT5G47077	-0.00355027	0.495334	-0.0938072	0.507757	-0.0290021	0.0194914	3.18e-05	0.990524
AT5G47130	0.0177952	0.000817154	0.0425202	0.779277	0.0143617	0.317418	0.0030082	0.305312
AT5G47300	-0.00183128	0.631472	-0.164196	0.123026	0.00159943	0.867085	-0.000238492	0.910554
AT5G47400	0.00243446	0.680723	-0.0918806	0.579491	-0.0243995	0.12778	0.00269236	0.426239
AT5G47980	0.0191935	8.08e-05	0.370927	0.00646283	0.0915318	4.98e-13	0.0044696	0.0880809
AT5G48050	-0.0150022	0.00105372	0.164912	0.169143	-0.0184778	0.0899887	0.00141265	0.565692
AT5G48110	0.00737753	0.049606	0.0389509	0.698359	0.00962643	0.29538	0.00423869	0.0363622
AT5G48205	0.0203603	0.00337741	-0.150412	0.499286	-0.0149545	0.478722	0.00631017	0.105436
AT5G48350	0.0054026	0.185219	0.18832	0.0991459	0.0493051	2.27e-06	-0.00267235	0.236286
AT5G48375	0.0134701	0.000957379	0.404305	0.000297621	0.0755279	1.06e-12	-0.00328252	0.12479
AT5G48510	-0.0106504	0.0791238	-0.0931516	0.563133	-0.013638	0.382407	0.0047443	0.143087
AT5G48710	0.00365746	0.406102	0.123738	0.297752	-0.0138573	0.200973	-0.00139139	0.557787
AT5G48860	-0.00262473	0.788439	-0.109837	0.679308	0.0326636	0.200509	-0.00107776	0.843978
AT5G48953	-0.00606729	0.3438	-0.37401	0.029433	-0.0300551	0.0802481	-0.00791494	0.026725
AT5G48980	-0.00231059	0.741062	-0.26142	0.172593	-0.0313155	0.107117	-0.00515125	0.193134
AT5G49040	0.00130619	0.777574	-0.194789	0.152528	0.00901561	0.427195	-0.00650512	0.0149376
AT5G49200	0.0118474	0.0116529	0.221303	0.103398	0.0596814	3.23e-06	-0.00406615	0.143883
AT5G49290	0.00928801	0.242732	0.0778659	0.719402	0.0790022	0.00019884	-0.00250962	0.570125
AT5G49500	0.00837727	0.0517493	0.422965	0.000404001	0.0501185	3.38e-06	-0.0029714	0.198743
AT5G49750	-0.0240566	0.000102916	-0.376207	0.0115219	-0.0382957	0.00268064	0.0018997	0.477404
AT5G50070	-0.0142118	0.0481557	0.25084	0.146765	-0.0191808	0.218047	-0.00410987	0.230566
AT5G50270	0.0186592	0.0112868	0.572563	0.00745589	0.049687	0.0163861	-0.0151377	0.000892277
AT5G50500	-0.017124	0.0299192	0.121493	0.530836	-0.0169556	0.383992	-0.00725586	0.0777034
AT5G50880	-0.00861355	0.366521	-0.0524627	0.811734	-0.0803026	0.00112036	0.00346311	0.439215
AT5G50930	0.00848882	0.091114	0.38804	0.00332692	0.0493914	0.000531855	-0.00400491	0.15199
AT5G50940	0.00967309	0.210823	0.386088	0.0903739	0.0397686	0.0913328	-0.00252075	0.595492
AT5G51000	-0.00126417	0.750301	-0.0240886	0.826322	-0.0182115	0.0746326	0.00444498	0.0478168
AT5G51090	0.0224471	2.94e-05	0.509497	0.00054082	0.126317	1.33e-14	-0.00218641	0.484001
AT5G51160	0.0178377	0.0534365	-0.0359843	0.876657	-0.0357922	0.181898	-0.000275914	0.955895
AT5G51195	0.0019657	0.724717	-0.0510868	0.742737	-0.0367114	0.0164545	0.0112019	0.000158301
AT5G51250	-0.0149449	0.0634177	-0.0609987	0.73212	-0.0565736	0.00545565	0.00732398	0.0467202
AT5G51580	0.01239	0.0278344	-0.0677548	0.651661	-0.0354788	0.0179809	0.00683563	0.0257193
AT5G51650	0.00119795	0.766961	-0.146094	0.179876	-0.0108254	0.28154	-0.000883633	0.686136
AT5G51730	0.00742266	0.232517	0.100011	0.572469	-0.00253234	0.876836	0.00404718	0.242154
AT5G51795	-0.0146882	0.0254882	-0.429894	0.0118538	-0.0663617	7.32e-06	0.00502448	0.0868686
AT5G51930	0.00447203	0.310158	0.0151132	0.903938	0.0381744	0.000441058	-0.000108518	0.963782
AT5G52090	-0.00804557	0.325215	-0.047615	0.817026	-0.0101364	0.575461	-0.00460947	0.264706
AT5G52270	-0.0158623	0.0507864	-0.0863569	0.676458	-0.0484718	0.0357779	-0.00249377	0.567799
AT5G52460	0.0272053	2.48e-09	0.739278	2.29e-08	0.120255	2.9e-18	-0.00847108	0.00169616
AT5G52605	0.0250323	1.19e-08	0.365714	0.00322212	0.0794256	4.28e-11	-0.00658911	0.0100733
AT5G52620	-0.0110314	0.181901	-0.0117047	0.957869	-0.056613	0.0113052	0.00292204	0.511547
AT5G52700	0.00229047	0.746187	-0.136748	0.484668	-0.00804163	0.662006	0.00364825	0.350985
[truncated: 89 more rows]

## Sheet: (C) LoF_selection_stats
gene	alleles	freq	pnps	dnds
AT1G03495	2	607
AT1G07476	4	82	3	1.73333
AT1G09410	11	65
AT1G09790	1	527	1.28	0.571429
AT1G10455	4	137	2.6	1.88235
AT1G11460	9	297	1.46154	1.54545
AT1G11470	3	454	2.5	1.93182
AT1G11590	12	394	1.65	1.25373
AT1G11765	2	152
AT1G12700	9	413
AT1G13470	4	270	1.27586	1.75
AT1G13608	1	58
AT1G13780	12	149	2.32	1.67568
AT1G14680	2	69	1.72	0.576923
AT1G14890	6	527	0.708333	0.75
AT1G16360	5	502	1.08	0.428571
AT1G16780	11	275
AT1G18760	2	132
AT1G18790	5	61
AT1G18871	2	222
AT1G19060	7	268	5.6	1.93878
AT1G19086	4	300
AT1G20350	2	94	3.07692	1.26316
AT1G20590	5	411
AT1G25410	11	260
AT1G25460	11	197	2.21429	0.575758
AT1G31400	20	406	2.54	3.375
AT1G32270	13	172	3	1.54054
AT1G32650	1	161
AT1G33070	9	196
AT1G35310	2	80	2.0625	1.36
AT1G35365	8	101	1.44828	2.63636
AT1G35490	4	63	4.26667	0.555556
AT1G36030	3	123	2.90909	0.615385
AT1G36942	3	96
AT1G37113	26	200
AT1G43730	28	431
AT1G44810	7	595	3.33333	1.96552
AT1G47350	17	329
AT1G47370	11	379
AT1G47800	17	465
AT1G53265	5	157
AT1G54030	2	399	0.795455	0.548387
AT1G55430	16	145
AT1G55950	6	604
AT1G56130	13	196	2.76316	0.758621
AT1G56270	9	609	1.80769	1.11765
AT1G56410	14	59
AT1G57570	17	68	2.11321	1.55556
AT1G59833	4	321
AT1G60380	13	664
AT1G61540	8	62	1.95	1.87273
AT1G61840	18	92
AT1G63880	47	316
AT1G64020	9	196	2.125	0.642857
AT1G65790	15	66
AT1G65990	26	494	2.81633	2.2549
AT1G66145	4	98	2.5	1.77778
AT1G66980	15	70	1.36747	1.32394
AT1G68280	1	127
AT1G69550	43	227
AT1G71000	2	142	1.6	0.5
AT1G72060	2	458	2.71429	1.25
AT1G73340	2	62	0.92	0.382353
AT1G74190	18	213
AT1G76490	4	124	0.444444	0.390625
AT1G76560	1	108	2.33333	0.947368
AT1G77655	2	99
AT1G78030	12	594
AT1G78470	5	159	1.62963	2.26087
AT1G78730	5	113	2.6	1.78261
AT1G80200	6	430
AT1G80580	9	432	1.06452	1.73077
AT2G01554	4	554
AT2G02440	8	152
AT2G02620	13	93
AT2G03560	20	187	2.60714	2.7
AT2G03580	7	69
AT2G05117	3	760
AT2G05500	5	57
AT2G05753	4	249
AT2G05786	2	314
AT2G07110	17	526	2	2.16667
AT2G12935	7	898	3.77778	1.93333
AT2G13550	7	336
AT2G15042	26	810
AT2G18130	39	328	2.5	0.825397
AT2G19240	18	165
AT2G21680	3	76	2.88889	1.69767
AT2G21830	4	58	2.29545	1.63576
AT2G21920	15	371
AT2G25450	2	91
AT2G25530	4	231	1.59459	0.395833
AT2G26720	1	79	7.66667	1.1875
AT2G30310	5	82	2.6	0.487179
AT2G30790	3	164
AT2G31780	6	475
AT2G32670	6	312	1.08333	0.2
AT2G32790	7	180	4	1.13043
AT2G33160	12	483	0.689655	0.793103
AT2G33720	6	488	3	2.20588
AT2G34240	10	239
AT2G34800	2	590
AT2G34880	9	64	1.60606	1.29474
AT2G34890	5	57	3.4375	1.03571
AT2G38370	4	73	1.68966	1.025
AT2G41473	3	533
AT2G42090	2	115	1.52381	1.63636
AT2G46308	3	58
AT2G46567	1	306
AT3G03405	5	266	2.84615	3.375
AT3G03776	1	824	2.22222	1.72727
AT3G04181	4	78
AT3G05790	12	109	2.17778	0.885246
AT3G08750	8	92
AT3G08947	3	137
AT3G09110	8	93	1.66667	1.3913
AT3G09130	10	131	2.19048	1.37778
AT3G09750	4	157
AT3G10510	6	269
AT3G12420	7	86
AT3G12880	2	129	1.69231	1.5
AT3G14650	5	67
AT3G16712	5	112
AT3G17570	13	128	2.04545	2.41667
AT3G17620	10	574	2.77273	2.53846
AT3G19515	16	450
AT3G21130	8	131
AT3G21210	17	318
AT3G23460	17	240
AT3G24540	18	264	1.97561	1.11111
AT3G25010	15	130
AT3G27590	6	137
AT3G28060	11	599
AT3G28770	19	161
AT3G28958	6	698
AT3G43280	10	362
AT3G45390	7	765
AT3G45510	24	271
AT3G47543	1	124
AT3G48208	5	80	2.9	1.58333
AT3G48346	2	111
AT3G50022	2	204
AT3G50110	4	558	2.63636	0.613636
AT3G50730	10	122	2	1.66667
AT3G51700	7	125
AT3G52530	11	100
AT3G52570	3	233	1	0.421053
AT3G52980	18	217	5.2	1.01961
AT3G54925	10	351
AT3G56450	11	468
AT3G56530	6	87	2.33333	1.625
AT3G57710	7	116	1.54167	0.62963
AT3G58330	5	113	1.36364	2.42857
AT3G59120	10	220
AT3G59460	5	123
AT3G59590	12	191
AT3G59750	6	615
AT3G61035	7	428
AT3G61940	6	574	3.5	0.791667
AT3G62350	9	127
AT4G00970	12	154
AT4G00980	3	359
AT4G03940	16	353
AT4G04220	27	230	2.74576	1.63636
AT4G05080	29	597
AT4G05380	4	85
AT4G07400	14	206	2.425	0.646341
AT4G08560	22	451	2.91667	2.10811
AT4G09012	4	505	2.14286	0.25
AT4G09920	5	192
AT4G10300	2	122	2.7	0.571429
AT4G11000	12	216
AT4G11340	17	136	2.11111	0.852941
AT4G11440	6	202	1.66216	1.89189
AT4G11521	9	377	1.66667	1.57143
AT4G15130	3	887
AT4G15765	6	401
AT4G16390	2	99	0.863636	0.804878
AT4G16470	3	96	1.51786	0.634615
AT4G16620	6	286	0.886792	0.423077
AT4G18790	2	110	0.771429	0.181818
AT4G19560	9	245
AT4G19580	10	140	1.28	1.16667
AT4G20470	6	573
AT4G20920	17	176	3.15385	1.4375
AT4G23320	5	77
AT4G24410	15	190
AT4G25930	9	91	2.31579	3.15385
AT4G31620	11	67	5.88889	1.63077
AT4G31650	9	85
AT4G33585	3	538
AT4G34170	6	303
AT4G34272	2	497
AT4G35820	5	71	1.25	1.55556
AT4G36510	3	88
AT4G38030	11	75	1.33962	1.10714
AT4G39590	7	121	3.10526	2.32143
AT4G40100	11	1031
AT5G04210	5	87	6	1.82857
AT5G06043	2	290
AT5G08090	7	209
AT5G09210	9	194
AT5G09320	13	91	1.8913	1.11475
AT5G09340	4	73	2.77778	1.33333
AT5G10230	6	358	1.45833	0.521739
AT5G10570	3	69	2.75	2.16667
AT5G11470	1	87	2.38462	1.87037
AT5G13370	8	104
AT5G14300	5	149	1.78947	0.9
AT5G14860	9	71	3.15789	0.833333
AT5G17100	7	304
AT5G17830	5	664	2.16667	1.91489
AT5G18730	11	464	2.67857	1.83333
AT5G22150	9	123	2.88462	1.33333
AT5G22170	5	188	2.66667	1.47458
AT5G22570	6	194	3.91667	2.28571
AT5G23460	8	351
AT5G23900	1	377	0.483871	0.117647
AT5G23908	8	144
AT5G25790	4	217
AT5G25910	23	385
AT5G35737	10	481
AT5G35760	12	504
AT5G35950	7	361	1.58491	1.55556
AT5G38570	21	323
AT5G38960	7	117
AT5G41030	5	70	2.35714	1.5625
AT5G43245	3	196
AT5G44220	8	262
AT5G45910	4	79	1.33333	1.21429
AT5G46970	10	71	2.0625	0.909091
AT5G52460	9	223	2.85	2.88
AT5G52605	9	240	2.57143	1.66667
AT5G52870	3	482	1.2619	0.681818
AT5G54010	2	376	1.25758	0.638298
AT5G55820	7	84	2.14655	1.74436
AT5G56070	10	583
AT5G56990	3	266	2.16667	1.16
AT5G57887	1	103	1.33333	2
AT5G59770	7	110	1.05263	1.34615
AT5G60964	5	576
AT5G61412	2	138	2.75	0.789474
AT5G62860	9	96
AT5G63087	2	278	1.625	2.72727
AT5G63630	4	67	1.27778	0.595238
AT5G66980	6	320	2.70588	2.5
AT1G01471	4	73
AT1G01590	12	71	2.36842	1.04
AT1G01695	2	67
AT1G02300	2	962	1.41667	0.923077
AT1G02590	5	95
AT1G02620	2	326
AT1G02670	3	670
AT1G02770	9	102	1.875	2.01408
AT1G03120	3	71	1.77778	1.25
AT1G03300	15	730	2.13793	2.15517
AT1G03720	8	329	3.2	2.14286
AT1G04625	6	124	1.38462	1.20588
AT1G04684	2	846
AT1G05080	5	57	2.18182	2.57143
AT1G05675	8	73
AT1G05780	4	189	3.25	0.5
AT1G05810	2	95	0.230769	0.111111
AT1G06645	6	402
AT1G06810	3	58
AT1G07025	7	94
AT1G07290	3	975
AT1G07590	2	58	1	0.26087
AT1G08005	1	68
AT1G08300	16	289	4.45455	1.3
AT1G09400	10	60	1.76471	0.631579
AT1G09480	3	90
AT1G10300	9	912	2.16129	1.075
AT1G10320	3	141	2.14286	1.40476
AT1G11370	14	149	2.41176	0.814815
AT1G11520	4	60
AT1G11810	8	72	2.36842	1.95876
AT1G12190	7	133	2.22222	1.51724
AT1G12210	28	311
AT1G12411	2	103
AT1G12451	2	102
AT1G12855	13	159
AT1G13200	12	509	1.875	1.38182
AT1G13430	15	255	1.72	1.82609
AT1G13510	9	196
AT1G13520	6	84	2.23529	1.03448
AT1G14250	10	151
AT1G14688	3	259	3.55556	2.37037
AT1G15165	8	756
AT1G15680	10	979	3.11111	1.8
AT1G15770	4	122	2.3125	2.21951
AT1G15772	2	175
AT1G16110	10	114	1.28235	1.55263
AT1G16940	13	102
AT1G17000	21	826
AT1G17600	12	127	2.53333	1.17978
AT1G17860	3	58	2.33333	1.53846
AT1G17910	9	162
AT1G18310	11	160
AT1G18720	2	159	0.692308	0.357143
AT1G18770	3	131	1.76923	1.18182
AT1G18830	11	75	1.86538	1.93684
AT1G19390	12	63	2.02326	0.988439
AT1G19410	16	643	2.3871	2.07273
AT1G19540	7	92	1.61905	0.75
AT1G20132	4	284
AT1G20135	9	119
AT1G20150	15	127	1.93333	0.810345
AT1G20290	6	455
AT1G20320	6	433	1.65217	0.818182
AT1G20570	22	186	2.05128	1.15
AT1G20700	3	208	1.57143	0.55
AT1G20735	10	312	1.92308	5
AT1G20740	4	123	2.33333	2.96154
AT1G20750	20	330
AT1G20925	6	730	2.17647	0.269231
AT1G20940	9	376	4	1.59459
AT1G20967	2	381	3.4	4.33333
AT1G21250	3	158
AT1G21281	2	86
AT1G21323	7	111
AT1G21327	1	95	1.125	0.625
AT1G21850	6	97	1.35	1.21429
AT1G21860	10	164
AT1G21975	4	772
AT1G22000	31	416	2.34615	2.14286
AT1G22090	6	174	2.22727	1.09091
AT1G22380	9	96	1.31111	1.02439
AT1G22651	1	160	1.6
AT1G22670	5	58	1.53125	1.45455
AT1G22720	8	125
AT1G22900	5	67
AT1G22980	7	263	2.3125	1.41176
AT1G23130	5	171	1.42857	3.66667
AT1G23250	10	208
AT1G23270	8	274	4.09091	2.17647
AT1G23300	12	233
AT1G23450	1	961
AT1G23580	7	181	2.21053	1.39286
AT1G23660	9	101
AT1G23880	2	226	1.54839	1.03704
AT1G24060	4	96	5	3
AT1G24110	8	121	1.28947	0.216216
AT1G24220	10	195
AT1G24230	7	416
AT1G26515	8	117
AT1G26530	6	875
AT1G26762	7	579	1.78261	1.85
AT1G26890	11	267
AT1G26976	1	81
AT1G27008	3	215
AT1G27135	2	77	12	2.5
AT1G27160	3	558
AT1G27220	6	126
AT1G28000	12	99
AT1G28040	10	71	2.24	1.88235
AT1G28180	25	766	2.0339	0.425
AT1G28281	4	57
AT1G28306	9	174
AT1G28695	8	111
AT1G29110	13	57	1.78571	2
AT1G29179	7	149	2.64706	1.27586
AT1G29240	6	181	1.94737	1.25
AT1G29355	12	271	3.36364	1.33083
AT1G29420	9	97
AT1G29490	5	190
AT1G29710	9	236	3.22222	1.82051
AT1G29780	3	104	1.35294	0.833333
AT1G29870	9	123
AT1G30020	5	999	2.11111	1.2
AT1G30170	11	159	2.57895	0.944444
AT1G30740	11	62	1.50847	0.327273
AT1G30780	14	189	3.25806	1.90698
AT1G30790	11	100	2.10345	1.75862
AT1G30860	3	107	2.07353	1.12676
AT1G30920	14	77
AT1G30925	20	316
AT1G30930	15	254	3.19355	2.01724
AT1G31000	11	114	2.64286	1.73529
AT1G31080	13	245	2.64286	2
AT1G31090	22	375
AT1G31163	5	350
AT1G31250	8	89	2.77273	1.56667
AT1G31510	12	131
AT1G31520	8	217
AT1G31530	16	449	2.81579	2.06818
AT1G31670	17	596
AT1G31772	4	114
AT1G31835	11	1024
AT1G31960	8	207
AT1G32020	5	93
AT1G32090	3	135	0.299065	0.270833
AT1G32140	32	474	3.16	1.79592
AT1G32300	21	104	2.75	0.692308
AT1G32375	16	109
AT1G32430	16	134
AT1G32480	6	70
AT1G32600	13	195	2.46154	1.85185
AT1G32660	20	343	2.48276	2.60606
AT1G32880	5	105
AT1G32970	24	641	2.09859	0.801418
AT1G32975	1	102
AT1G33010	27	505
AT1G33020	18	135	3.44118	2.2449
AT1G33320	9	171
AT1G33540	8	82	1.80556	1.32353
AT1G33560	12	92	2.46154	0.854839
AT1G33670	5	57	1.48077	1.26984
AT1G33720	16	430
AT1G33730	14	443
AT1G33750	20	91	1.96429	1.78462
AT1G33840	5	500	1.3	1.6
AT1G33925	5	183
AT1G34065	2	155	0.882353	0.212121
AT1G34140	17	204	2.86111	1.40476
AT1G34270	3	77	0.864407	0.714286
AT1G34290	13	523
AT1G34315	14	114
AT1G34440	12	159
AT1G34480	20	355
AT1G34490	12	83
AT1G34500	9	91
AT1G34560	4	898
AT1G34575	15	436
AT1G35030	10	110
AT1G35040	9	124
AT1G35150	23	132
AT1G35255	12	95
AT1G35500	10	81	2.08333	1.41463
AT1G35540	23	111	3.46667	1.46154
AT1G35610	16	115
AT1G35750	19	521
AT1G35820	12	160
AT1G35850	14	511
AT1G35860	21	139
AT1G36230	15	909	2.84314	1.47706
AT1G36580	7	139
AT1G36675	12	94	2.28571	2
AT1G36920	9	254
AT1G36950	14	203
AT1G36970	22	91
AT1G37020	29	344
AT1G40390	15	93
AT1G41820	22	62
AT1G41875	3	96
AT1G41920	20	96
AT1G43005	8	61
AT1G43010	7	191	3.8125	1.56604
AT1G43040	3	115	1.83333	0.214286
AT1G43140	8	287
AT1G43260	16	188
AT1G43320	10	241
AT1G43330	17	76
AT1G43630	9	228	1.3125	0.511111
AT1G43640	12	141	2.12766	1.25
AT1G43665	9	138	2.47059	1.30769
AT1G43680	16	182
AT1G43720	14	96
AT1G43722	29	222
AT1G43760	33	510
AT1G43950	23	544
AT1G44020	14	343	1.82927	1.99099
AT1G44030	12	169	1.18182	1.9375
AT1G44080	17	173	2.53333	2.13043
AT1G44085	8	149
AT1G44478	9	191
AT1G44674	5	138
AT1G44740	18	567
AT1G44980	10	99
AT1G45100	6	762	2.53659	1.77586
AT1G45616	24	74
AT1G46984	19	130	2.72727	1.97143
AT1G47300	27	362
AT1G47390	12	245	2.62857	3.2
AT1G47450	12	305
AT1G47470	11	93	2.83333	0.857143
AT1G47680	9	142
AT1G47730	19	69	2.41935	2.26923
AT1G47765	17	853	2.38298	2.31579
AT1G47770	10	633
AT1G47786	7	240	3.27273	1.93333
AT1G47810	22	211	2	2.92857
AT1G47885	5	392
AT1G47890	22	442
AT1G47940	14	96
AT1G48010	9	184	2	1.88889
AT1G48095	9	118
AT1G48145	2	65
AT1G48150	8	76	2.38889	1.325
AT1G48190	4	484
AT1G48390	7	200
AT1G48405	10	69
AT1G48670	8	101
AT1G48690	6	253
AT1G48820	28	443
AT1G49030	5	155	0.884615	1.04545
AT1G49150	4	774
AT1G49250	21	444
AT1G49260	10	98
AT1G49360	17	98
AT1G49435	5	208	2.11111	1
AT1G49640	7	58	2.07143	0.875
AT1G49650	4	59	1.7931	0.615385
AT1G49900	12	100	2.56604	2.10909
AT1G49920	21	249
AT1G50090	3	93	1.57692	1.05263
AT1G50180	14	150	2	0.8
AT1G50190	18	202
AT1G50325	6	57	3.16667	3.1
AT1G50340	5	436	4.875	1.8
AT1G50350	4	78	1.65625	1.11111
AT1G50600	5	601	0.404255	0.153846
AT1G50690	7	135	1.61905	2.66667
AT1G50750	27	88
AT1G50780	8	95
AT1G50870	11	522	2.66667	1.96842
AT1G50954	4	82
AT1G50970	26	313
AT1G50980	14	69	2.85	1.92537
AT1G51150	8	80
AT1G51210	15	116	2.60606	0.738095
AT1G51320	14	119	2.89474	3
AT1G51330	5	87
AT1G51490	15	892
AT1G51670	2	643
AT1G51780	9	183	1.27273	0.684211
AT1G51810	11	90
AT1G51820	19	187
AT1G51830	14	278
AT1G51900	16	761	3.39216	2.21127
AT1G51913	3	154	2.66667	5
AT1G52050	8	109	3.4	0.73913
AT1G52110	15	108
AT1G52120	12	80
AT1G52260	9	70	2.01695	0.764706
AT1G52490	15	269
AT1G52650	23	481	1.65385	1.56954
AT1G52810	12	319	2.94444	1.12727
AT1G52940	25	259
AT1G52990	12	776	6.5	1.14286
AT1G53010	11	477	1.46667	0.666667
AT1G53060	5	205	3.15385	0.904762
AT1G53250	1	70	1.8	1.13793
AT1G53282	4	617	2.14286	2.83333
AT1G53340	13	68
AT1G53366	3	773
AT1G53370	11	430
AT1G53543	3	202
AT1G53815	11	147
AT1G53940	3	267	0.909091	1.23333
AT1G53990	10	152	2.18519	0.875
AT1G54590	9	83	1.94444	2
AT1G54640	6	60	2.30769	1.69565
AT1G54760	8	120
AT1G54980	9	119	2.5	1.89474
AT1G55420	2	57
AT1G55720	8	551
AT1G55940	5	288	2.31034	0.869565
AT1G55970	15	517	2.50909	1.83636
AT1G56540	17	102	2.47126	1.26829
AT1G56555	5	240	2.14286	1.27273
AT1G57580	13	222	2.66667	1.73684
AT1G57690	12	297
AT1G58050	25	86	2.69811	1.296
AT1G58210	7	78	1.1411	0.868687
AT1G58235	3	150
AT1G58242	10	166	2.52941	1.22222
AT1G58330	4	160	3.0625	0.818182
AT1G58390	54	544	1.68485	1.60556
AT1G59453	46	402	2.08	1.39683
AT1G59510	3	119	1.04167	0.347826
AT1G59550	13	73	3.5	2.03704
AT1G59560	13	58	3.03571	1.47619
AT1G59620	43	737	1.85057	1.33333
AT1G59630	15	929
AT1G59720	3	560	1.34	0.76
AT1G59722	9	88
AT1G59780	38	153	2.17683	2.12903
AT1G59850	2	62	0.771084	0.596491
AT1G59860	8	137	3.07692	0.416667
AT1G59885	8	175
AT1G60090	19	180
AT1G60130	29	327	2.47561	1.42857
AT1G60260	14	73	1.16216	0.896552
AT1G60280	9	91	2.88462	1.65217
AT1G60340	9	161
AT1G60370	9	475
AT1G60400	4	83	2.33333	1.57143
AT1G60500	19	256	1.82222	0.422535
AT1G60750	8	80
AT1G60930	10	1076
AT1G60980	20	150
AT1G61060	8	77	2.70833	1.88462
AT1G61097	7	62	2.64286	2.75
AT1G61190	29	110	2.07937	1.45333
AT1G61230	26	268
AT1G61270	28	133	1.81429	1.02857
AT1G61280	6	98	1.88462	1.28571
AT1G61290	15	79	2.14286	0.25
AT1G61320	23	133
AT1G61430	19	122
AT1G61460	16	91	2.45455	0.75
AT1G61490	16	382	1.52174	1.07042
AT1G61550	19	129	1.54023	1.13333
AT1G61575	5	424
AT1G61710	23	604
AT1G61940	13	203
AT1G61990	4	76	1	1.9
AT1G62190	13	86	1.69811	0.766667
AT1G62270	17	210
AT1G62440	4	203	1.44944	1.20619
AT1G62490	7	334
AT1G62580	21	1059	2.01266	1.04167
AT1G62630	24	59	2.2	1.89091
AT1G62670	1	713
AT1G62920	3	69
AT1G63200	12	97	2	1.91667
AT1G63230	10	109	1.84091	1.46296
AT1G63360	12	63	1.96104	1.85294
AT1G63990	1	193	1.72222	0.222222
AT1G64010	7	113	2.7	2.25
AT1G64030	16	282	1.3125	1.70588
AT1G64255	26	119
AT1G64290	20	308	2.76923	3
AT1G65110	25	240	3.12658	2.15254
AT1G65130	5	1069	2.27174	2.05
AT1G65160	15	214	3.41667	1.84848
AT1G65180	19	90
AT1G65200	47	359	2.61765	2.18333
AT1G65210	21	454
AT1G65250	25	135	2.37681	2.82609
AT1G65350	11	85
AT1G65370	8	187
AT1G65510	3	115	3.16667	0.666667
AT1G65630	14	58	1.83333	2.04688
AT1G65681	9	62
AT1G65760	9	126
AT1G65800	9	66	1.20213	1.1129
AT1G65860	15	67
AT1G66235	23	274
AT1G66300	14	90
AT1G66320	11	116
AT1G66440	24	258
AT1G66450	21	81	2.13333	2.32743
AT1G66480	4	75	1.4	0.304348
AT1G66490	14	222	2.75	1.90741
AT1G66640	8	322
AT1G66650	9	98
AT1G67000	14	337	1.29851	1.48936
AT1G67130	11	69
AT1G67270	15	711
AT1G67310	2	422	1.5	1.30667
AT1G67450	14	92
AT1G67455	9	121
AT1G67470	21	529
AT1G67623	6	1032	1.78571	3.03846
AT1G67760	6	343
AT1G67770	13	297	1.46512	1.40909
AT1G68270	12	265
AT1G69030	2	425	0.75	0.52381
AT1G69090	13	79
AT1G69150	9	92
AT1G69630	14	310	2.39474	1.68293
AT1G69650	16	103	2.26087	3.5625
AT1G69730	22	104	1.73214	2
AT1G69820	6	96
AT1G69828	2	117	1.88889	8
AT1G70080	13	64
AT1G70140	1	57	1.54545	0.770115
AT1G70360	4	130	1.7	2
AT1G70380	11	85
AT1G70390	12	74
AT1G70450	1	926	1.65217	1.73333
AT1G70949	8	142	2	1.30435
AT1G70960	12	73	2.91892	3.37037
AT1G70970	7	66	4	2.76316
AT1G71150	9	76	2.30435	1.32143
AT1G71235	7	273
AT1G71300	6	66
AT1G71320	27	368	2.30303	3.8
AT1G71370	7	87	2.84375	2.45455
AT1G72580	2	83	3.33333	1.58333
AT1G73270	8	212	2	1.04651
AT1G73310	7	58
AT1G73570	16	250	1.91667	0.666667
AT1G74120	1	151	1.27778	0.456522
AT1G74170	17	661
AT1G74180	14	156
AT1G74620	9	76
AT1G75290	4	196	1.15789	0.655172
AT1G75960	13	168	1.7551	0.65625
AT1G76530	6	594
AT1G76740	9	62	3.025	2.31361
AT1G76820	13	210
AT1G76830	15	247
AT1G77360	1	340	0.851852	0.666667
AT1G77650	13	150	4.4375	2.49123
AT1G77830	8	150	2.55556	1.44643
AT1G78220	12	244	2.375	1.64286
AT1G78450	8	171
AT1G78480	10	102
AT1G78840	10	95
AT1G78860	8	240
AT1G80865	3	932
AT2G01280	25	568	1.83333	2.82759
AT2G01370	11	57	2.75	2.09091
AT2G01430	11	351	0.727273	0.428571
AT2G01780	9	590
AT2G01820	4	418	0.8	0.724138
AT2G01920	7	60	1.80488	1.16667
AT2G02030	15	100	3.73333	1.73913
AT2G02240	6	121	1.77143	1.28
AT2G02280	15	357
AT2G02360	7	117	2.41667	1.58333
AT2G02490	23	74
AT2G02498	2	92	2.0625	1.61538
AT2G02660	9	68	1.85246	2.43478
AT2G02690	14	145
AT2G02700	26	233
AT2G02770	23	180
AT2G02890	20	392
AT2G03000	11	100
AT2G03010	8	637
AT2G03110	5	673
AT2G03160	5	104
AT2G03210	6	137	1.21154	0.904762
AT2G03250	22	101
AT2G03320	4	162
AT2G03330	19	371
AT2G03460	8	73	1.90625	2.5
AT2G03610	9	142	3.5	1.88889
AT2G03822	2	90
AT2G04031	7	98	2.5	1.54545
AT2G04041	7	96	3.33333	1.2963
AT2G04060	18	308
AT2G04235	1	1049	2.12871	1.42222
AT2G04300	16	62
AT2G04425	14	974	3.54545	2.75
AT2G04430	2	158	1.75	1.10526
AT2G04450	4	166	2.14815	1.40426
AT2G04500	11	81
AT2G04675	1	613
AT2G04680	9	75
AT2G04810	28	618	2.36364	2.25
AT2G04840	12	94	2.15789	1.91667
AT2G04930	10	247	1.96429	3.75
AT2G05180	14	132
AT2G05330	10	721	3.23077	1.75862
AT2G05420	6	805	3	1.91304
AT2G05600	7	377	2.20833	1.88462
AT2G05645	10	277
AT2G05720	11	248
AT2G05900	15	86	2.44444	1.1
AT2G05970	10	74	1.8	1.86087
AT2G06040	2	128	1.92537	1.15385
AT2G06095	5	86
AT2G06166	6	109
AT2G06210	5	1041
AT2G06500	29	207
AT2G06845	15	93
AT2G06960	9	207
AT2G07120	17	139
AT2G07190	19	189	3.56	1.60335
AT2G07200	7	539
AT2G07240	38	476
AT2G07280	18	394
AT2G07290	8	164
AT2G07310	15	75
AT2G07750	17	237
AT2G09970	6	149
AT2G10014	3	80
AT2G10560	11	220
AT2G10602	12	583
AT2G10965	8	124
AT2G11005	10	269
AT2G11462	13	143
AT2G11522	4	116
AT2G11570	7	579	3.06667	1.9375
AT2G11620	15	62	2.58824	2.63043
AT2G11891	5	303
AT2G12900	23	589
AT2G12940	14	64	3.07143	2.5
AT2G13125	6	205
AT2G13126	2	72
AT2G13150	17	256	2.66667	1.67568
AT2G13450	22	207	1.73134	1.85047
AT2G13500	12	900	3.31111	1.58602
AT2G13510	23	101
AT2G13640	12	220	3.83333	1.55556
AT2G13720	12	447
AT2G13950	14	94
AT2G14070	8	195	2.63158	2.15385
AT2G14080	26	305
AT2G14540	19	200	2.2549	1.68966
AT2G14810	5	101
AT2G15025	9	128	2.48	1.75
AT2G15318	6	66
AT2G15340	5	720	2.53846	1.25
AT2G15360	9	436
AT2G15640	16	556	2.94737	1.84906
AT2G15660	16	107
AT2G15710	34	452	1.90741	1.58824
AT2G15770	21	178
AT2G15930	6	525
AT2G16015	8	253
AT2G16018	5	163
AT2G16020	4	120
AT2G16040	22	233
AT2G16220	9	146
AT2G16290	15	165	2.86667	2.94737
AT2G16380	1	95	1.41379	1.21212
AT2G16450	17	197	1.92683	1.52542
AT2G16490	11	142	3.15385	1.88235
AT2G16810	13	326	3.05882	1.30488
AT2G16870	18	96	1.82051	1.43103
AT2G16881	4	294
AT2G17050	22	351
AT2G17305	9	260	2.45714	0.5
AT2G17310	7	68	2.1875	2.05
AT2G17750	10	66	2.03125	1.42857
AT2G18070	8	833
AT2G18100	6	216	1.91304	0.6875
AT2G18190	12	135
AT2G18210	2	297	1.69231	0.384615
AT2G18320	6	404
AT2G18720	6	131	0.866667	0.552632
AT2G18780	12	407	2.73333	1
AT2G18810	9	223	1.76471	3.38095
AT2G19150	7	187	2.38462	1.92308
AT2G19290	4	279
AT2G19360	18	191	2.21622	2.70588
AT2G19410	4	127	1.0274	0.726027
AT2G19420	10	313
AT2G19440	10	148
AT2G19510	10	234	2.75	1
AT2G19890	10	151
AT2G19910	21	339	1.94737	1.69444
AT2G20380	7	293	2.70833	2.13333
AT2G20620	5	147	3.27273	2.66667
AT2G20960	2	234	1.63889	0.923077
AT2G21200	3	66	2.33333	1
AT2G21727	5	245
AT2G22400	1	179	1.11765	0.482759
AT2G22426	4	71
AT2G22440	21	199
AT2G22600	5	61	1.67568	1.07143
AT2G22905	5	59	1.64706	1.66667
AT2G22941	1	71	7.5	2.27273
AT2G22942	6	100	1.25	2
AT2G22960	4	90	1.93333	0.73913
AT2G23096	10	576
AT2G23100	20	84
AT2G23160	11	187
AT2G23171	1	1068
AT2G23190	6	90	1.34426	0.617021
AT2G23210	13	98
AT2G23220	16	429	1.64815	0.846154
AT2G23230	21	707	3.13333	1.52381
AT2G23250	14	75	2.33333	0.627907
AT2G23570	8	77	4.11111	0.434783
AT2G24010	10	115
AT2G24080	16	339	2.77778	1.7381
AT2G24255	15	83	2.57895	3.33333
AT2G24340	18	191
AT2G24410	3	223
AT2G24650	16	146
AT2G24681	10	166	3.30769	1.85366
AT2G24696	10	138	2.40909	1.62
AT2G24720	16	72	1.30636	1.02222
AT2G24810	7	63
AT2G24840	10	511	0.615385	1.26667
AT2G24950	19	303	3.11111	1.52941
AT2G25169	4	67
AT2G25230	4	277
AT2G25330	14	65
AT2G25440	8	850	2.30952	1.25882
AT2G25482	8	318	3.875	2.75
AT2G25590	13	508
AT2G25630	13	69
AT2G25980	8	64	1.85714	1.56667
AT2G26110	3	350	1.46667	0.3
AT2G26120	4	90
AT2G26130	6	216	2.88889	2.75
AT2G26135	5	123
AT2G26250	1	644	0.448276	0.121951
AT2G26620	11	102
AT2G26865	4	105
AT2G27010	12	477
AT2G27070	19	248
AT2G27120	19	73	2.07547	1.94737
AT2G27229	5	93
AT2G27320	7	100	2.2381	2.06452
AT2G27410	6	610	4.07692	1.38636
AT2G27505	11	603	2.36364	3.33333
AT2G27520	14	84	2.35	2.62857
AT2G27570	10	633
AT2G27670	12	146	1.73077	1.26667
AT2G28170	13	72
AT2G28401	1	1065
AT2G28830	9	206	1.27778	0.924242
AT2G29000	9	127
AT2G29480	3	82	1.57143	0.833333
AT2G29640	2	109	1.94737	2.44
AT2G29654	1	1025
AT2G29679	3	273
AT2G29710	6	438	3.11111	0.65
AT2G29770	8	92	2.47826	2.19512
AT2G29810	2	87
AT2G30430	1	81
AT2G30680	4	97
AT2G30840	5	135	1.86364	0.714286
AT2G30925	3	288
AT2G31100	9	398	2.58333	0.895833
AT2G31150	12	182
AT2G31480	1	99	1.09091	0.775
AT2G31590	4	242
AT2G31620	6	65	1.75	1.34615
AT2G31700	4	318
AT2G32340	7	86
AT2G32470	7	73	3.58333	2.28814
AT2G32645	3	71
AT2G32780	11	802	3.53571	2.08989
AT2G32870	13	221	1.08824	1.07692
AT2G33006	3	142
AT2G33010	6	156	2.20833	2.43103
AT2G33585	5	65	2	0.92
AT2G33655	2	188
AT2G34270	13	166
AT2G34290	9	151
AT2G34360	14	175	2.09375	0.880952
AT2G35075	10	413
AT2G35580	5	725
AT2G35733	5	213
AT2G35750	1	157
AT2G35910	2	84	0.454545	0.222222
AT2G36180	9	220	4.14286	0.380952
AT2G36261	2	202
AT2G36340	7	119
AT2G36540	6	592	2.5	1.14286
AT2G36650	1	95	3.4375	1.04878
AT2G36700	5	57
AT2G36760	14	146
AT2G36780	3	83	2.22727	0.921875
AT2G36881	2	85
AT2G36920	5	290
AT2G36940	3	387
AT2G38350	2	80
AT2G38365	5	100
AT2G38430	5	220	3.69231	1.45714
AT2G38590	8	129	3.05263	2.13636
AT2G38720	2	708	3.125	0.911765
AT2G38780	6	190	1.28571	1.26667
AT2G39160	3	114
AT2G40310	14	69	1.78481	0.490566
AT2G40450	4	121	0.941176	1.9375
AT2G40745	8	119	2	1.4
AT2G41340	2	97	1.31818	0.8
AT2G41470	12	339
AT2G41920	14	86	2.19444	1.55172
AT2G42170	9	220
AT2G42370	22	364	3.16	1.70968
AT2G42955	6	238
AT2G43371	4	142
AT2G43440	18	431	1.79412	1.56
AT2G43930	4	474
AT2G44030	6	495
AT2G44240	7	227	1.33333	1.81818
AT2G44304	2	138
AT2G44330	5	311	1.71429	1.67742
AT2G44700	6	144
AT2G44790	3	197	1.66667	1.84615
AT2G45450	3	113	1.66667	0.714286
AT2G45920	9	450	2.23529	1.33333
AT2G45940	7	59	1.625	0.521739
AT2G46190	12	109
AT2G46494	6	84
AT2G47220	7	96
AT3G01620	8	135	1.37037	0.875
AT3G01961	1	607
AT3G01970	1	67	1	0.642857
AT3G03040	19	177	3.1	1.57923
AT3G03826	2	70	5.33333	3.2
AT3G03840	3	96	1.44444	1.83333
AT3G03847	2	549
AT3G04190	2	167
AT3G04210	14	122
AT3G04220	14	67
AT3G04270	2	115
AT3G04330	2	130
AT3G04660	10	267	2.70588	1.70968
AT3G05770	1	150	3.09091	2.8
AT3G05780	12	126	2.23077	1.0625
AT3G06230	7	113
AT3G06985	3	90	3.33333	5
AT3G06990	9	74
AT3G07920	4	60	2.125	2.53333
AT3G08700	4	155	2.15385	1
AT3G09120	5	64
AT3G09620	12	239	2.08163	1.49515
AT3G09790	20	338	1.75	2.1
AT3G10240	6	196
AT3G10585	2	63
AT3G10750	10	136
AT3G10790	7	288	2.83333	1.97222
AT3G10900	8	57
AT3G10950	8	73	2.35294	0.333333
AT3G10990	13	158	2.72222	1.5
AT3G11010	21	143
AT3G11040	4	821	1.88889	1.12821
AT3G11080	16	158
AT3G11160	6	321
AT3G11300	6	57
AT3G11325	12	261
AT3G11380	22	411	3.84211	1.66667
AT3G11385	11	76
AT3G11390	11	108
AT3G11405	7	90	1.94118	1.58333
AT3G11870	10	58	1.38889	2.97015
AT3G11920	5	399	1.59091	1.32558
AT3G12000	7	68	2.89474	1.08929
AT3G12850	13	162
AT3G13020	7	102
AT3G13760	3	774
AT3G14250	9	105	1.86364	0.972222
AT3G14452	2	250
AT3G14480	6	92
AT3G14490	10	61	2.02439	1.41935
AT3G14640	10	284
AT3G14710	8	199	1.65217	1.32432
AT3G15270	1	77
AT3G16540	16	197
AT3G16550	11	350	3.8	2.07692
AT3G16555	16	222	3.125	2.98039
AT3G16600	20	646	3.11429	1.29268
AT3G16820	19	223	2.54545	2.70833
AT3G16970	5	534	2	2.25
AT3G17225	4	109
AT3G17230	3	447
AT3G17265	10	393	2.35714	3.52381
AT3G17270	5	111
AT3G17280	7	114	3.1875	2.34783
AT3G17320	12	322	3	1.8125
AT3G17370	7	75	4.33333	1.24
AT3G17400	12	1084
AT3G17490	12	92	2.84211	1.85437
AT3G17530	11	145	2.63158	2.4359
AT3G17560	8	479	2.28571	1.80952
AT3G18090	14	306
AT3G18340	6	76
AT3G19040	40	557	2.92105	2.18557
AT3G19070	11	401
AT3G19140	2	238	4.5	1.34615
AT3G19410	11	259	1.96429	2.5641
AT3G19560	8	104	2.55	2.74359
AT3G19610	6	102	1.2766	0.74359
AT3G19880	8	226
AT3G20030	12	90	3.34483	1.82022
AT3G20690	11	170	2.65	2.15254
AT3G20700	12	79
AT3G20935	7	770
AT3G20966	2	846
AT3G21410	5	118	1.57143	1.67857
AT3G21860	3	160	2.11765	2.66667
AT3G21940	8	95
AT3G22050	7	128
AT3G22053	5	180
AT3G22057	4	210
AT3G22080	23	612
AT3G22345	6	281	2.24	2
AT3G22410	2	185	1.10526	0.62963
AT3G22415	2	696
AT3G22421	17	175	2.24324	2.48387
AT3G22560	4	119	1.5625	0.941176
AT3G22700	12	98
AT3G22710	14	170
AT3G22770	11	169
AT3G22870	14	88	2.92308	3.26667
AT3G22920	6	160	1.875	0.88
AT3G22940	15	83
AT3G22961	9	683	1.82353	1.61905
AT3G23010	9	258
AT3G23110	19	472	1.95	1.09524
AT3G23171	3	68
AT3G23420	6	89	2.58824	1.78462
AT3G23510	14	105
AT3G23650	5	78
AT3G23960	9	206	2.53846	1.7551
AT3G24508	3	184
AT3G24542	8	255
AT3G24610	14	121	2.26471	1.58824
AT3G24690	4	62	3.09091	2.09091
AT3G24700	6	255
AT3G24780	22	381	2.05	1.17647
AT3G24860	2	96	0.733333	0.777778
AT3G24982	12	57
AT3G25200	9	126
AT3G25221	5	347
AT3G25233	2	156
AT3G25270	11	146
AT3G25460	16	663	2.34884	2.48649
AT3G25490	14	109
AT3G25510	40	348
AT3G25650	5	367	3.3	1.61905
AT3G25727	12	108
AT3G25810	14	101
AT3G25850	4	116	3.83333	1.69444
AT3G26010	13	90	3.13636	1.925
AT3G26160	16	326	2.42	1.04545
AT3G26220	7	65	1.86364	0.457143
AT3G26240	20	278
AT3G26270	11	78
AT3G26445	5	80
AT3G26480	14	157	2.29508	1.38095
AT3G26616	8	130
AT3G26820	13	160
AT3G26855	6	486
AT3G26922	11	186
AT3G27040	16	112
AT3G27473	10	236
AT3G27490	13	110
AT3G27500	19	74
AT3G27680	16	201	4.11765	1.47059
AT3G27720	15	67
AT3G27831	2	118	5	3
AT3G27860	10	80	2.44681	1.13462
AT3G27906	10	98
AT3G27910	5	596	3.73333	1.92
AT3G27980	20	80	2.13333	1.28788
AT3G28020	14	470
AT3G28030	4	60	2.08911	0.90411
AT3G28155	8	152
AT3G28223	19	166	1.97297	1.63559
AT3G28250	3	225
AT3G28260	5	206
AT3G28320	11	172	1.66667	2.46809
AT3G28321	2	123
AT3G28360	24	181
AT3G28415	10	116
AT3G28610	13	622
AT3G28680	11	324
AT3G28870	21	556
AT3G28880	14	154	2.025	1.24242
AT3G28925	14	957
AT3G29033	15	134
AT3G29040	16	400	1.91892	1.09091
AT3G29050	12	426	1.60465	2
AT3G29140	7	139
AT3G29195	3	185
AT3G29255	34	1135
AT3G29340	18	489	3.23529	2.21429
AT3G29380	12	412	1.88636	0.722222
AT3G29410	12	101
AT3G29430	7	137
AT3G29450	29	225
AT3G29580	13	98	3.32	2.17857
AT3G29630	20	232
AT3G29638	27	334
AT3G29639	14	263
AT3G29680	13	160	1.52459	1.216
AT3G29690	7	770
AT3G29790	12	210
AT3G29791	6	274
AT3G29800	20	178
AT3G29830	23	62	2.1831	1.77083
AT3G30200	21	162
AT3G30220	12	188
AT3G30230	32	925
AT3G30280	12	158	1.87097	0.675676
AT3G30290	17	458	2.47368	1.16667
AT3G30456	4	79
AT3G30520	26	166	3.94737	1.56944
AT3G30540	12	66
AT3G31950	28	365
AT3G32400	10	320
AT3G42060	41	468
AT3G42155	7	186
AT3G42160	10	122
AT3G42770	34	299
AT3G42780	15	570
AT3G42786	19	361
AT3G42870	41	194
AT3G42970	5	72
AT3G43110	5	68	2.125	0.529412
AT3G43148	54	383
AT3G43153	24	199
AT3G43160	23	1063
AT3G43250	10	71	2.14815	1.11538
AT3G43260	13	82
AT3G43290	11	254
AT3G43291	5	130
AT3G43400	10	189
AT3G43402	3	63
AT3G43420	8	209
AT3G43470	26	552
AT3G43490	18	506
AT3G43500	6	113
AT3G43580	10	57
AT3G43682	12	58
AT3G43833	10	113
AT3G43840	4	83
AT3G43850	16	348	2.65385	2.08333
AT3G43910	15	82	1.74074	3.83333
AT3G43960	5	117	1.17143	0.8
AT3G44080	15	723
AT3G44090	28	222
AT3G44130	18	112
AT3G44180	11	537	2.46154	1.77778
AT3G44230	19	78	1.97619	1.75
AT3G44235	17	265	2.28205	1.8
AT3G44480	29	79	1.9441	1.72368
AT3G44690	24	84	2.968	2.16981
AT3G44760	10	511	5	1.6
AT3G44780	23	176	2.45238	1.04762
AT3G44790	21	180
AT3G44800	23	164	2.14493	2.07407
AT3G44840	17	65
AT3G44870	4	1100	1	1.15
AT3G44930	19	69	1.58451	0.940299
AT3G44980	18	527
AT3G44990	1	505	0.391304	0.666667
AT3G45070	6	405	1.84848	2.75
AT3G45080	12	79	2.69231	1.26667
AT3G45150	6	95	2.14286	2.02632
AT3G45220	22	152	2.18868	1
AT3G45330	9	91	1.01905	0.666667
AT3G45443	5	137	4.75	2.1
AT3G45450	19	164	2.70833	1.96
AT3G45460	19	292	2.06349	1.7013
AT3G45470	15	182	1.65	1.62121
AT3G45480	16	59	2.83784	2
AT3G45500	14	230
AT3G45540	15	318
AT3G45560	23	886
AT3G45690	25	961	1.97143	0.642857
AT3G45700	19	155
AT3G45720	25	186
AT3G45800	41	466	2.69091	3.13333
AT3G45860	14	399	2.58696	0.945455
AT3G45910	17	441	2.44118	2.17143
AT3G45920	3	754	1.34615	1.31746
AT3G45940	33	227	2	0.681159
AT3G45950	16	133	3.15625	1.59375
AT3G46050	15	198	2.34091	1.97101
AT3G46120	36	648
AT3G46160	27	317	3.23529	1.58442
AT3G46206	3	240
AT3G46330	4	199	1.25743	0.897959
AT3G46470	26	179	2.47826	2.42105
AT3G46490	13	86	1.4717	0.75
AT3G46530	26	122
AT3G46650	22	524	2.04545	1.16327
AT3G46666	2	198
AT3G46680	16	175	3.5	0.612903
AT3G46700	6	219
AT3G46710	8	83
AT3G46720	9	133	1.53731	1.45588
AT3G46730	21	114	1.69903	1.32941
AT3G46800	43	740
AT3G46850	15	62	1.25225	1.5625
AT3G46901	1	368
AT3G46910	10	411	2.40741	2.23333
AT3G47020	12	167
AT3G47100	9	148
AT3G47110	23	101	1.67	0.784314
AT3G47130	22	604	3.23333	1.32075
AT3G47150	20	797	2.46809	1.42308
AT3G47170	14	107	2.31111	1.05405
AT3G47341	4	62
AT3G48220	11	68	3.3125	1.55
AT3G48298	2	783
AT3G48344	5	70
AT3G48390	11	118	2.4	1.25862
AT3G48620	6	670
AT3G48630	4	952
AT3G48640	6	168	4.33333	6.71429
AT3G48770	29	104	2.22222	0.746725
AT3G48830	16	469	2.2	1.56818
AT3G49040	11	440
AT3G49130	10	107	3.38889	3
AT3G49340	13	480	2.2381	0.666667
AT3G49510	11	150	3.31818	2.125
AT3G49520	12	130
AT3G49830	13	95
AT3G49970	14	799	2.07407	1
AT3G49980	15	89
AT3G50010	16	204	1.625	2.2
AT3G50090	19	146	3.0625	0.970588
AT3G50160	13	90
AT3G50200	12	109
AT3G50260	2	200	1.14286	0.545455
AT3G50280	8	108	1.86364	0.903226
AT3G50290	10	84
AT3G50300	8	60	2.21622	1.2
AT3G50320	6	247
AT3G50420	7	65	1.98387	1.11268
AT3G50760	4	235	0.6	0.423077
AT3G50770	5	91
AT3G50800	1	64	0.7	0.166667
AT3G50925	4	266
AT3G50930	5	69
AT3G51110	17	130
AT3G51171	6	62
AT3G51340	4	88
AT3G51530	8	81	2	1.73529
AT3G51690	8	177
AT3G51915	1	108
AT3G52310	5	595	1.74419	0.621622
AT3G52330	7	268	5.2	1.7619
AT3G52510	5	132
AT3G53070	5	206
AT3G53290	9	109
AT3G53305	9	100
AT3G53540	7	84	1.90741	1.12963
AT3G53550	11	243
AT3G53640	10	745	3.51515	1.225
AT3G53910	2	229
AT3G54160	5	61	2.66667	2.125
AT3G54410	2	210	4	1.46667
AT3G54802	1	76
AT3G55210	4	184	2.71429	2.01852
AT3G55254	10	76
AT3G55270	2	849
AT3G55590	8	151
AT3G55665	11	329
AT3G55670	8	464
AT3G55672	15	185	3.90909	0.75
AT3G55710	6	208
AT3G55860	9	136	2.38889	3.72727
AT3G55930	10	137
AT3G56100	1	922	1.55556	0.416667
AT3G56300	8	194	2.81818	0.564516
AT3G56670	7	212	1.9375	2.16981
AT3G56700	12	141	2.75	1.67089
AT3G56780	6	146	3.10526	1.06061
AT3G56790	4	112
AT3G57072	1	693
AT3G57180	1	591
AT3G57430	1	323	1.625	0.578313
AT3G57460	10	821
AT3G57740	3	63	2.76923	0.928571
AT3G57770	4	99
AT3G57790	1	76	1.09375	0.559322
AT3G58200	7	63	1.75	1.53846
AT3G58260	7	79	2.07143	1.70588
AT3G58370	5	128
AT3G58390	15	125
AT3G58410	4	551	2.9	1.74747
AT3G58440	12	211	2.4	2.96667
AT3G58770	8	64	2.21622	2.16279
AT3G58820	10	403
AT3G58860	8	137
AT3G58877	4	123
AT3G58880	5	60
AT3G58890	7	419
AT3G58920	6	165
AT3G58930	5	151
AT3G58940	11	72
AT3G58950	7	69
AT3G59130	16	142
AT3G59160	10	68
AT3G59180	12	167
AT3G59190	8	93
AT3G59200	11	71	1.46667	0.824561
AT3G59250	9	72
AT3G59260	8	206	2.85714	1.38095
AT3G59270	10	192	4.07692	0.827586
AT3G59740	22	306
AT3G60040	17	260	2	1.65517
AT3G60440	2	129	2.75	0.708333
AT3G60897	1	630
AT3G61117	8	275
AT3G61571	1	315
AT3G62336	5	491
AT3G62360	3	68	1.56	0.560606
AT3G62440	4	780
AT3G62740	17	438	2.36667	0.933333
AT3G62850	7	974	2.41667	2.54054
AT3G63320	4	753	2.72222	2.21053
AT4G00070	10	122
AT4G00280	4	287
AT4G00416	7	330	1.91667	1.5
AT4G00600	7	112	1.89655	0.935484
AT4G01380	11	103	2.7	1.61194
AT4G01671	2	112
AT4G01925	7	199
AT4G02000	15	213	2.22727	1.95152
AT4G02180	28	105
AT4G02190	7	102
AT4G02310	18	135
AT4G02465	4	773
AT4G02660	15	61	1.9064	1.07538
AT4G02850	4	64	1.61538	1.3617
AT4G02870	9	128	2.82353	2.95745
AT4G02910	5	93
AT4G03380	7	111
AT4G03440	20	68
AT4G03443	5	89
AT4G03470	20	206	2.01818	2.7551
AT4G03565	8	80	3	1.47619
AT4G03570	14	112
AT4G03580	24	197
AT4G03590	13	229	2.2	1.92593
AT4G03630	9	401
AT4G03930	23	133	2.33721	1.30303
AT4G04110	10	120
AT4G04404	8	136
AT4G04580	3	146	2.30435	1.7619
AT4G04632	3	600
AT4G04650	13	146	1.84444	1.51974
AT4G04690	15	238
AT4G04745	3	103	1.27273	1
AT4G04925	2	942
AT4G04953	2	118
AT4G04957	6	264
AT4G04985	9	91
AT4G05030	2	66	2	0.166667
AT4G05150	2	196	1.08571	0.344828
AT4G05210	7	102	1.875	1.24528
AT4G05240	8	288
AT4G05265	3	94
AT4G05310	13	108	2.07547	4.92308
AT4G05360	21	196
AT4G05470	13	189
AT4G05490	14	176	2.76471	1.90476
AT4G05540	21	241	2.75	1.22388
AT4G05632	9	77
AT4G06526	27	284
AT4G06688	33	390
AT4G07820	7	323
AT4G07825	12	530
AT4G08097	23	135
AT4G08270	9	223
AT4G08395	12	143	3.35714	2.54545
AT4G08430	14	128	2.62963	1.43386
AT4G08470	18	293
AT4G08593	16	86	2.4	1.70992
AT4G08640	6	106
AT4G08740	12	382
AT4G08760	14	640
AT4G08800	12	136
AT4G08878	7	935	2.2	1
AT4G08895	3	860	1.85714	1.33333
AT4G08930	10	66	1.2	0.965517
AT4G08990	16	70	2.14423	1.29508
AT4G09070	13	59
AT4G09440	5	217
AT4G09490	7	253	3.45455	1.35714
AT4G09740	21	174	1.76531	0.4
AT4G09780	15	81	1.43902	1.94118
AT4G09795	8	156	2.3125	2.88889
AT4G09930	10	98
AT4G09940	16	300	1.52174	1.29231
AT4G09965	9	346	3.66667	1.75
AT4G10190	13	101	3.13333	2.06667
AT4G10200	30	889
AT4G10210	19	192
AT4G10220	9	83	3.25	0.813953
AT4G10490	14	60	1.97368	0.369565
AT4G10560	29	150	1.85714	2.19149
AT4G10670	14	206	2.57576	0.888889
AT4G10695	11	91
AT4G10740	23	269	3.02857	2.34043
AT4G10767	4	387
AT4G11170	26	73
AT4G11250	6	230
AT4G11460	33	354	1.57426	1.02632
AT4G11480	8	420	1.44872	1.32558
AT4G11540	29	422
AT4G11580	17	326	3.32258	2.14516
AT4G11590	27	343	2.5641	3
AT4G11670	4	517	1.02083	0.66
AT4G11730	17	71
AT4G11770	25	162
AT4G11845	7	135
AT4G11900	28	170	2.11828	1.54639
AT4G12005	10	329
AT4G12310	10	128
AT4G12330	31	253	2.24658	0.961538
AT4G12334	7	103
AT4G12380	9	196
AT4G12617	6	66	3.5	2.83333
AT4G12740	3	250	1.09804	1.27907
AT4G12810	20	189
AT4G12870	2	69	1.65217	1.92308
AT4G12920	25	218
AT4G13060	17	167	1.70732	3.56522
AT4G13130	24	97	3.11765	1.78676
AT4G13266	9	81	3.11111	0.896552
AT4G13290	9	127	1.76271	0.44898
AT4G13610	39	835
AT4G13620	3	379	1.39535	0.571429
AT4G13650	3	79	1.04861	0.541667
AT4G13680	10	58	3.2	2.8125
AT4G13760	21	279
AT4G13800	1	59	0.685185	0.105263
AT4G13820	15	95
AT4G13880	35	132
AT4G13885	19	839
AT4G13920	16	80
AT4G13960	16	76
AT4G13965	18	123
AT4G13985	20	100
AT4G14105	8	106
AT4G14165	10	729
AT4G14225	9	96	2.88889	0.85
AT4G14251	5	334
AT4G14260	17	195
AT4G14272	3	461
AT4G14368	6	164
AT4G14370	23	145
AT4G14390	16	227	2.57143	3.05882
AT4G14450	5	310	1.44444	0.733333
AT4G14670	25	625
AT4G15040	6	1092	1.95522	1.04478
AT4G15060	21	242
AT4G15070	19	106
AT4G15180	4	965	1.5	1.02564
AT4G15236	15	62	1.70192	0.807692
AT4G15260	22	184
AT4G15310	5	604	2.05882	0.833333
AT4G15320	16	678
AT4G15370	3	771	1.24138	0.493827
AT4G15715	4	572	3.625	1.9
AT4G15740	6	921	1.31818	0.953488
AT4G15810	4	1093	3	1.88095
AT4G15820	5	968	2.14634	1.2549
AT4G15870	19	244
AT4G15950	3	863
AT4G15953	5	718	1.375	1.30769
AT4G15960	2	91	1.46296	1.04878
AT4G15970	77	1057
AT4G15975	16	352	2.28846	1.71875
AT4G16040	5	181
AT4G16045	17	992	2.22222	1.9375
AT4G16080	13	525	2.44118	1.26667
AT4G16095	10	559	4.7	2
AT4G16110	2	771
AT4G16144	5	1119
AT4G16150	2	806
AT4G16155	5	103	1.6875	0.325581
AT4G16220	10	454
AT4G16250	47	304	2.38384	0.454545
AT4G16295	5	60	3.4	0.75
AT4G16400	5	195	1.63158	1.94444
AT4G16451	3	87
AT4G16540	13	136
AT4G16550	10	228	1.90323	1.275
AT4G16560	15	192
AT4G16730	9	824	2.08929	1.57143
AT4G16790	3	240	1.26923	0.888889
AT4G16915	12	124
AT4G16960	18	161
AT4G17000	9	263	2.04211	1.14815
AT4G17453	4	73
AT4G17565	17	172	2.71875	2.42857
AT4G17580	11	74
AT4G17780	19	124	2.86957	1.96552
AT4G17850	10	82	2.8	2.92857
AT4G17990	5	148
AT4G18150	36	143	2.68421	1.23333
AT4G18260	2	165	1.40741	0.852941
AT4G18300	22	452	2.22059	2.17073
AT4G18500	3	87
AT4G18540	13	777	1.6	0.736842
AT4G18840	6	328	1.60976	0.857143
AT4G18870	14	219	2.16667	2.8
AT4G19020	6	95	1.73214	1.08219
AT4G19050	4	86	1.56442	1.34177
AT4G19470	6	60	2	1.65217
AT4G19620	6	274
AT4G19730	10	265
AT4G19740	7	117
AT4G19820	15	114	2.2	0.96
AT4G19910	8	423	1.73333	1.65217
AT4G19920	5	163
AT4G20235	16	176
AT4G20450	11	73
AT4G20480	12	57	2	1.44565
AT4G20800	13	93	1.55172	0.75
AT4G20810	9	110
AT4G20900	1	191	1.125	1
AT4G21030	8	152	5.75	2.19048
AT4G21050	6	70	1.66667	1.46429
AT4G21140	4	134	1.55	0.666667
AT4G21230	11	274	2.30556	0.690909
AT4G21326	4	497
AT4G21900	1	418	1.02326	0.72973
AT4G22050	12	111
AT4G22100	10	94	1.55814	1.37255
AT4G22170	11	360	3.26923	2.28125
AT4G22180	13	84	3.45	1.81579
AT4G22390	10	251	2	1.46875
AT4G22430	9	258
AT4G22485	1	75
AT4G22650	1	363	1.85714	2.33333
AT4G22660	16	155	3.17647	1.61404
AT4G23000	12	844	1.5814	0.871287
AT4G23120	10	95	3.63158	1.8125
AT4G23150	4	67	1.59091	1.51515
AT4G23200	6	133
AT4G23300	8	167
AT4G23370	14	975	2.02857	1.92453
AT4G23390	9	74	2.26087	1.10714
AT4G23760	5	269	2.6	2.25
AT4G24010	14	177	1.97917	0.860759
AT4G24300	7	198
AT4G24600	3	626
AT4G24650	4	103	2.58824	1.125
AT4G24860	20	179	3.16667	3.7037
AT4G25900	1	66	1.26316	1.05263
AT4G25920	15	517	1.8	1.39286
AT4G25960	3	289	0.46875	0.168224
AT4G25980	3	98	1	0.428571
AT4G26170	9	878	1.34211	1.97826
AT4G26280	6	118	1.86957	0.777778
AT4G26288	2	61	1.85714	1
AT4G26590	2	524	1.46875	0.647059
AT4G26730	12	72
AT4G26920	8	130
AT4G27930	11	295	1.6875	1.38776
AT4G28130	8	448	2.2381	1.39394
AT4G28690	10	121	1.525	1.62857
AT4G28920	8	88	2.3871	3.75
AT4G28930	6	83	2.53846	9.5
AT4G29300	2	73	1	1.5
AT4G29550	13	124	2.41176	1.98113
AT4G29970	5	194
AT4G30540	5	132	2	0.941176
AT4G30680	4	185
AT4G30750	6	88	3.28571	2.82759
AT4G30970	1	860
AT4G31380	11	378	0.4	0.25
AT4G31660	4	181	2.46667	1.01429
AT4G31670	1	102	1.71429	0.821429
AT4G31690	14	225	1.89655	1.64935
AT4G32990	7	497
AT4G33290	12	682
AT4G33320	4	62
AT4G34131	11	78	2.34783	0.5
AT4G34300	6	193	3.55556	1.88889
AT4G34690	15	448	1.77778	1.40476
AT4G34930	10	436	1.66667	0.857143
AT4G35120	10	263	2	1.88
AT4G35150	6	143
AT4G35263	5	337
AT4G35295	1	758
AT4G35335	1	933
AT4G35680	4	459	1.81818	1.63636
AT4G36000	7	476	2.66667	1.34783
AT4G36120	10	336	1.59223	1.15789
AT4G36170	5	142
AT4G36268	5	359
AT4G36460	11	132
AT4G36560	2	116
AT4G36925	6	68	2.27273	2.5625
AT4G37022	2	514
AT4G37230	3	69
AT4G37860	7	850	1.76	1.44444
AT4G38070	6	138
AT4G38730	3	496	0.904762	0.111111
AT4G38990	8	69
AT4G39020	8	612
AT4G39060	13	343
AT4G39130	2	79	0.909091	0.913043
AT4G39745	4	831	2.61538	1.27778
AT5G01050	20	67
AT5G01150	20	630	2.14286	1.57143
AT5G01330	9	207	0.802326	0.564103
AT5G01480	8	192	3.77778	2.21739
AT5G02140	5	334	0.37037	0.2
AT5G02210	5	110	1.89474	2.5
AT5G02340	10	123
AT5G02360	2	269
AT5G02510	5	85	3.2	1.3
AT5G02660	22	615
AT5G02900	10	99	2.36667	1.29412
AT5G02920	5	120
AT5G02990	12	61
AT5G03010	10	151
AT5G03020	6	405
AT5G03090	4	64	3.54545	1.67742
AT5G03390	9	99	2	3.11765
AT5G03400	10	169
AT5G03600	9	295	2.16	0.678571
AT5G03810	4	79
AT5G03830	10	603	2.92308	1.58696
AT5G04400	2	406
AT5G04630	11	139	2.25806	0.587302
AT5G05020	8	164
AT5G05030	10	133	3	1.5
AT5G05150	5	308	4.75	1.09091
AT5G05280	4	80	3.33333	0.833333
AT5G05430	4	106
AT5G05530	7	75	4.4	0.578947
AT5G05720	11	215
AT5G05750	4	344
AT5G06000	5	69	3.5	1.31579
AT5G06040	4	171
AT5G06790	2	90
AT5G06860	2	141	1.33333	0.586957
AT5G07000	7	255
AT5G07200	2	158	2.06667	0.862069
AT5G07225	6	172	8.25	1.36842
AT5G07570	24	137
AT5G07690	13	57	3.4375	1.04167
AT5G08695	14	184	2.81818	1.94118
AT5G09700	4	621
AT5G10040	2	557	10	2.2
AT5G10800	15	210	3.80645	1.41748
AT5G11100	6	238
AT5G11180	14	238
AT5G11250	15	89
AT5G11370	9	153
AT5G11412	4	654	7.33333	1.79412
AT5G11660	9	183
AT5G11830	5	60	2.16667	0.833333
AT5G12090	16	223
AT5G13917	1	105
AT5G13940	8	485
AT5G14160	11	138
AT5G14350	3	95
AT5G14900	7	79	3.875	0.684211
AT5G15040	3	116	2	3.16667
AT5G15254	2	87
AT5G16090	3	74	3.57143	1.64516
AT5G16320	3	64	2.21429	1.27907
AT5G16330	3	111	1.91667	0.8
AT5G16580	5	63
AT5G16700	7	96	2.40741	0.613636
AT5G16900	18	108
AT5G17040	6	250	2.22222	1.125
AT5G17180	3	824
AT5G17370	6	148	1.64516	1.89655
AT5G17680	16	58	2.74074	1.15942
AT5G17730	10	191
AT5G17740	9	289
AT5G17750	16	91
AT5G17950	3	309
AT5G18040	2	566	1.58824	2.11321
AT5G18060	2	155
AT5G18065	6	413
AT5G18300	3	70	2.3	1.33333
AT5G18340	14	175	1.54348	3.46429
AT5G18510	16	265	1.69231	2.60526
AT5G18740	8	514	4.5	1.29167
AT5G18770	10	177	1.96774	2.08108
AT5G18890	16	188	4.6	1.29787
AT5G19170	14	213	1.5	0.940299
AT5G19720	5	317
AT5G20560	9	284
AT5G21030	17	384	2.54545	1.46154
AT5G21125	10	503
AT5G22180	2	678	1.72222	2.91667
AT5G22190	3	168
AT5G22590	9	189
AT5G22680	7	392
AT5G22730	12	58	3	1.8125
AT5G22990	10	58	3	1.70588
AT5G23480	4	567
AT5G23980	3	167	1.01587	0.568966
AT5G24050	14	60	2.03846	1.39394
AT5G24250	28	997
AT5G24280	6	108	1.47863	1.23214
AT5G24470	7	369	1.11765	0.655172
AT5G24480	18	312	1.68333	1.64972
AT5G24930	7	128	0.613636	0.315789
AT5G24950	18	195	1.53571	1.13514
AT5G24960	12	84
AT5G25030	11	149	2.125	1
AT5G25230	16	228
AT5G25300	13	613
AT5G25410	9	140	2.03846	1.90476
AT5G25415	6	513	2.47059	1.93548
AT5G25420	9	72
AT5G25425	7	184	1.64706	1.625
AT5G25600	10	646	2.26923	0.92517
AT5G25850	12	174	2.91667	1.78621
AT5G25860	17	142	1.78261	1.75781
AT5G26130	7	86
AT5G26262	5	791
AT5G26290	6	598	1.54839	2.125
AT5G26320	7	87
AT5G26580	19	223
AT5G26848	2	898
AT5G26970	9	164
AT5G27010	24	297	2.90244	1.9
AT5G27140	14	94	3.03846	1.36508
AT5G27170	6	63
AT5G27340	13	139
AT5G27360	3	155	1.1	0.575758
AT5G27630	14	77	3.32	1.06522
AT5G27750	15	75	2.025	2.11111
AT5G27790	15	75
AT5G27800	16	129
AT5G27890	13	530
AT5G27944	12	169
AT5G27945	12	197
AT5G27967	6	111
AT5G27980	4	199	0.966667	0.2
AT5G28210	22	102	3.2	1.16129
AT5G28295	9	102
AT5G28400	6	75
AT5G28465	2	388
AT5G28491	1	75
AT5G28550	14	149	3.29032	2.31818
AT5G28590	16	449	3.42308	0.818182
AT5G28730	17	248
AT5G28780	16	517
AT5G28810	17	125	2.73913	1.71233
AT5G28823	23	228
AT5G28885	5	152
AT5G28919	8	329
AT5G28920	13	97
AT5G28950	8	94
AT5G29044	3	76
AT5G29070	14	310
AT5G29210	12	105
AT5G30341	8	58
AT5G32460	11	202
AT5G32590	22	1071
AT5G32613	23	577	2.63077	1.66829
AT5G33393	19	153
AT5G34828	7	522	2.83333	2.16667
AT5G34869	14	86	3	1.77778
AT5G35050	13	162	2.64706	1.54762
AT5G35230	17	322
AT5G35375	5	83
AT5G35475	12	172
AT5G35480	2	59
AT5G35510	4	112
AT5G35695	11	157	3.51724	1.1625
AT5G35715	20	310
AT5G35810	11	118	2.08824	1.31765
AT5G35830	9	279
AT5G35890	10	178	2.42222	1.92647
AT5G35917	13	59
AT5G35926	12	637	2.48148	1.66667
AT5G36080	10	200	3.08333	1
AT5G36150	13	171	1.62264	0.7
AT5G36240	10	87	1.91667	3.33333
AT5G36300	9	103	3.04545	1
AT5G37030	17	116
AT5G37040	10	110
AT5G37050	8	87	4.22222	1.93056
AT5G37140	21	268	1.53125	1
AT5G37150	21	577	2.27632	0.77451
AT5G37170	9	435
AT5G37280	6	126	1.75	2.83333
AT5G37320	21	149
AT5G37610	12	317
AT5G37650	21	716	3.04167	1.15217
AT5G37760	15	356
AT5G37870	6	214
AT5G37890	11	170	2.17241	2.06452
AT5G37920	19	128	2.26667	1.90625
AT5G37940	11	60
AT5G38080	11	213
AT5G38250	12	155
AT5G38260	14	172	1.34177	1.27
AT5G38300	6	63	1.47826	0.588235
AT5G38370	6	141	2.3	1.8125
AT5G38378	4	101
AT5G38440	6	57	2.63636	1.33333
AT5G38500	15	285	2.45714	2.11905
AT5G38540	18	740
AT5G38565	9	272
AT5G38580	8	275	2.9	1.8
AT5G38680	10	224	1.95349	1.68966
AT5G38740	15	99
AT5G38750	6	294
AT5G38780	10	58
AT5G38810	4	337
AT5G38850	24	87
AT5G38920	11	126	2.30769	1.12903
AT5G39030	18	101	3.24138	1.51938
AT5G39460	3	238	1.82692	1.41509
AT5G39470	6	89
AT5G39540	13	224
AT5G39560	11	148	1.76316	1.87209
AT5G39581	2	341
AT5G39690	14	173
AT5G39770	55	475
AT5G39810	7	271
AT5G39870	4	599	2.73333	1.38462
AT5G39910	1	626	1.53125	1.10345
AT5G39930	14	619	1.98039	1.33333
AT5G40050	14	585	3.10526	1.74286
AT5G40060	10	103
AT5G40070	12	734
AT5G40120	10	217
AT5G40210	4	312	1.14706	0.4
AT5G40220	10	75	1.96296	1.58621
AT5G40280	6	271
AT5G40290	15	394
AT5G40560	11	159	1.97222	2.42857
AT5G40595	7	202
AT5G40750	9	239	3.08	2.18182
AT5G40910	20	225	1.71429	1.76316
AT5G40940	5	78
AT5G41290	8	66
AT5G41310	25	454	2.30263	1.39241
AT5G41420	1	112
AT5G41490	16	172
AT5G41500	13	61	1.58182	2.6
AT5G41550	24	207	1.96032	1.8951
AT5G41590	1	253	0.911765	1.125
AT5G41640	14	1068
AT5G41650	10	92	2.83333	0.666667
AT5G41765	11	321
AT5G41820	11	63	2.09091	1.40351
AT5G41840	8	94	1.59375	2.04
AT5G41860	9	89
AT5G42040	8	167
AT5G42170	25	213	1.55102	0.979592
AT5G42230	17	77	2.04348	0.849315
AT5G42260	15	224
AT5G42325	7	561	1.58824	1.82353
AT5G42430	19	92
AT5G42504	7	220
AT5G42670	6	115	1.62069	1.84615
AT5G42797	8	116
AT5G42955	6	923	3.44444	1.25
AT5G43160	6	82
AT5G43390	26	266	1.45545	1.02222
AT5G43480	5	542
AT5G43490	9	79
AT5G43570	4	497	1.91667	2
AT5G43610	21	191	1.92105	0.651163
AT5G43620	15	327	1.75439	1.28889
AT5G43640	8	61	2	0.545455
AT5G43660	11	80
AT5G43730	20	112	2.06015	3.51351
AT5G43750	1	144	0.795455	0.375
AT5G44010	2	79	1.81081	0.793103
AT5G44140	12	112	2.38889	0.555556
AT5G44270	20	895
AT5G44316	19	94
AT5G44440	14	89	1.77778	0.876923
AT5G44470	8	88
AT5G44480	3	476	0.878049	0.210526
AT5G44490	15	102	2.28	2.25
AT5G44510	11	102	1.99057	1.25301
AT5G44520	2	78	1.34091	1.71429
AT5G44760	24	487	1.98571	0.942857
AT5G44850	11	105	1.86207	1.86567
AT5G44940	24	629
AT5G44950	14	119
AT5G44960	15	156
AT5G44970	15	140	1.97619	1.61111
AT5G44980	14	61
AT5G45000	11	67
AT5G45113	10	153	3.34375	1.33333
AT5G45150	23	908	2.02913	1.92857
AT5G45573	12	93
AT5G45610	1	234	2.02128	1.41509
AT5G45640	36	696	1.97753	0.787234
AT5G45730	22	305
AT5G45990	21	326	1.49425	0.575
AT5G46140	7	116	1.70833	2
AT5G46270	13	501
AT5G46310	11	309	4.72222	2.09756
AT5G46500	10	294	1.76471	2.33824
AT5G46660	11	164
AT5G46670	12	63
AT5G46740	4	129	1.14085	1.56667
AT5G46820	2	656
AT5G46830	7	70	2.22222	1.39474
AT5G46874	5	272
AT5G46915	7	74
AT5G46980	9	68
AT5G46990	8	381	2.27273	2.08333
AT5G47077	3	171	1.8	0.533333
AT5G47130	5	149
AT5G47300	27	723	1.83784	2
AT5G47400	4	124	1.35065	0.934426
AT5G47980	9	207
AT5G48050	7	339	2	1.89062
AT5G48110	8	544
AT5G48205	4	75
AT5G48350	8	467	3.38462	2
AT5G48375	10	747
AT5G48510	11	136	1.82143	2.05882
AT5G48710	6	260	10	1.46667
AT5G48860	3	1094
AT5G48953	4	128	2.875	1.71429
AT5G48980	9	100	2.04	1.86441
AT5G49040	9	201
AT5G49200	6	181
AT5G49290	9	66
AT5G49500	8	280
AT5G49750	10	243	1.72973	1.39024
AT5G50070	4	101	2.30769	2.1
AT5G50270	15	59
AT5G50500	6	85
AT5G50880	8	88
AT5G50930	8	226	4	0.65625
AT5G50940	6	60	1.8	2.24138
AT5G51000	10	536
[truncated: 89 more rows]

## Sheet: (D) Known_LoF_genes_summary
Gene	Citations	Annotation	LoF found (see tab E)	Freq (see tab E)	Comments
BRX	(Mouchel et al. 2004; Shindo et al. 2008) (Gujas et al. 2012)	﻿AT1G31880	Yes	1	LoF allele frequency < 5%
AOP2	(Kliebenstein et al. 2001)	AT4G03060	NA	NA	Annotated as pseudogene in Col-0 so has no gene model in TAIR.
MAM	(Kroymann et al. 2003)	AT5G23010	Yes	8	LoF allele frequency < 5%
RPM1	(Grant et al. 1998; Tian et al. 2003; Mauricio et al. 2003)	AT3G07040	Yes	103	Too much missing data. (filtered because # of ecotypes with NA for all SNPeff LoF alleles was > 5%, possibly due to whole gene deletions)
	(Rose et al. 2012)
RPS2	﻿(Mauricio et al. 2003)	AT4G26090	Yes	14	LoF allele frequency < 5%
FLM	(Werner et al. 2005)	AT1G77080	Yes	64	Gene is annotated with12 gene models so was filtered out.
PHYD	(Aukerman et al. 1997) (Flowers et al. 2009)	AT4G16250	Yes	304	Previously shown to affect leaf number
RDO5	(Xiang et al. 2014; Xiang et al. 2016) (Amiguet‐Vercher et al. 2015)	AT4G11040	Yes	35	LoF allele frequency < 5%
FRI	(Johanson et al. 2000) (Le Corre et al. 2002) (McKay et al. 2003; Stinchcombe et al. 2004; Shindo et al. 2005) (Flowers et al. 2009) (Mendez-Vigo et al. 2011) (Lovell et al. 2013)	AT4G00650	Yes	17	LoF allele frequency < 5% Also note that these are LOF relative to the Col gene model, a known LoF allele resulting from a 16 bp deletion.
GL1	(Hauser et al. 2001) (Bloomer et al. 2012)	AT3G27920	Yes	10	LoF allele frequency < 5%
CBF1, CBF2, CBF3	(Alonso-Blanco et al. 2005; Zhen and Ungerer 2008; Kang et al. 2013; Monroe et al. 2016)	AT4G25490, AT4G25470, AT4G25480	Yes	1,8, 15	LoF allele frequency < 5%
ICARUS1	(Zhu et al. 2015)	AT2G31580	Yes	6	LoF allele frequency < 5%
GA5	(Barboza et al. 2013)	AT4G25420	Yes	12	LoF allele frequency < 5%

## Sheet: (E) Known_LOF_genes_matrix
	AT1G31880	AT5G23010	AT3G07040	AT4G26090	AT1G77080	AT4G16250	AT4G11040	AT4G00650	AT3G27920	AT4G25490	AT4G25470	AT4G25480	AT2G31580	AT4G25420
88	0	0	0	0	0	0	0	0	0	0	0	0	0	0
108	0	0	0	0	0	0	0	0	0	0	0	0	0	0
139	0	0	0	0	0	0	0	0	0	0	0	0	0	0
159	0	0	1	0	0	0	0	0	0	0	0	0	0	0
265	0	0	0	0	0	0	0	1	0	0	0	0	0	0
350	0	0	0	0	0	0	0	0	0	0	0	0	0	0
351	0	0	0	0	0	0	0	0	0	0	0	0	0	0
403	0	0	0	0	0	1	0	0	0	0	0	0	0	0
410	0	0	0	0	0	0	0	0	0	0	0	0	0	0
424	0	0	0	0	0	0	0	0	0	0	0	0	0	0
428	0	0	0	0	0	0	0	0	0	0	0	0	0	0
430	0	0	0	0	0	0	0	0	0	0	0	0	0	0
470	0	0	0	0	0	0	0	0	0	0	0	0	0	0
476	0	0	0	0	0	0	0	0	0	0	0	0	0	0
484	0	0	0	0	0	0	0	0	0	0	0	0	0	0
504	0	0	0	0	0	0	0	0	0	0	0	0	0	0
506	0	0	0	0	0	0	0	0	0	0	0	0	0	0
531	0	0	0	0	0	0	0	0	0	0	0	0	0	0
544	0	0	0	0	0	0	0	0	0	0	0	0	0	0
546	0	0	0	0	0	1	0	0	0	0	0	0	0	0
628	0	0	1	0	0	0	1	0	0	0	0	0	0	0
630	0	0	0	0	0	0	0	0	0	0	0	0	0	0
680	0	0	0	0	0	1	0	0	0	0	0	0	0	0
681	0	0	0	0	0	1	0	0	0	0	0	0	0	0
685	0	0	0	0	0	1	0	0	0	0	0	0	0	0
687	0	0	0	0	0	0	0	0	0	0	0	0	0	0
728	0	0	0	0	0	1	0	0	0	0	0	0	0	0
742	0	0	0	0	0	0	0	0	0	0	0	0	0	0
763	0	0	0	0	0	0	0	1	0	0	0	0	0	0
765	0	0	0	0	0	1	0	0	0	0	0	0	0	1
766	0	0	1	0	0	0	0	0	0	0	0	0	0	0
768	0	0	0	0	1	0	0	0	0	0	0	0	0	0
772	0	0	1	0	0	0	0	0	0	0	0	0	0	0
801	0	0	0	0	0	0	0	0	0	0	0	0	0	0
853	0	0	0	0	0	0	0	0	0	0	0	0	0	0
854	0	0	0	0	0	0	0	0	0	0	0	0	0	0
867	0	0	0	0	0	1	0	0	0	0	0	0	0	0
868	0	0	0	0	0	1	0	0	0	0	0	0	0	0
870	0	0	0	0	0	1	0	0	0	0	0	0	0	0
915	0	0	0	0	0	0	0	0	0	0	0	0	0	0
932	0	0	0	0	0	0	0	1	0	0	0	0	0	0
991	0	0	0	0	0	0	0	0	0	0	0	0	0	0
992	0	0	0	0	0	0	0	0	0	0	0	0	0	0
997	0	0	0	0	0	0	0	0	0	0	0	0	0	0
1002	0	0	0	0	0	0	0	0	0	0	0	0	0	0
1006	0	0	0	0	0	0	0	0	0	0	0	0	0	0
1061	0	0	0	0	0	0	0	0	0	0	0	0	0	0
1062	0	0	0	0	0	0	0	0	0	0	0	0	0	0
1063	0	0	0	0	0	0	0	0	0	0	0	0	0	0
1066	0	0	0	0	0	0	0	0	0	0	0	0	0	0
1070	0	0	0	0	0	0	0	0	0	0	0	0	0	0
1158	0	0	0	0	0	0	0	0	0	0	0	0	0	0
1166	0	0	0	0	0	0	0	0	0	0	0	0	0	0
1254	0	0	0	0	0	0	0	0	0	0	0	0	0	0
1257	0	0	0	0	0	0	0	0	0	0	0	0	0	0
1313	0	0	0	0	0	0	0	0	0	0	0	0	0	0
1317	0	0	0	0	0	0	0	0	0	0	0	0	0	0
1552	0	1	0	0	0	0	0	0	0	0	0	0	0	0
1612	0	0	0	0	0	1	0	0	0	0	0	0	0	0
1622	0	0	0	0	0	1	0	0	0	0	0	0	0	0
1651	0	0	0	0	0	1	0	0	0	0	0	0	0	0
1652	0	0	0	0	0	1	0	0	0	0	0	0	0	0
1676	0	0	0	0	0	1	0	0	0	0	0	0	0	0
1684	0	0	0	0	0	0	0	0	0	0	0	0	0	0
1739	0	0	0	0	0	0	0	0	0	0	0	0	0	0
1741	0	0	0	0	0	0	0	0	0	0	0	0	0	0
1756	0	0	0	0	0	1	0	0	0	0	0	0	0	0
1757	0	0	0	0	0	1	0	0	0	0	0	0	0	0
1793	0	0	0	0	0	1	0	0	0	0	0	0	0	0
1797	0	0	0	0	0	0	0	0	0	0	0	0	0	0
1819	0	0	0	0	0	1	0	0	0	0	0	0	0	0
1820	0	0	0	0	0	1	0	0	0	0	0	0	0	0
1829	0	0	0	0	0	1	0	0	0	0	0	0	0	0
1834	0	0	0	0	0	1	0	0	0	0	0	0	0	0
1835	0	0	0	0	0	1	0	0	0	0	0	0	0	0
1851	0	0	0	0	0	1	0	0	0	0	0	0	0	0
1852	0	0	0	0	0	1	0	0	0	0	0	0	0	0
1853	0	0	0	0	0	0	0	0	0	0	0	0	0	0
1872	0	0	0	0	1	1	0	0	0	0	0	0	0	0
1890	0	1	0	0	0	0	0	0	0	0	0	0	0	0
1925	0	0	0	0	0	1	0	0	0	0	0	0	0	0
1942	0	0	0	0	0	0	0	0	0	0	0	0	0	0
1943	0	0	0	0	0	0	0	0	0	0	0	0	0	0
1954	0	0	0	0	0	0	0	0	0	0	0	0	0	0
2016	0	0	0	0	0	0	0	0	0	0	0	0	0	0
2017	0	0	0	0	0	1	0	0	0	0	0	0	0	0
2031	0	0	0	0	0	1	0	0	0	0	0	0	0	0
2053	0	0	0	0	0	0	0	0	0	0	0	0	0	0
2057	0	0	0	0	0	0	0	0	0	0	0	0	0	0
2081	0	0	0	0	0	0	0	0	0	0	0	0	0	0
2091	0	0	0	0	0	0	0	0	0	0	0	0	0	0
2106	0	0	0	0	0	0	0	0	0	0	0	0	0	0
2108	0	0	0	0	0	1	0	0	0	0	0	0	0	0
2141	0	0	0	0	0	0	0	0	0	0	0	0	0	0
2159	0	0	0	0	0	0	0	0	0	0	0	0	0	0
2166	0	0	0	0	0	0	0	0	0	0	0	0	0	0
2171	0	0	0	0	0	1	0	0	0	0	0	0	0	0
2191	0	0	0	0	0	1	0	0	0	0	0	0	0	0
2202	0	0	0	0	0	0	0	0	0	0	0	0	0	0
2212	0	0	0	0	0	1	0	0	0	0	0	0	0	0
2239	0	0	0	0	0	1	0	0	0	0	0	0	0	0
2240	0	0	0	0	0	1	0	0	0	0	0	0	0	0
2276	0	0	0	0	0	0	0	0	0	0	0	0	0	0
2278	0	0	0	0	0	0	0	0	0	0	0	0	0	0
2285	0	0	0	0	0	1	0	0	0	0	0	0	0	0
2286	0	0	0	0	0	0	0	0	0	0	0	0	0	0
2317	0	0	0	0	0	0	0	0	0	0	0	0	0	0
2370	0	0	0	0	0	0	0	0	0	0	0	0	0	0
2412	0	0	0	0	0	0	0	0	0	0	0	0	0	0
4779	0	0	0	0	0	0	1	1	0	0	0	0	0	0
4807	0	0	0	0	0	0	0	0	0	0	0	0	0	0
4826	0	0	0	0	0	0	1	1	0	0	0	0	0	0
4840	0	0	0	0	0	0	1	0	0	0	0	0	0	0
4857	0	0	0	0	0	0	0	0	0	0	0	0	0	0
4884	0	0	1	0	0	0	1	0	0	0	0	0	0	0
4900	0	0	1	0	0	1	0	0	0	0	0	0	0	0
4939	0	0	1	0	0	0	1	0	0	0	0	0	0	0
4958	0	0	0	0	0	0	0	0	0	0	0	0	0	0
5023	0	0	0	0	0	0	1	0	0	0	0	0	0	0
5104	0	0	0	0	0	0	0	0	0	0	0	0	0	0
5151	0	0	0	0	0	0	0	0	0	0	0	0	0	0
5165	0	0	0	0	0	1	0	0	0	0	0	0	0	0
5210	0	0	1	0	0	0	0	0	0	0	0	0	0	0
5236	0	0	1	0	0	0	1	0	0	0	0	0	0	0
5249	0	0	0	0	0	0	0	0	0	0	0	0	0	0
5253	0	0	0	0	0	0	0	0	0	0	0	0	0	0
5276	0	0	0	0	0	0	1	0	0	0	0	0	0	0
5279	0	0	0	0	1	0	0	0	0	0	0	0	0	0
5349	0	0	0	0	0	0	1	0	0	0	0	0	0	0
5353	0	0	1	0	0	0	0	0	0	0	0	0	0	0
5395	0	0	0	0	0	0	0	0	0	0	0	0	0	0
5486	0	0	0	0	0	0	0	0	0	0	0	0	0	0
5577	0	0	1	0	0	0	0	0	0	0	0	0	0	0
5644	0	0	0	0	0	0	0	0	0	0	0	0	0	0
5651	0	0	0	0	0	0	0	0	0	0	0	0	0	0
5717	0	0	0	0	0	0	0	0	0	0	0	0	0	0
5718	0	0	0	0	0	0	0	0	0	0	0	0	0	0
5720	0	0	0	0	0	0	0	0	0	0	0	0	0	0
5726	0	0	1	0	0	0	0	0	0	0	0	0	0	0
5741	0	0	0	0	0	0	0	0	0	0	0	0	0	0
5748	0	0	0	0	0	0	0	0	0	0	0	0	0	0
5757	0	0	0	0	0	0	0	0	0	0	0	0	0	0
5768	0	0	0	0	0	0	0	0	0	0	0	0	0	0
5772	0	0	0	0	0	0	0	0	0	0	0	0	0	0
5776	0	0	0	0	0	0	0	0	0	0	0	0	0	0
5779	0	0	1	0	0	0	0	1	0	0	0	0	0	0
5784	0	0	0	0	0	0	0	0	0	0	0	0	0	0
5798	0	0	1	0	0	0	1	0	0	0	0	0	0	0
5800	0	0	0	0	0	0	0	0	0	0	0	0	0	0
5811	0	0	0	0	0	0	0	1	0	0	0	0	0	0
5822	0	0	0	1	0	0	0	0	0	0	0	0	0	0
5830	0	0	0	0	0	0	0	0	0	0	0	0	0	0
5831	0	0	0	0	0	0	0	0	0	0	0	0	0	0
5832	0	0	0	0	1	0	0	0	0	0	0	0	0	0
5836	0	0	0	0	1	1	0	0	0	0	0	0	0	0
5837	0	0	0	0	0	0	0	0	0	0	0	0	0	0
5856	0	0	0	0	0	1	0	0	0	0	0	0	0	0
5860	0	0	0	0	0	0	0	0	0	0	0	0	0	0
5865	0	0	0	0	1	1	0	0	0	0	0	0	0	0
5867	0	0	0	0	0	0	0	0	0	0	0	0	0	0
5874	0	0	0	0	0	0	0	0	0	0	0	0	0	0
5890	0	0	0	0	0	0	0	0	0	0	0	0	0	0
5893	0	0	0	0	0	0	0	0	0	0	0	0	0	0
5907	0	0	0	0	0	0	0	0	0	0	0	0	0	0
5921	0	0	0	0	0	0	0	0	0	0	0	0	0	0
5950	0	0	0	0	0	1	0	0	0	0	0	0	0	0
5984	0	0	0	0	0	0	0	0	0	0	0	0	0	0
5993	0	0	0	0	0	0	0	0	0	0	0	0	0	0
6008	0	0	0	0	0	0	0	0	0	0	0	0	0	0
6009	0	0	0	0	0	0	0	0	0	0	0	0	0	0
6010	0	0	0	0	0	0	0	0	0	0	0	0	0	0
6011	0	0	0	0	0	1	0	0	0	0	0	0	0	0
6012	0	0	0	0	0	1	0	0	0	0	0	0	0	0
6013	0	0	0	0	0	0	0	0	0	0	0	0	0	0
6016	0	0	0	0	0	0	0	0	0	0	0	0	0	0
6017	0	0	0	0	0	0	0	0	0	0	0	0	0	0
6019	0	0	0	0	1	1	0	0	1	0	0	0	0	0
6020	0	0	0	0	0	0	0	0	0	0	0	0	0	0
6021	0	0	0	0	0	0	0	0	1	0	0	0	0	0
6022	0	0	0	0	0	0	0	0	0	0	0	0	0	0
6023	0	0	0	0	0	0	0	0	0	0	0	0	0	0
6024	0	0	0	0	0	0	0	0	0	0	0	0	0	0
6025	0	0	0	0	0	0	0	0	0	0	0	0	0	0
6030	0	0	0	0	0	0	0	0	0	0	0	0	0	0
6034	0	0	0	0	0	0	0	0	0	0	0	0	0	0
6035	0	0	0	0	0	1	0	0	0	0	0	0	0	0
6036	0	0	0	0	0	0	0	0	0	0	0	0	0	0
6038	0	0	0	0	0	1	0	0	0	0	0	0	0	0
6039	0	0	0	0	0	0	0	0	0	0	0	0	0	0
6040	0	0	0	0	0	0	0	0	0	0	0	0	0	0
6041	0	0	0	0	0	1	0	0	0	0	0	0	0	0
6042	0	0	0	0	0	1	0	0	0	0	0	0	0	0
6043	0	0	0	0	1	0	0	0	0	0	0	0	0	0
6046	0	0	0	0	0	0	0	0	0	0	0	0	0	0
6064	0	0	1	0	0	0	0	0	0	0	0	0	0	0
6069	0	0	1	0	0	0	0	0	0	0	0	0	0	0
6070	0	0	0	0	0	0	0	0	0	0	0	0	0	0
6071	0	0	0	0	0	0	0	0	0	0	0	0	0	0
6073	0	0	0	0	0	0	0	0	1	0	0	0	0	0
6074	0	0	0	0	1	0	0	0	0	0	0	0	0	0
6076	0	0	0	0	0	0	0	0	0	0	0	0	0	0
6077	0	0	0	0	0	0	0	0	0	0	0	0	0	0
6085	0	0	0	0	0	0	0	0	0	0	0	0	0	1
6086	0	0	0	0	0	0	0	0	0	0	0	0	0	0
6087	0	0	0	0	0	0	0	0	0	0	0	0	0	0
6088	0	0	0	0	0	0	0	0	0	0	0	0	0	0
6090	0	0	0	0	0	1	0	0	0	0	0	0	0	0
6091	0	0	0	0	0	0	0	0	0	0	0	0	0	0
6092	0	0	0	0	0	0	0	0	0	0	0	0	0	0
6094	0	0	0	0	0	0	0	0	0	0	0	0	0	0
6095	0	0	0	0	1	1	0	0	0	0	0	0	0	0
6096	0	0	0	0	0	0	0	0	0	0	0	0	0	0
6097	0	0	0	0	0	1	0	0	0	0	0	0	0	0
6098	0	0	0	0	0	1	0	0	0	0	0	0	0	0
6099	0	0	0	0	0	0	0	0	1	0	0	0	0	0
6100	0	0	0	0	0	1	0	0	0	0	0	0	0	0
6101	0	0	0	0	0	1	0	0	0	0	0	0	0	0
6102	0	0	0	0	0	1	0	0	0	0	0	0	0	0
6104	0	0	0	0	0	0	0	0	0	0	0	0	0	0
6105	0	0	0	0	0	0	0	0	0	0	0	0	0	0
6106	0	0	0	0	0	1	0	0	0	0	0	0	0	0
6107	0	0	0	0	0	1	0	0	0	0	0	0	0	0
6108	0	0	1	0	0	0	0	0	0	0	0	0	0	0
6109	0	0	0	0	0	0	0	0	0	0	0	0	0	0
6111	0	0	0	0	0	0	0	0	0	0	0	0	0	0
6112	0	0	0	0	0	1	0	0	0	0	0	0	0	0
6113	0	0	0	0	0	1	0	0	0	0	0	0	0	0
6114	0	0	0	0	0	1	0	0	0	0	0	0	0	0
6115	0	0	0	0	0	0	0	0	0	0	0	0	0	0
6118	0	0	0	0	0	0	0	0	0	0	0	0	0	0
6119	0	0	0	0	0	0	0	0	0	0	0	0	0	0
6122	0	0	0	0	0	1	0	0	0	0	0	0	0	0
6123	0	0	0	0	0	0	0	0	0	0	0	0	0	0
6124	0	0	0	0	0	1	0	0	0	0	0	0	0	0
6125	0	0	0	0	0	0	0	0	0	0	0	0	0	0
6126	0	0	0	0	0	1	0	0	0	0	0	0	0	0
6128	0	0	0	0	0	0	0	0	0	0	0	0	0	0
6131	0	0	0	0	0	0	0	0	0	0	0	0	0	0
6132	0	0	0	0	0	0	0	0	0	0	0	0	0	0
6133	0	0	0	0	0	0	0	0	0	0	0	0	0	0
6134	0	0	0	0	0	1	0	0	0	0	0	0	0	0
6136	0	0	0	0	0	1	0	0	0	0	0	0	0	0
6137	0	0	0	0	0	0	0	0	0	0	0	0	0	0
6138	0	0	0	0	0	0	0	0	0	0	0	0	0	0
6140	0	0	0	0	0	1	0	0	0	0	0	0	0	0
6141	0	0	0	0	0	0	0	0	0	0	0	0	0	0
6142	0	0	0	0	0	1	0	0	0	0	0	0	0	0
6145	0	0	0	0	0	0	0	0	0	0	0	0	0	0
6148	0	0	0	0	0	0	0	0	0	0	0	0	0	0
6149	0	0	0	0	0	0	0	0	0	0	0	0	0	0
6150	0	0	0	0	0	1	0	0	0	0	0	0	0	0
6151	0	0	0	0	0	0	0	0	0	0	0	0	0	0
6153	0	0	0	0	0	0	0	0	0	0	0	0	0	0
6154	0	0	0	0	0	0	0	0	0	0	0	0	0	0
6163	0	0	0	0	0	0	0	0	0	0	0	0	0	0
6166	0	0	0	0	0	0	0	0	0	0	0	0	0	0
6169	0	0	0	0	0	0	0	0	0	0	0	0	0	0
6172	0	0	0	0	0	0	0	0	0	0	0	0	0	0
6173	0	0	0	0	0	0	0	0	0	0	0	0	0	0
6174	0	0	0	0	0	0	0	0	0	0	0	0	0	0
6177	0	0	0	0	0	0	0	0	0	0	0	0	0	0
6180	0	0	0	0	0	0	0	0	0	0	0	0	0	0
6184	0	0	0	0	0	0	0	0	0	0	0	0	0	0
6188	0	0	0	0	0	1	0	0	0	0	0	0	0	0
6189	0	0	0	0	0	0	0	0	0	0	0	0	0	0
6191	0	0	0	0	0	0	0	0	0	0	0	0	0	0
6192	0	0	0	0	0	1	0	0	0	0	0	0	0	0
6193	0	0	0	0	0	1	0	0	0	0	0	0	0	0
6194	0	0	0	0	0	0	0	0	0	0	0	0	0	0
6195	0	0	0	0	0	1	0	0	0	0	0	0	0	0
6198	0	0	0	0	0	1	0	0	0	0	0	0	0	0
6201	0	0	0	0	0	0	0	0	0	0	0	0	0	0
6202	0	0	0	0	0	0	0	0	0	0	0	0	0	0
6203	0	0	0	0	0	0	0	0	0	0	0	0	0	0
6209	0	0	0	0	0	0	0	0	0	0	0	0	0	0
6210	0	0	0	0	0	0	0	0	0	0	0	0	0	0
6214	0	0	1	0	0	1	0	0	0	0	0	0	0	0
6216	0	0	1	0	0	0	0	0	1	0	0	0	0	0
6217	0	0	1	0	0	1	0	0	0	0	0	0	0	0
6218	0	0	1	0	0	1	0	0	0	0	0	0	0	0
6220	0	0	0	0	1	0	0	0	0	0	0	0	0	0
6221	0	0	0	0	0	0	0	0	0	0	0	0	0	0
6231	0	0	0	0	0	1	0	0	0	0	0	0	0	0
6235	0	0	0	0	0	0	0	0	0	0	0	0	0	0
6237	0	0	0	0	0	0	0	0	0	0	0	0	0	0
6238	0	0	1	0	0	0	0	0	0	0	0	0	0	0
6240	0	0	1	0	0	0	0	0	0	0	0	0	0	0
6241	0	0	0	0	0	0	0	0	0	0	0	0	0	0
6242	0	0	0	0	0	0	0	0	0	0	0	0	0	0
6243	0	0	0	0	1	1	0	0	0	0	0	0	0	0
6244	0	0	0	0	0	0	0	0	0	0	0	0	0	0
6252	0	0	0	0	0	1	0	0	0	0	0	0	0	0
6255	0	0	0	0	0	1	0	0	0	0	0	0	0	0
6258	0	0	0	0	0	0	0	0	0	0	0	0	0	0
6268	0	0	0	0	0	1	0	0	0	0	0	0	0	0
6276	0	0	0	0	0	1	0	0	0	0	0	0	0	0
6284	0	0	0	0	0	1	0	0	0	0	0	0	0	0
6296	0	0	0	0	0	1	0	0	0	0	0	0	0	0
6390	0	0	0	0	0	0	0	0	0	0	0	0	0	0
6396	0	0	0	0	0	0	0	0	0	0	0	0	0	0
6413	0	0	0	0	0	0	0	0	0	0	0	0	0	0
6424	0	0	0	0	0	1	0	0	0	0	0	0	0	0
6434	0	0	0	0	0	0	0	0	0	0	0	0	0	0
6445	0	0	0	0	0	0	0	0	0	0	0	0	0	0
6680	0	0	0	0	0	1	0	0	0	0	0	0	0	0
6739	0	0	0	0	0	1	0	0	0	0	0	0	0	0
6740	0	0	0	0	0	1	0	0	0	0	0	0	0	0
6744	0	0	0	0	0	1	0	0	0	0	0	0	0	0
6749	0	0	0	0	0	0	0	0	0	0	0	0	0	0
6750	0	0	0	0	0	1	0	0	0	0	0	0	0	0
6805	0	0	0	0	0	1	0	0	0	0	0	0	0	0
6806	0	0	0	0	0	1	0	0	0	0	0	0	0	0
6814	0	0	0	0	0	1	0	0	0	0	0	0	0	0
6830	0	0	0	0	0	0	0	0	0	0	0	0	0	0
6897	0	0	1	0	0	0	0	0	0	0	0	0	0	0
6898	0	0	0	0	0	0	0	0	0	0	0	0	0	0
6900	0	0	1	0	0	0	0	0	0	0	0	0	0	0
6901	0	0	1	0	1	0	0	0	0	0	0	0	0	0
6903	0	0	0	0	0	0	0	0	0	0	0	0	0	0
6904	0	0	0	0	0	0	0	0	1	0	0	0	0	0
6907	0	0	0	0	0	1	0	0	0	0	0	0	0	0
6908	0	0	0	0	0	0	0	1	0	0	0	0	0	0
6909	0	0	0	0	0	0	0	0	0	0	0	0	0	0
6911	0	0	0	0	0	0	0	1	0	0	0	0	0	0
6913	0	0	0	0	0	0	0	0	0	0	0	0	0	0
6915	0	0	0	0	0	0	0	0	0	0	0	0	0	0
6917	0	0	0	0	1	1	0	0	0	0	0	0	0	0
6918	0	0	0	0	0	1	0	0	0	0	0	0	0	0
6919	0	0	0	0	0	1	0	0	0	0	0	0	0	0
6920	0	0	1	0	0	1	0	0	0	0	0	0	0	0
6922	0	0	0	0	0	0	0	0	0	0	0	0	0	1
6923	0	0	0	0	0	0	1	0	0	0	0	0	0	0
6924	0	0	0	0	0	0	0	0	0	0	0	0	0	0
6926	0	0	0	0	0	0	0	0	0	0	0	0	0	0
6927	0	0	0	0	0	1	0	0	0	0	0	0	0	0
6929	0	0	1	1	0	0	0	0	0	0	0	1	0	0
6931	0	0	0	0	0	0	0	0	0	0	0	0	0	0
6932	0	0	0	0	0	0	0	0	0	0	0	0	0	0
6933	0	0	0	0	0	0	0	0	0	0	0	0	0	0
6938	0	0	0	0	0	0	0	0	0	0	0	0	0	0
6940	0	0	0	0	0	0	0	0	0	0	0	0	0	0
6943	0	0	0	0	0	0	1	0	0	0	0	0	0	0
6944	0	0	1	0	0	0	1	0	0	0	0	0	0	0
6945	0	0	0	0	0	0	0	0	0	0	0	0	0	0
6951	0	0	0	0	0	0	0	0	0	0	0	0	0	0
6956	0	0	0	0	0	0	0	0	0	0	0	0	0	0
6957	0	0	0	0	0	0	0	0	1	0	0	0	0	0
6958	0	0	1	0	0	0	0	0	0	0	0	0	0	0
6959	0	0	0	0	0	0	0	0	0	0	0	0	0	0
6960	0	0	0	0	0	0	0	1	0	0	0	0	0	0
6961	0	0	0	0	0	0	0	0	0	0	0	0	0	0
6963	0	0	0	0	0	1	0	0	0	0	0	0	0	0
6966	0	0	0	0	0	0	0	0	0	0	0	0	0	0
6967	0	0	1	0	0	0	0	0	0	0	0	0	0	0
6968	0	0	0	0	0	0	0	0	0	0	0	0	0	0
6969	0	0	0	0	0	0	0	0	0	0	0	0	0	0
6970	0	0	0	0	0	0	0	0	0	0	0	0	0	0
6971	0	0	0	0	1	0	0	0	0	0	0	0	0	0
6973	0	0	0	0	0	0	0	0	0	0	0	0	0	0
6974	0	0	0	0	0	0	0	0	0	0	0	0	0	0
6975	0	0	0	0	1	1	0	0	0	0	0	0	0	0
6976	0	0	0	0	0	0	0	0	0	0	0	0	0	0
6979	0	0	0	0	0	0	0	0	0	0	0	0	0	0
6981	0	0	0	0	0	0	0	0	0	0	0	0	0	0
6982	0	0	0	0	0	0	0	0	0	0	0	0	0	0
6984	0	0	0	0	0	0	0	0	0	0	0	0	0	0
6986	0	0	1	0	0	0	1	0	0	0	0	0	0	0
6987	0	0	0	0	0	0	0	0	0	0	0	0	0	0
6989	0	0	1	0	0	1	1	0	0	0	0	0	0	0
6990	0	0	0	0	0	0	0	0	0	0	0	0	0	0
6992	0	0	0	0	0	0	0	0	0	0	0	0	0	0
6997	0	0	0	0	0	0	0	0	0	0	0	0	0	0
7000	0	0	0	0	0	0	0	0	0	0	0	0	0	0
7002	0	0	0	0	0	0	0	0	0	0	0	0	0	0
7003	0	0	0	0	0	0	0	0	0	0	0	0	0	0
7008	0	0	0	0	1	0	0	0	0	0	0	0	0	0
7013	0	0	0	0	0	0	0	0	0	0	0	0	0	0
7014	0	0	0	0	0	0	0	0	0	0	0	0	0	0
7025	0	0	0	0	0	0	0	0	0	0	0	0	0	0
7026	0	0	0	0	0	1	0	0	0	0	0	0	0	0
7028	0	0	0	0	0	0	0	0	0	0	0	0	0	0
7031	0	0	0	0	0	0	0	0	0	0	0	0	0	0
7033	0	0	0	0	0	0	0	0	0	0	0	0	0	0
7036	0	0	0	0	0	0	0	0	0	0	0	0	0	0
7058	0	0	0	0	0	0	0	0	0	0	0	0	0	0
7061	0	0	0	0	0	0	0	0	0	0	0	0	0	0
7062	0	0	0	0	0	0	0	0	0	0	0	0	0	0
7063	0	0	0	0	0	0	0	0	0	0	0	0	1	0
7064	0	0	1	0	0	0	1	0	0	0	0	0	0	0
7067	0	0	0	0	0	0	0	0	0	0	0	0	0	0
7068	0	0	1	0	0	1	0	0	0	0	0	0	0	0
7071	0	0	1	0	0	0	0	0	0	0	0	0	0	0
7072	0	0	0	0	0	0	0	0	0	0	0	0	0	0
7077	0	0	0	0	0	0	0	0	0	0	0	0	0	0
7081	0	0	0	0	0	0	0	0	0	0	0	0	0	0
7092	0	0	1	0	0	0	1	0	0	0	0	0	0	0
7094	0	0	0	0	0	0	0	0	0	0	0	0	0	0
7096	0	0	0	0	0	0	0	0	0	0	0	0	0	0
7102	0	0	0	0	0	0	0	0	0	0	0	0	0	0
7103	0	0	0	0	0	1	0	0	0	0	0	0	0	0
7106	0	0	0	0	0	0	0	0	0	0	0	0	0	0
7107	0	0	0	0	0	0	0	0	0	0	0	0	0	0
7109	0	0	1	0	0	0	0	0	0	0	0	0	0	0
7111	0	0	0	0	0	0	0	0	0	0	0	0	0	0
7117	0	0	0	0	0	0	0	0	0	0	0	0	0	0
7119	0	0	0	0	0	0	0	0	0	0	0	0	0	0
7120	0	0	0	0	0	0	0	0	0	0	0	0	0	0
7125	0	0	0	0	0	1	0	0	0	0	0	0	0	0
7126	0	0	0	0	1	0	0	0	0	0	0	0	0	0
7127	0	0	0	0	0	1	0	0	0	0	0	0	0	0
7130	0	0	1	0	0	0	0	0	0	0	0	0	0	0
7133	0	0	0	0	0	0	0	0	0	0	0	0	0	0
7138	0	0	1	0	0	1	0	0	0	0	0	0	0	0
7143	0	0	0	0	0	0	0	0	0	0	0	0	0	0
7147	0	0	0	0	0	0	0	0	0	0	0	0	0	0
7158	0	0	0	0	0	0	0	0	0	0	0	0	0	0
7160	0	0	0	0	0	0	0	0	0	0	0	0	0	0
7161	0	0	0	0	0	0	0	0	0	0	0	0	0	0
7162	0	0	1	0	0	0	0	0	0	0	0	0	0	0
7163	0	0	1	0	0	1	0	0	0	0	0	0	0	0
7164	0	0	0	0	0	0	0	0	0	0	0	0	0	0
7165	0	0	0	0	0	0	0	0	0	0	0	0	0	0
7169	0	0	0	0	0	0	0	0	0	0	0	0	0	0
7177	0	0	0	0	0	1	0	0	0	0	0	0	0	0
7181	0	0	0	0	0	0	0	0	0	0	0	0	0	0
7183	0	0	0	0	0	0	0	0	0	0	1	0	0	1
7186	0	0	0	0	0	0	0	0	0	0	0	0	0	0
7192	0	0	0	0	0	0	0	0	0	0	0	0	0	0
7199	0	0	0	0	0	0	0	0	0	0	0	0	0	0
7202	0	0	0	0	0	0	0	0	0	0	0	0	0	0
7203	0	0	0	0	0	1	0	0	0	0	0	0	0	0
7207	0	0	0	0	0	1	0	0	0	0	0	0	0	0
7208	0	0	0	0	0	0	1	0	0	0	0	0	0	0
7209	0	0	0	0	0	0	0	0	0	0	0	0	0	0
7213	0	0	0	0	0	0	0	0	0	0	0	0	0	0
7217	0	0	0	0	0	1	0	0	0	0	0	0	0	0
7218	0	0	0	0	0	0	0	0	0	0	0	0	0	0
7223	0	0	0	0	0	0	0	0	0	0	0	0	0	0
7231	0	0	0	0	0	0	0	0	0	0	0	0	0	0
7236	0	0	0	0	0	1	0	0	0	0	0	0	0	0
7244	0	0	0	0	0	0	0	0	0	0	0	0	0	0
7248	0	0	0	0	0	0	0	0	0	0	0	0	0	0
7250	0	0	0	0	0	1	0	0	0	0	0	0	0	0
7255	0	0	0	0	0	0	0	0	0	0	0	0	0	0
7258	0	0	0	0	0	0	0	0	0	0	0	0	0	0
7268	0	0	0	0	0	0	0	0	0	0	0	0	0	0
7273	0	0	0	0	0	0	0	0	0	0	0	0	0	0
7276	0	0	0	0	0	0	0	0	0	0	0	0	0	0
7280	0	0	0	0	0	0	0	0	0	0	0	0	0	0
7282	0	0	0	0	0	0	0	0	0	0	0	0	0	0
7287	0	0	0	0	0	0	0	0	0	0	0	0	0	0
7288	0	0	0	0	0	0	0	0	0	0	0	0	0	0
7296	0	0	0	0	0	0	0	0	0	0	0	0	0	0
7298	0	0	0	0	0	0	0	0	0	0	0	0	0	0
7305	0	0	0	0	0	1	0	0	0	0	0	0	0	0
7306	0	0	0	0	1	0	1	0	0	0	0	0	0	0
7307	0	0	0	0	0	0	0	1	0	0	0	0	0	0
7314	0	0	0	0	0	1	0	0	0	0	0	0	0	0
7316	0	0	0	0	0	0	0	0	0	0	0	0	0	0
7319	0	0	0	0	0	1	0	0	0	0	0	0	0	0
7320	0	0	1	0	0	0	1	0	0	0	0	0	0	0
7322	0	0	0	0	0	1	0	0	0	0	0	0	0	0
7323	0	0	0	0	0	0	0	0	0	0	0	0	0	0
7327	0	0	1	0	0	0	0	0	0	0	0	0	0	0
7328	0	0	0	0	0	0	0	0	0	0	0	0	0	0
7332	0	0	0	0	0	0	0	0	0	0	0	0	0	0
7333	0	0	0	0	0	1	0	0	0	0	0	0	0	0
7337	0	0	0	0	0	0	0	0	0	0	0	0	0	0
7342	0	0	0	0	0	0	0	0	0	0	0	0	0	0
7343	0	0	0	0	0	0	0	0	0	0	0	0	0	0
7344	0	0	0	0	0	0	0	0	0	0	0	0	0	0
7346	0	0	0	0	0	1	0	0	0	0	0	0	0	0
7347	0	0	0	0	0	0	0	0	0	0	0	0	0	0
7349	0	0	0	0	0	1	0	0	0	0	0	0	0	0
7350	0	0	0	0	1	1	0	0	0	0	0	0	0	0
7353	0	0	0	0	0	0	0	0	0	0	0	0	0	0
7354	0	0	0	0	0	0	0	0	0	0	0	0	0	0
7356	0	0	0	0	0	0	0	0	0	0	0	0	0	0
7358	0	0	0	0	0	1	0	0	0	0	0	0	0	0
7359	0	0	0	0	0	1	0	0	0	0	0	0	0	0
7372	0	0	1	0	0	0	0	0	0	0	0	0	0	0
7373	0	0	0	0	0	0	0	0	0	0	0	0	0	0
7377	0	0	0	0	0	1	0	0	0	0	0	0	0	0
7378	1	0	0	0	0	0	0	0	0	0	0	0	0	0
7382	0	0	0	0	0	0	0	0	0	0	0	0	0	0
7383	0	0	1	0	0	1	0	0	0	0	0	0	0	0
7384	0	0	0	0	1	0	0	0	0	0	0	0	0	0
7387	0	0	1	0	0	0	1	0	0	0	0	0	0	0
7394	0	0	0	0	0	0	0	0	0	0	0	0	0	0
7396	0	0	0	0	0	0	0	0	0	0	0	0	0	0
7404	0	0	0	0	0	0	0	0	0	0	0	0	0	0
7411	0	0	0	0	0	0	0	0	0	0	0	0	0	0
7413	0	0	0	0	0	1	0	0	0	0	0	0	0	0
7415	0	0	0	0	0	0	0	0	0	0	0	0	0	0
7416	0	0	0	0	0	1	0	0	0	0	0	0	0	0
7417	0	0	0	0	0	0	0	0	0	0	0	0	0	0
7418	0	0	0	0	0	1	0	0	0	0	0	0	0	0
7419	0	0	0	0	0	0	0	0	0	0	0	0	0	0
7424	0	0	0	0	0	1	0	0	0	0	0	0	0	0
7427	0	0	0	0	0	0	0	0	0	0	0	0	0	0
7430	0	0	0	0	0	0	0	0	0	0	0	0	0	0
7460	0	0	0	0	0	1	0	0	0	0	0	0	0	0
7461	0	0	0	0	0	0	0	0	0	0	0	0	0	0
7471	0	0	0	0	0	0	0	0	0	0	0	0	0	0
7475	0	0	0	0	0	1	0	0	0	0	0	0	0	0
7477	0	0	0	0	0	0	0	0	0	0	0	0	0	0
7514	0	0	0	0	0	0	0	0	0	0	0	0	0	0
7515	0	0	0	0	0	1	0	0	0	0	0	0	0	0
7516	0	0	1	0	0	1	0	0	0	0	0	0	0	0
7517	0	0	0	0	0	1	0	0	0	0	0	0	0	0
7520	0	0	0	0	0	1	0	0	0	0	0	0	0	0
7521	0	0	0	0	0	0	0	0	0	0	0	0	0	0
7523	0	0	0	0	0	0	0	0	0	0	0	0	0	0
7525	0	0	0	0	0	0	0	0	0	0	0	0	0	0
7529	0	0	0	0	0	1	0	0	0	0	0	0	0	0
7530	0	0	0	0	0	0	0	0	0	0	0	0	0	0
7566	0	0	0	0	0	1	0	0	0	0	0	0	0	0
7568	0	0	0	0	0	1	0	0	0	0	0	0	0	0
7717	0	0	0	0	0	0	0	0	0	0	0	0	0	0
7757	0	0	0	0	0	1	0	0	0	0	0	0	0	0
7767	0	0	0	0	0	1	0	0	0	0	0	0	0	0
7917	0	0	0	0	0	0	0	0	0	0	0	0	0	0
7947	0	0	0	0	0	0	0	0	0	0	0	0	0	0
8037	0	0	0	0	0	1	0	0	0	0	0	0	0	0
8057	0	0	0	0	0	0	0	0	0	0	0	0	0	0
8077	0	0	1	0	0	0	0	0	0	0	0	0	0	0
8132	0	0	0	0	0	1	0	0	0	0	0	0	0	0
8171	0	0	0	0	0	1	0	0	0	0	0	0	0	0
8214	0	0	0	0	0	0	0	0	0	0	0	0	0	0
8222	0	0	0	0	0	0	0	0	0	0	0	0	0	0
8227	0	0	0	0	0	0	0	0	0	0	0	0	0	0
8230	0	0	0	0	0	1	0	0	0	0	0	0	0	0
8231	0	0	0	0	0	0	0	0	0	0	0	0	0	0
8233	0	0	0	0	0	0	0	0	0	0	0	0	0	0
8234	0	0	1	0	0	1	0	0	0	0	0	0	0	0
8235	0	0	0	0	0	0	0	0	0	0	0	0	0	0
8236	0	0	0	0	0	0	0	0	0	0	0	0	0	0
8237	0	0	0	0	0	1	0	0	0	0	0	0	0	0
8238	0	0	0	0	0	1	0	0	0	0	0	0	0	0
8239	0	0	0	0	0	0	0	0	0	0	0	0	0	0
8240	0	0	0	0	0	0	0	1	0	0	0	0	0	0
8241	0	0	0	0	0	0	0	0	0	0	0	0	0	0
8242	0	0	0	0	0	0	0	0	0	0	0	0	0	0
8243	0	0	0	0	0	0	0	0	0	0	0	0	0	0
8244	0	0	1	0	0	1	0	0	0	0	0	0	0	0
8246	0	0	0	0	0	1	0	0	0	0	0	0	0	0
8247	0	0	0	0	0	0	0	0	0	0	0	0	0	0
8249	0	0	0	0	0	0	0	0	0	0	0	0	0	0
8256	0	0	0	0	0	0	0	0	0	0	0	0	0	0
8258	0	0	0	0	0	0	0	0	0	0	0	0	0	0
8259	0	0	0	0	0	0	0	0	0	0	0	0	0	0
8264	0	0	0	0	0	0	0	0	0	0	0	0	0	0
8283	0	0	0	0	0	1	0	0	0	0	0	0	0	0
8284	0	0	0	0	0	0	0	0	0	0	0	0	0	0
8285	0	0	0	0	0	1	0	0	0	0	0	0	0	0
8290	0	0	0	0	0	0	0	0	0	0	0	0	0	0
8297	0	0	0	0	0	0	0	0	0	0	0	0	0	0
8306	0	0	0	0	0	0	0	0	0	0	0	0	0	0
8307	0	0	0	0	0	0	0	0	0	0	0	0	0	0
8311	0	0	0	0	0	0	0	0	0	0	0	0	0	0
8312	0	0	0	0	0	0	0	0	0	0	0	0	0	0
8326	0	0	0	0	0	0	0	0	0	0	0	0	0	0
8334	0	0	0	0	0	0	0	0	0	0	0	0	0	0
8335	0	0	0	0	0	0	0	0	0	0	0	0	0	0
8337	0	0	0	0	0	0	0	0	0	0	0	0	0	0
8343	0	0	0	0	0	1	0	0	0	0	0	0	0	0
8351	0	0	0	0	0	0	0	0	0	0	0	0	0	0
8354	0	0	0	0	0	0	0	0	0	0	0	0	0	0
8357	0	0	1	0	0	0	0	0	0	0	0	0	0	0
8365	0	0	0	0	0	0	0	0	0	0	0	0	0	0
8366	0	0	0	0	0	0	0	0	0	0	0	0	0	0
8369	0	0	0	0	0	0	0	0	0	0	0	0	0	0
8376	0	0	0	0	0	0	0	0	0	0	0	0	0	0
8386	0	0	0	0	0	0	0	0	0	0	0	0	0	0
8387	0	0	0	0	0	0	0	0	0	0	0	0	0	0
8419	0	0	0	0	0	0	0	0	0	0	0	0	0	0
8420	0	0	0	0	0	0	0	0	0	0	0	0	0	0
8422	0	0	0	0	0	1	0	0	0	0	0	0	0	0
8424	0	0	0	0	0	0	0	0	0	0	1	0	0	1
8426	0	0	0	0	1	0	0	0	0	0	0	0	0	0
8427	0	0	0	0	0	0	0	0	0	0	0	0	0	0
8464	0	0	0	0	0	0	0	0	0	0	0	0	0	0
8483	0	0	0	0	0	0	0	0	0	0	0	0	0	0
8699	0	0	0	0	0	0	0	0	0	0	0	0	0	0
8723	0	0	0	0	0	0	0	0	0	0	0	0	0	0
9027	0	0	0	0	0	1	0	0	0	0	0	0	0	0
9057	0	0	0	0	0	1	0	0	0	0	0	0	0	0
9058	0	0	0	0	0	0	0	0	0	0	0	0	0	0
9067	0	0	0	0	0	0	0	0	0	0	0	0	0	1
9069	0	0	0	0	0	0	0	0	0	0	0	1	0	0
9070	0	0	0	0	0	0	0	0	0	0	0	1	0	0
9075	0	0	0	0	0	0	0	0	0	0	0	0	0	1
9078	0	0	0	0	0	0	0	0	0	0	0	1	0	0
9079	0	0	0	0	0	0	0	0	0	0	0	0	0	0
9081	0	0	0	0	0	0	0	0	0	0	0	1	0	0
9084	0	0	0	0	0	0	0	0	0	0	0	0	0	1
9085	0	0	0	0	0	0	0	0	0	0	0	0	0	1
9089	0	0	0	0	0	1	0	0	0	0	0	0	0	0
9091	0	0	0	0	0	0	0	0	0	0	0	1	0	0
9095	0	0	0	0	0	1	0	0	0	0	0	0	0	1
9099	0	0	0	0	0	0	0	0	0	0	0	0	0	1
9100	0	0	0	0	0	0	0	0	0	0	0	0	0	0
9102	0	0	0	0	0	0	0	0	0	0	0	0	0	0
9103	0	0	0	0	0	0	0	0	0	0	0	0	0	0
9104	0	0	0	0	0	0	0	0	0	0	0	0	0	0
9105	0	0	0	0	0	0	0	0	0	0	0	0	0	0
9106	0	0	0	0	0	0	0	0	0	0	0	0	0	0
9111	0	0	1	0	0	0	0	0	0	0	0	0	0	0
9113	0	0	1	0	0	0	0	0	0	0	0	0	0	0
9114	0	0	0	0	0	0	0	0	0	0	0	0	0	0
9115	0	0	0	0	0	0	0	0	0	0	0	0	0	0
9121	0	0	0	0	0	0	0	0	0	0	0	0	0	0
9125	0	1	0	0	0	0	0	0	0	0	0	0	0	1
9128	0	0	0	0	1	0	0	0	0	0	0	0	0	0
9130	0	0	0	0	1	0	0	0	0	0	0	0	0	0
9131	0	0	0	0	1	0	0	0	0	0	0	0	0	0
9133	0	0	0	0	0	0	0	0	0	0	0	0	0	0
9134	0	0	0	0	0	0	0	0	0	0	0	0	0	0
9298	0	0	1	0	0	0	1	0	0	0	0	0	0	0
9312	0	0	1	0	0	0	0	0	0	0	0	0	0	0
9314	0	0	1	0	0	0	1	0	0	0	0	0	0	0
9321	0	0	0	0	0	0	0	0	0	0	0	0	0	0
9323	0	0	0	0	0	0	0	0	0	0	0	0	0	0
9332	0	0	0	0	0	0	0	0	0	0	0	0	0	0
9336	0	0	1	0	0	0	0	0	0	0	0	0	0	0
9339	0	0	0	0	0	0	0	0	0	0	0	0	0	0
9343	0	0	0	0	0	0	0	0	0	0	0	0	0	0
9352	0	0	0	0	0	1	0	0	0	0	0	0	0	0
9353	0	0	0	0	0	0	0	0	0	0	0	0	0	0
9363	0	0	1	0	0	0	0	0	0	0	0	0	0	0
9369	0	0	0	0	0	0	0	0	0	0	0	0	0	0
9370	0	0	0	0	0	0	0	0	0	0	0	0	0	0
9371	0	0	1	0	0	1	0	0	0	0	0	0	0	0
9380	0	0	0	0	0	0	0	0	0	0	0	0	0	0
9381	0	0	0	0	0	0	0	0	0	0	0	0	0	0
9382	0	0	0	0	0	0	0	0	0	0	0	0	0	0
9383	0	0	0	0	0	0	0	0	0	0	0	0	0	0
9386	0	0	0	0	0	0	0	0	0	0	0	0	0	0
9388	0	0	0	0	0	0	0	0	0	0	0	0	0	0
9390	0	0	0	0	0	1	0	0	0	0	0	0	0	0
9391	0	0	0	0	0	1	0	0	0	0	0	0	0	0
9392	0	0	0	0	0	1	0	0	0	0	0	0	0	0
9394	0	0	0	0	0	0	0	0	0	0	0	0	0	0
9395	0	0	0	0	0	0	0	0	0	0	0	0	0	0
9399	0	0	0	0	0	0	0	0	0	0	0	0	0	0
9402	0	0	0	0	0	0	0	0	0	0	0	0	0	0
9404	0	0	0	0	0	0	0	0	0	0	0	0	0	0
9405	0	0	0	0	0	0	0	0	0	0	0	0	0	0
9407	0	0	0	0	0	0	0	0	0	0	0	0	0	0
9408	0	0	0	0	0	1	0	0	0	0	0	0	0	0
9409	0	0	0	0	0	0	0	0	0	0	0	0	0	0
9412	0	0	0	0	0	0	0	0	0	0	0	0	0	0
9413	0	0	0	0	0	0	0	0	0	0	0	0	0	0
9416	0	0	0	0	0	1	0	0	0	0	0	0	0	0
9421	0	0	0	0	0	0	0	0	0	0	0	0	0	0
9427	0	0	0	0	0	0	0	0	0	0	0	0	0	0
9433	0	0	1	0	0	0	0	0	0	0	0	0	0	0
9436	0	0	0	0	0	0	0	0	0	0	0	0	0	0
9437	0	0	0	0	0	0	0	0	0	0	0	0	0	0
9442	0	0	1	0	0	1	0	0	0	0	0	0	0	0
9450	0	0	0	0	1	0	0	0	0	0	0	0	0	0
9451	0	0	0	0	0	0	0	0	0	0	0	0	0	0
9452	0	0	0	0	0	0	0	0	0	0	0	0	0	0
9453	0	0	0	0	0	0	0	0	0	0	0	0	0	0
9454	0	0	0	0	0	1	0	0	0	0	0	0	0	0
9455	0	0	0	0	0	1	0	0	0	0	0	0	0	0
9470	0	0	0	0	0	0	0	0	0	0	0	0	0	0
9471	0	0	0	0	0	0	0	0	0	0	0	0	0	0
9476	0	0	1	0	0	1	0	0	0	0	0	0	0	0
9481	0	0	0	0	0	0	0	0	0	0	0	0	0	0
9503	0	0	0	0	0	1	1	0	0	0	0	0	0	0
9506	0	0	0	0	0	1	0	0	0	0	0	1	0	0
9507	0	0	0	0	0	0	0	0	0	0	0	0	0	0
9508	0	0	0	0	0	0	0	0	0	0	0	0	0	0
9509	0	0	0	0	0	1	0	0	0	0	0	0	0	0
9510	0	0	0	0	0	0	0	0	0	0	0	0	0	0
9511	0	0	0	0	0	0	0	0	0	0	0	0	0	0
9512	0	0	0	1	0	0	0	0	0	0	0	0	0	0
9513	0	0	0	0	0	0	0	0	0	0	0	0	0	0
9514	0	0	0	0	0	0	0	0	0	0	0	0	0	0
9515	0	0	0	0	0	1	0	0	0	0	0	0	0	0
9517	0	0	0	0	0	1	0	0	0	0	0	0	0	0
9518	0	0	0	0	0	0	0	0	0	0	0	0	0	0
9519	0	0	0	0	0	0	0	0	0	0	0	0	0	0
9520	0	0	0	0	0	0	0	0	0	0	0	0	0	0
9521	0	0	1	0	1	1	0	0	0	0	0	0	0	0
9522	0	0	0	0	0	0	0	0	0	0	0	0	0	0
9523	0	0	0	0	0	0	0	0	0	0	0	0	0	0
9524	0	0	0	0	0	0	0	0	0	0	0	0	0	0
9525	0	0	0	0	0	0	0	0	0	0	0	0	0	0
9526	0	0	0	0	0	0	0	0	0	0	0	0	0	0
9527	0	0	0	0	0	0	0	0	0	0	0	0	0	0
9528	0	0	0	0	1	0	0	0	0	0	0	0	1	0
9529	0	0	0	0	0	1	0	0	0	0	0	0	0	0
9530	0	0	0	0	0	0	0	0	0	0	0	0	0	0
9531	0	0	0	0	0	0	0	0	0	0	0	0	0	0
9532	0	0	0	0	0	0	0	0	0	0	0	0	0	0
9533	0	0	0	0	0	0	0	0	0	0	0	0	0	0
9534	0	0	0	0	0	0	0	0	0	0	0	0	0	0
9535	0	0	0	0	0	0	0	0	0	0	0	0	0	0
9536	0	0	0	0	0	0	0	0	0	0	0	0	0	0
9537	0	0	0	1	0	1	0	0	0	0	0	0	0	0
9539	0	0	0	0	0	0	0	0	0	0	0	0	0	0
9540	0	0	0	0	0	0	0	0	0	0	0	0	0	0
9541	0	0	0	1	0	1	0	0	0	0	0	0	0	0
9542	0	0	0	0	0	0	0	0	0	0	0	0	0	0
9543	0	0	0	0	0	1	0	0	0	0	0	0	0	0
9544	0	0	0	0	0	1	0	0	0	0	0	0	0	0
9545	0	0	0	0	0	1	0	0	0	0	0	1	0	0
9546	0	0	0	0	0	1	0	0	0	0	0	0	0	0
9547	0	0	0	0	0	0	0	0	0	0	0	0	0	0
9548	0	0	0	1	0	0	0	0	0	0	0	0	0	0
9549	0	0	0	0	0	1	0	0	0	0	0	0	0	0
9550	0	0	0	0	0	0	0	0	0	0	0	0	0	0
9551	0	0	0	0	0	0	0	0	0	0	0	0	0	0
9552	0	0	0	0	1	0	0	0	0	0	0	0	0	0
9553	0	0	0	0	0	0	0	0	0	0	0	0	0	0
9554	0	0	1	0	0	0	0	0	0	0	0	0	0	0
9555	0	0	0	0	0	0	0	0	0	0	0	0	0	0
9556	0	0	0	0	0	0	0	0	0	0	0	0	0	0
9557	0	0	0	0	0	0	0	0	0	0	0	0	0	0
9558	0	0	0	0	0	0	0	0	0	0	0	0	0	0
9559	0	0	0	0	0	1	0	0	0	0	0	1	0	0
9560	0	0	0	1	0	0	0	0	0	0	0	0	0	0
9561	0	0	1	0	0	0	0	0	0	0	0	0	0	0
9562	0	0	0	0	0	0	0	0	0	0	0	0	0	0
9564	0	0	0	0	0	0	0	0	0	0	0	0	0	0
9565	0	0	0	0	0	0	0	0	0	1	0	0	0	0
9567	0	0	0	0	1	1	0	0	0	0	0	0	0	0
9568	0	0	0	0	0	0	0	0	0	0	0	0	0	0
9569	0	0	0	0	0	1	0	0	0	0	0	0	0	0
9571	0	0	0	0	0	0	0	0	0	0	1	0	0	0
9573	0	0	0	0	0	1	0	0	0	0	0	0	0	0
9574	0	0	0	0	0	1	0	0	0	0	0	0	0	0
9576	0	0	0	0	0	1	0	0	0	0	0	0	0	0
9577	0	0	0	0	0	1	0	0	0	0	0	0	0	0
9578	0	0	0	0	0	1	0	0	0	0	0	0	0	0
9579	0	0	0	0	0	1	0	0	0	0	0	0	0	0
9581	0	0	0	0	0	0	0	0	0	0	0	0	0	0
9582	0	0	0	0	1	0	0	0	0	0	0	0	0	0
9583	0	0	0	0	0	1	0	0	0	0	0	0	0	0
9584	0	0	1	0	0	0	0	0	0	0	0	0	0	0
9585	0	0	0	0	0	1	0	0	0	0	0	0	0	0
9586	0	0	0	0	1	0	0	0	0	0	0	0	0	0
9587	0	0	0	0	0	0	0	0	0	0	0	0	0	0
9588	0	0	0	0	0	0	0	0	0	0	0	0	0	0
9589	0	0	0	0	0	1	0	0	0	0	0	0	0	0
9590	0	0	0	0	1	0	0	0	0	0	0	0	0	0
9591	0	0	0	0	0	1	0	0	0	0	0	0	0	0
9592	0	0	0	0	0	1	0	0	0	0	0	0	0	0
9593	0	0	0	0	0	1	0	0	0	0	0	0	0	0
9594	0	0	0	0	0	1	0	0	0	0	0	0	0	0
9595	0	0	0	0	1	0	0	0	0	0	0	0	0	0
9596	0	0	0	0	0	1	0	1	0	0	0	0	0	0
9597	0	0	0	0	0	0	0	0	0	0	0	1	0	0
9598	0	0	0	0	0	0	0	0	0	0	0	0	0	0
9599	0	0	0	0	0	1	0	0	0	0	0	0	0	0
9600	0	0	0	1	0	1	0	0	0	0	0	0	0	0
9601	0	0	0	0	0	1	0	0	0	0	0	1	0	0
9602	0	0	0	0	0	0	0	0	0	0	0	0	0	0
9606	0	0	0	0	0	0	0	0	0	0	0	0	0	0
9607	0	0	0	0	1	0	0	0	0	0	0	0	0	0
9608	0	0	0	0	0	1	0	0	0	0	0	0	0	0
9609	0	0	1	0	0	0	0	0	0	0	0	0	0	0
9610	0	0	1	0	0	0	0	0	0	0	0	0	0	0
9611	0	0	0	0	0	0	0	0	0	0	0	0	0	0
9612	0	0	1	0	0	0	0	0	0	0	0	0	0	0
9613	0	0	0	0	0	0	0	0	0	0	0	0	0	0
9615	0	0	1	0	0	0	0	0	0	0	0	0	0	0
9616	0	0	1	0	0	0	0	0	0	0	0	0	0	0
9617	0	0	0	0	0	0	0	0	0	0	0	0	0	0
9619	0	0	0	0	0	0	0	0	0	0	0	0	0	0
9620	0	0	0	0	0	0	0	0	0	0	0	0	0	0
9621	0	0	0	0	0	0	0	0	0	0	0	0	0	0
9622	0	0	0	0	0	0	0	0	0	0	0	0	0	0
9624	0	1	0	0	0	0	0	0	0	0	0	0	0	0
9625	0	0	1	0	0	0	0	0	0	0	0	0	0	0
9626	0	0	0	0	0	0	0	0	0	0	0	0	0	0
9627	0	0	0	0	0	0	0	0	0	0	0	0	0	0
9628	0	0	1	0	0	0	0	0	0	0	0	0	0	0
9629	0	0	0	0	0	0	0	0	0	0	0	0	0	0
9630	0	0	1	0	0	0	0	0	0	0	0	0	0	0
9631	0	1	1	0	0	0	0	0	0	0	0	0	0	0
9632	0	0	0	0	0	1	0	0	0	0	0	0	0	0
9633	0	0	0	0	0	0	0	0	0	0	0	0	0	0
9634	0	0	0	0	0	0	0	0	0	0	0	0	0	0
9635	0	0	1	0	0	0	0	0	0	0	0	0	0	0
9636	0	1	0	0	0	0	0	0	0	0	0	0	0	0
9637	0	0	0	0	0	0	0	0	0	0	0	0	0	0
9638	0	1	0	0	0	0	0	0	0	0	0	0	0	0
9639	0	0	0	0	0	0	0	0	0	0	0	0	0	0
9640	0	0	0	0	0	0	0	0	0	0	0	0	0	0
9641	0	0	0	0	0	0	0	0	0	0	0	0	0	0
9642	0	0	0	0	0	0	0	0	0	0	0	0	0	0
9643	0	0	0	0	0	0	0	0	0	0	0	0	0	0
9644	0	0	0	0	0	0	0	0	0	0	0	0	0	0
9645	0	0	0	0	0	0	0	0	0	0	0	0	0	0
9646	0	0	0	0	0	1	0	0	1	0	0	0	0	0
9647	0	0	0	0	0	1	0	0	0	0	0	0	0	0
9648	0	0	0	1	0	1	0	0	0	0	0	0	0	0
9649	0	0	0	0	0	0	0	0	0	0	0	0	0	0
9651	0	0	0	0	0	1	0	0	0	0	0	0	0	0
9653	0	0	0	0	0	0	0	0	0	0	0	0	0	0
9655	0	0	0	0	0	1	0	0	0	0	0	0	0	0
9656	0	0	0	0	0	0	0	0	0	0	0	0	0	0
9657	0	0	0	0	1	1	0	0	0	0	0	0	0	0
9658	0	0	0	0	0	1	0	0	0	0	0	0	0	0
9659	0	0	0	1	0	1	0	0	0	0	0	0	0	0
9660	0	0	0	0	1	1	0	0	1	0	0	0	0	0
9661	0	0	0	1	0	0	0	0	0	0	0	0	0	0
9663	0	0	0	0	0	0	0	0	0	0	0	0	0	0
9664	0	0	0	0	1	0	0	0	0	0	0	0	0	0
9665	0	0	0	0	0	0	0	0	0	0	0	0	0	0
9666	0	0	0	0	0	0	0	0	0	0	0	0	0	0
9667	0	0	0	0	0	0	0	0	0	0	0	0	0	0
9668	0	0	0	0	0	0	0	0	0	0	0	0	0	0
9669	0	0	0	0	0	0	0	0	0	0	0	0	0	0
9670	0	0	0	0	0	1	0	0	0	0	0	1	0	0
9671	0	0	0	0	1	1	0	0	0	0	0	0	0	0
9672	0	0	0	0	0	0	0	0	0	0	0	1	0	0
9673	0	0	0	0	0	1	0	0	0	0	0	0	0	0
9676	0	0	0	0	1	1	0	0	0	0	0	0	0	0
9677	0	0	0	0	0	0	0	0	0	0	0	0	0	0
9678	0	0	0	0	0	0	0	0	0	0	0	0	0	0
9679	0	0	0	0	0	1	0	0	0	0	0	0	0	0
9680	0	0	0	0	1	1	0	0	0	0	0	0	0	0
9681	0	0	0	0	0	1	0	0	0	0	0	0	0	0
9682	0	0	0	0	0	1	0	0	0	0	0	0	0	0
9683	0	0	0	0	0	1	0	0	0	0	0	0	0	0
9684	0	0	0	0	0	0	0	0	0	0	0	0	0	0
9685	0	0	0	0	0	0	0	0	0	0	0	0	0	0
9686	0	0	0	0	0	1	0	0	0	0	0	0	0	0
9687	0	0	0	0	0	0	0	0	0	0	0	0	0	0
9689	0	0	0	0	0	1	0	0	0	0	0	0	0	0
9690	0	0	0	0	0	1	0	0	0	0	0	0	0	0
9691	0	0	0	0	0	0	0	0	0	0	0	0	0	0
9692	0	0	0	0	0	1	0	0	0	0	0	0	0	0
9693	0	0	0	0	0	1	0	0	0	0	0	0	0	0
9694	0	0	0	0	1	1	0	0	0	0	0	0	0	0
9695	0	0	0	0	1	1	0	0	0	0	0	0	0	0
9696	0	0	0	0	1	1	0	0	0	0	0	0	0	0
9697	0	0	0	0	0	0	0	0	0	0	0	0	0	0
9698	0	0	0	0	0	0	0	0	0	0	0	0	0	0
9699	0	0	0	0	0	0	0	0	0	0	0	0	0	0
9700	0	0	0	0	0	0	0	0	0	0	0	0	0	0
9701	0	0	0	0	1	0	0	0	0	0	0	0	0	0
9703	0	0	0	0	0	0	0	0	0	0	0	0	0	0
9704	0	0	0	0	0	1	0	0	0	0	1	0	0	0
9705	0	0	0	0	0	0	0	0	0	0	0	0	0	0
9706	0	0	0	0	1	0	0	0	0	0	0	0	0	0
9707	0	0	0	0	0	0	0	0	0	0	0	0	0	0
9708	0	0	0	0	0	0	0	0	0	0	0	0	0	0
9709	0	0	0	0	0	0	0	0	0	0	0	0	0	0
9710	0	0	0	0	0	0	0	0	0	0	0	0	0	0
9711	0	0	1	0	0	0	0	0	0	0	0	0	0	0
9712	0	0	0	0	0	0	0	0	0	0	0	0	0	0
9713	0	0	0	0	0	0	0	0	0	0	0	0	0	0
9714	0	0	0	0	0	1	0	0	0	0	0	0	0	0
9716	0	0	0	0	0	0	0	0	0	0	0	0	0	0
9717	0	0	0	0	0	0	0	0	0	0	0	0	0	0
9718	0	0	0	0	0	0	0	0	0	0	0	0	0	0
9719	0	0	0	0	0	1	0	0	0	0	0	0	0	0
9720	0	0	0	0	1	0	0	0	0	0	0	0	1	0
9721	0	0	0	0	0	0	0	0	0	0	0	0	0	0
9722	0	0	0	0	0	0	0	0	0	0	0	0	0	0
9723	0	0	0	0	0	0	0	0	0	0	0	0	0	0
9725	0	0	0	0	0	0	0	0	0	0	0	0	0	0
9726	0	0	0	0	0	0	0	0	0	0	0	0	0	0
9727	0	0	0	0	0	0	0	0	0	0	0	0	0	0
9728	0	0	0	0	0	1	0	0	0	0	0	0	0	0
9729	0	0	0	0	0	0	0	0	0	0	0	0	0	0
9730	0	0	0	0	0	1	0	0	0	0	0	0	0	0
9731	0	0	0	0	0	0	0	0	0	0	0	0	0	0
9732	0	0	0	0	0	1	0	0	0	0	0	0	0	0
9733	0	0	0	0	1	1	0	0	0	0	0	0	0	0
9735	0	0	0	0	0	0	0	0	0	0	0	0	0	0
9736	0	0	0	0	0	0	0	0	0	0	0	0	0	0
9737	0	0	0	0	0	0	0	0	0	0	0	0	0	0
9738	0	0	0	0	0	1	0	0	0	0	0	0	0	0
9739	0	0	0	0	0	0	0	0	0	0	0	0	0	0
9741	0	0	0	0	0	0	0	0	0	0	0	0	0	0
9743	0	0	0	0	0	0	0	0	0	0	0	0	0	0
9744	0	1	0	0	0	0	0	0	0	0	0	0	0	0
9745	0	0	1	0	0	0	0	0	0	0	1	0	0	0
9747	0	0	1	0	1	0	0	0	0	0	0	0	0	0
9748	0	0	0	0	0	0	0	0	0	0	0	0	0	0
9749	0	0	0	0	0	0	0	0	0	0	0	0	0	0
9754	0	0	0	0	0	0	0	0	0	0	0	0	0	0
9755	0	0	0	0	1	0	0	0	0	0	0	0	0	0
9756	0	0	0	0	0	0	0	0	0	0	0	0	0	0
9757	0	0	0	0	0	0	0	0	0	0	0	0	0	0
9758	0	0	0	0	0	0	0	0	0	0	0	0	0	0
9759	0	0	0	0	0	1	0	0	0	0	0	0	0	0
9761	0	0	0	0	0	0	0	0	0	0	0	0	0	0
9762	0	0	0	0	0	0	0	0	0	0	0	0	0	0
9764	0	0	0	0	0	1	0	0	0	0	0	0	0	0
9766	0	0	0	0	0	0	0	0	0	0	0	0	0	0
9768	0	0	0	0	0	0	0	0	0	0	0	0	0	0
9769	0	0	0	0	0	1	0	0	0	0	0	0	0	0
9770	0	0	0	0	0	0	0	0	0	0	0	0	0	0
9771	0	0	0	0	0	0	0	0	0	0	0	0	0	0
9772	0	0	0	0	0	0	0	0	0	0	0	0	0	0
9774	0	0	0	0	0	0	0	0	0	0	0	0	0	0
9775	0	0	0	0	0	0	0	0	0	0	0	0	0	0
9776	0	0	0	0	0	1	0	0	0	0	0	0	0	0
9777	0	0	0	0	0	0	0	0	0	0	0	0	0	0
9778	0	0	0	0	0	0	0	0	0	0	0	0	0	0
9779	0	0	0	0	0	0	0	0	0	0	0	0	0	0
9780	0	0	0	0	0	1	0	0	0	0	0	0	0	0
9781	0	0	0	0	0	0	0	0	0	0	0	0	0	0
9782	0	0	0	0	0	0	0	0	0	0	0	0	0	0
9783	0	0	1	0	0	0	0	0	0	0	0	0	0	0
9784	0	0	0	0	0	0	0	0	0	0	0	0	0	0
9785	0	0	0	0	0	1	0	0	0	0	0	0	0	0
9786	0	0	0	0	0	1	0	0	0	0	0	0	0	0
9787	0	0	0	0	0	0	0	0	0	0	0	0	0	0
9788	0	0	0	0	0	0	0	0	0	0	0	0	0	0
9789	0	0	0	0	0	0	0	0	0	0	0	0	0	0
9790	0	0	0	0	0	0	0	0	0	0	0	0	0	0
9791	0	0	0	0	0	0	0	0	0	0	0	0	0	0
9792	0	0	0	0	0	1	0	0	0	0	0	0	0	0
9793	0	0	0	0	0	0	0	0	0	0	0	0	0	0
9794	0	0	0	0	0	1	0	0	0	0	0	0	0	0
9795	0	0	0	0	0	0	0	0	0	0	0	0	0	0
9796	0	0	0	0	0	0	0	0	0	0	0	0	0	0
9797	0	0	0	0	0	0	0	0	0	0	0	0	0	0
9798	0	0	0	0	0	0	0	0	0	0	0	0	0	0
9799	0	0	0	0	0	0	0	0	0	0	0	0	0	0
9800	0	0	0	0	0	1	0	0	0	0	0	0	0	0
9801	0	0	0	0	0	0	0	0	0	0	0	0	0	0
9802	0	0	0	0	0	1	0	0	0	0	0	0	0	0
9803	0	0	0	0	0	0	0	0	0	0	0	0	0	0
9804	0	0	0	0	0	1	0	0	0	0	0	0	0	0
9805	0	0	0	0	0	0	0	0	0	0	0	0	0	0
9806	0	0	0	0	0	1	0	0	0	0	0	0	0	0
9807	0	0	0	0	1	1	0	0	0	0	0	0	0	0
9808	0	0	0	0	0	0	0	0	0	0	0	0	0	0
9809	0	0	0	0	0	0	1	0	0	0	0	0	0	0
9810	0	0	0	0	0	0	0	0	0	0	0	0	0	0
9811	0	0	0	0	0	0	0	0	0	0	0	0	0	0
9812	0	0	0	0	0	0	0	0	0	0	0	0	0	0
9813	0	0	0	0	0	0	0	0	0	0	0	0	0	0
9814	0	0	0	0	0	0	0	0	0	0	0	0	0	0
9815	0	0	0	0	0	0	0	0	0	0	0	0	0	0
9816	0	0	0	0	0	1	0	0	0	0	0	0	0	0
9817	0	0	0	0	0	0	0	0	0	0	0	0	0	0
9819	0	0	0	0	0	1	0	0	0	0	0	0	0	0
9820	0	0	0	0	0	1	0	0	0	0	0	0	0	0
9821	0	0	0	0	0	1	0	0	0	0	0	0	0	0
9822	0	0	0	0	0	1	0	0	0	0	0	0	0	0
9823	0	0	0	0	0	0	1	0	0	0	1	0	0	0
9824	0	0	0	0	0	1	0	0	0	0	0	0	0	0
9825	0	0	0	0	1	0	0	0	0	0	0	0	0	0
9826	0	0	0	0	0	0	0	0	0	0	0	0	0	0
9827	0	0	0	0	0	1	0	0	0	0	0	0	0	0
9828	0	0	0	0	0	1	0	0	0	0	0	0	0	0
9830	0	0	0	0	0	0	0	0	0	0	0	0	0	0
9831	0	0	1	0	0	0	0	0	0	0	0	0	0	0
9832	0	0	1	0	0	1	0	0	0	0	0	0	0	0
9833	0	0	0	0	0	0	0	0	0	0	0	0	0	0
9834	0	0	0	0	0	0	0	0	0	0	0	0	0	0
9835	0	0	0	0	0	0	0	0	0	0	0	0	0	0
9836	0	0	0	0	0	0	0	0	0	0	0	0	0	0
9837	0	0	0	0	0	1	0	0	0	0	0	0	1	0
9838	0	0	0	0	0	0	0	0	0	0	0	0	0	0
9839	0	0	0	0	1	0	0	0	0	0	0	0	0	0
9840	0	0	0	0	0	0	0	0	0	0	0	0	0	0
9841	0	0	0	0	1	0	0	0	0	0	0	0	0	0
9843	0	0	0	0	0	0	0	0	0	0	0	0	0	0
9844	0	0	0	0	0	1	0	0	0	0	0	0	0	0
9845	0	0	0	0	0	1	0	0	0	0	0	0	0	0
9846	0	0	0	0	1	0	0	0	0	0	0	0	0	0
9847	0	0	0	0	0	0	1	0	0	0	0	0	0	0
9848	0	0	0	0	1	0	0	0	0	0	0	0	0	0
9849	0	0	0	0	0	1	0	0	0	0	0	0	0	0
9850	0	0	0	0	0	0	0	0	0	0	0	0	0	0
9851	0	0	0	0	0	0	0	0	0	0	0	0	0	0
9852	0	0	0	0	0	0	0	0	0	0	0	0	0	0
9853	0	0	0	0	0	0	0	0	0	0	0	0	0	0
9854	0	0	1	0	0	1	0	0	0	0	0	0	0	0
9855	0	0	0	0	1	0	0	0	0	0	0	0	0	0
9856	0	0	0	0	0	1	0	0	0	0	0	0	0	0
9857	0	0	0	0	0	0	0	0	0	0	0	0	0	0
9858	0	0	0	0	0	1	0	0	0	0	0	0	0	0
9859	0	0	0	0	0	1	0	0	0	0	0	0	0	0
9860	0	0	0	0	0	1	0	0	0	0	0	0	0	0
9861	0	0	1	0	0	0	0	0	0	0	0	0	0	0
9862	0	0	0	0	0	0	1	0	0	0	0	0	0	0
9864	0	0	0	0	0	0	0	0	0	0	0	0	0	0
9866	0	0	0	0	0	0	0	0	0	0	0	0	0	0
9867	0	0	0	0	0	0	0	0	0	0	0	0	0	0
9868	0	0	1	0	0	1	0	0	0	0	0	0	0	0
9869	0	0	0	0	0	1	0	0	0	0	0	0	1	0
9870	0	0	0	0	1	0	0	0	0	0	0	0	0	0
9871	0	0	0	0	0	0	0	0	0	0	0	0	0	0
9873	0	0	0	0	0	0	0	0	0	0	0	0	0	0
9874	0	0	0	0	1	1	0	0	0	0	0	1	0	0
9875	0	0	0	0	0	0	1	0	0	0	0	0	0	0
9876	0	0	0	0	0	1	0	0	0	0	0	0	0	0
9877	0	0	0	0	0	0	0	0	0	0	0	0	0	0
9878	0	0	0	0	0	0	0	0	0	0	1	0	0	0
9879	0	0	1	0	0	1	0	0	0	0	0	0	0	0
9880	0	0	0	0	0	0	0	0	0	0	0	0	0	0
9881	0	0	0	0	0	1	0	0	0	0	0	0	0	0
9882	0	0	0	0	0	0	0	0	0	0	0	0	0	0
9883	0	0	0	0	0	0	0	0	0	0	0	0	0	0
9885	0	0	1	0	0	0	0	0	0	0	0	0	0	0
9886	0	0	0	0	0	1	0	0	0	0	0	0	0	0
9887	0	0	0	0	0	0	0	0	0	0	0	0	0	0
9888	0	0	0	0	1	1	0	0	0	0	0	0	0	0
9890	0	0	0	0	0	0	0	0	0	0	0	0	0	0
9891	0	0	1	0	0	1	0	0	0	0	0	0	0	0
9892	0	0	0	0	0	0	0	0	0	0	0	0	0	0
9894	0	0	0	0	0	1	0	0	0	0	0	0	0	0
9895	0	0	0	0	0	0	0	0	0	0	0	0	0	0
9897	0	0	0	0	0	1	0	0	0	0	0	0	0	0
9898	0	0	0	0	0	0	0	0	0	0	0	0	0	0
9899	0	0	0	0	0	0	0	0	0	0	0	0	0	0
9900	0	0	0	1	0	0	0	0	0	0	0	0	0	0
9901	0	0	0	0	1	0	0	0	0	0	0	0	0	0
9902	0	0	0	0	0	0	0	0	0	0	0	0	0	0
9903	0	0	0	0	1	0	0	0	0	0	0	1	0	0
9904	0	0	0	0	0	0	0	0	0	0	0	0	0	0
9905	0	0	0	0	0	0	0	0	0	0	0	0	0	0
9906	0	0	0	0	0	0	0	0	0	0	0	0	0	0
9908	0	0	0	0	0	1	0	0	0	0	0	0	0	0
9909	0	0	1	0	0	0	1	0	0	0	0	0	0	0
9910	0	0	1	0	0	0	1	1	0	0	0	0	0	0
9911	0	0	0	0	0	1	0	0	0	0	0	0	0	0
9912	0	0	0	0	0	0	1	0	0	0	0	0	0	0
9914	0	0	0	0	0	0	0	0	0	0	0	0	0	0
9915	0	0	0	0	0	1	0	0	0	0	0	0	0	0
9917	0	0	1	0	0	0	0	0	0	0	0	0	0	0
9918	0	0	0	0	0	0	0	0	0	0	0	0	0	0
9920	0	0	0	0	0	0	0	0	0	0	0	0	0	0
9921	0	0	0	0	0	0	0	1	0	0	0	0	0	0
9924	0	0	0	0	0	1	0	0	0	0	0	0	0	0
9925	0	0	1	0	0	0	0	0	0	0	0	0	0	0
9926	0	0	1	0	0	0	0	1	0	0	0	0	0	0
9927	0	0	0	0	0	0	0	0	0	0	0	0	0	0
9928	0	0	0	0	0	0	0	0	0	0	0	0	0	0
9929	0	0	0	0	0	0	0	0	0	0	0	0	0	0
9930	0	0	0	0	0	0	0	0	0	0	0	0	0	0
9932	0	0	1	0	0	0	0	0	0	0	0	0	0	0
9933	0	0	0	0	1	0	0	0	0	0	0	0	0	0
9935	0	0	0	0	0	1	0	0	0	0	0	0	0	0
9937	0	0	1	0	0	0	1	0	0	0	0	0	0	0
9938	0	0	0	0	0	0	0	0	0	0	0	0	0	0
9939	0	0	0	0	1	0	0	0	0	0	0	0	0	0
9941	0	0	1	0	0	0	0	0	0	0	0	0	0	0
9942	0	0	0	0	0	1	0	0	0	0	0	0	0	0
9943	0	0	0	0	0	1	0	0	0	0	0	0	0	0
9944	0	0	0	0	0	0	0	0	0	0	0	0	1	0
9945	0	0	0	0	0	0	0	0	0	0	0	0	0	0
9946	0	0	0	0	0	0	0	0	0	0	0	0	0	0
9947	0	0	0	0	0	0	0	0	0	0	0	0	0	0
9948	0	0	0	0	0	1	0	0	0	0	0	0	0	0
9949	0	0	0	0	0	1	0	0	0	0	0	0	0	0
9950	0	0	0	0	0	0	0	0	0	0	0	0	0	0
9951	0	0	0	0	0	0	0	0	0	0	0	0	0	0
9952	0	0	0	0	0	0	0	0	0	0	0	0	0	0
9953	0	0	0	0	0	0	0	0	0	0	0	0	0	0
9955	0	0	0	0	0	0	0	0	0	0	0	0	0	0
9956	0	0	0	0	0	0	0	0	0	0	0	0	0	0
9957	0	0	0	0	0	0	0	0	0	0	0	0	0	0
9958	0	0	1	0	0	0	0	0	0	0	0	0	0	0
9959	0	0	0	0	0	1	0	0	0	0	0	0	0	0
9960	0	0	1	0	0	0	0	0	0	0	0	0	0	0
9962	0	0	0	0	0	0	0	0	0	0	0	0	0	0
9963	0	0	0	0	0	0	0	0	0	0	0	0	0	0
9964	0	0	0	1	0	0	0	0	0	0	0	0	0	0
9965	0	0	0	0	0	0	0	0	0	0	0	0	0	0
9966	0	0	0	0	0	0	0	0	0	0	1	0	0	0
9968	0	0	0	0	0	0	0	0	0	0	0	0	0	0
9969	0	0	0	0	0	0	0	0	0	0	0	0	0	0
9970	0	0	0	0	0	0	0	0	0	0	0	0	0	0
9971	0	0	0	0	0	0	0	0	0	0	0	0	0	0
9972	0	0	0	0	0	0	0	0	0	0	0	0	0	0
9973	0	0	0	0	0	0	0	0	0	0	0	0	0	0
9974	0	0	0	0	0	0	0	0	0	0	0	0	0	0
9975	0	0	0	0	0	1	0	0	0	0	0	0	0	0
9976	0	0	0	0	0	0	0	0	0	0	0	0	0	0
9978	0	0	0	0	0	0	0	0	0	0	0	0	0	0
9979	0	0	0	0	0	0	0	0	0	0	0	0	0	0
9980	0	0	0	0	0	0	0	0	0	0	0	0	0	0
9981	0	0	0	1	0	0	0	0	0	0	0	0	0	0
9982	0	0	0	0	0	0	0	0	0	0	0	0	0	0
9983	0	0	0	0	0	0	0	0	0	0	0	0	0	0
9984	0	0	0	0	0	0	0	0	0	0	0	0	0	0
9985	0	0	0	0	0	0	0	0	0	0	0	0	0	0
9986	0	0	0	0	0	0	0	0	0	0	0	0	0	0
9987	0	0	0	0	0	0	0	0	0	0	0	0	0	0
9988	0	0	0	0	0	0	0	0	0	0	0	0	0	0
9990	0	0	1	0	0	0	0	0	0	0	0	0	0	0
9991	0	0	0	0	0	0	0	0	0	0	0	0	0	0
9993	0	0	0	0	0	0	0	0	0	0	0	0	0	0
9995	0	0	0	0	0	0	0	0	0	0	0	0	0	0
9996	0	0	0	0	0	0	0	0	0	0	0	0	0	0
9997	0	0	0	0	0	1	0	0	0	0	0	0	0	0
9998	0	0	0	0	0	0	0	0	0	0	0	0	0	0
9999	0	0	0	0	0	0	0	0	0	0	0	0	0	0
10001	0	0	0	0	0	0	0	0	0	0	0	0	0	0
10002	0	0	0	0	0	0	1	1	0	0	0	0	0	0
10004	0	0	0	0	0	0	0	0	0	0	0	0	0	0
10005	0	0	0	0	0	0	0	0	0	0	0	0	0	0
10006	0	0	0	0	0	0	0	0	0	0	0	0	0	0
10008	0	0	1	0	0	0	0	0	0	0	0	0	0	0
10009	0	0	1	0	0	0	0	0	0	0	0	0	0	0
10010	0	0	1	0	0	0	0	0	0	0	0	0	0	0
10011	0	0	0	0	0	0	0	0	0	0	0	0	0	0
10012	0	0	0	0	0	1	0	0	0	0	0	0	0	0
10013	0	0	0	0	0	0	0	0	0	0	0	0	0	0
10014	0	0	0	0	0	0	0	0	0	0	0	0	0	0
10015	0	0	0	0	0	0	0	0	0	0	0	0	0	0
10017	0	0	0	0	0	0	0	0	0	0	0	0	0	0
10018	0	0	0	0	0	0	0	0	0	0	0	0	0	0
10020	0	0	0	0	0	0	0	0	0	0	0	0	0	0
10022	0	0	0	0	0	0	0	0	0	0	0	0	0	0
10023	0	0	0	0	0	0	0	0	0	0	0	0	0	0
10027	0	0	0	0	0	1	0	0	0	0	0	0	0	0
14312	0	0	0	0	0	0	0	0	0	0	0	0	0	0
14313	0	0	0	0	0	0	0	0	0	0	0	0	0	0
14314	0	0	0	0	0	0	0	0	0	0	0	0	0	0
14315	0	0	0	0	0	0	0	0	0	0	0	0	0	0
14318	0	0	0	0	0	0	0	0	0	0	0	0	0	0
14319	0	0	0	0	0	1	0	0	0	0	0	0	0	0
15560	0	0	0	0	0	1	0	0	0	0	0	0	0	0
15591	0	0	0	0	0	0	0	0	0	0	0	0	0	0
15592	0	0	0	0	0	1	0	0	0	0	0	0	0	0
15593	0	0	0	0	0	0	0	0	0	0	0	0	0	0
18694	0	0	0	0	0	0	0	0	0	0	0	0	0	0
18696	0	0	0	0	0	0	0	0	1	0	0	0	0	0
19949	0	0	0	0	0	1	0	0	0	0	0	0	0	0
19950	0	0	0	0	0	1	0	0	0	0	0	0	0	0
19951	0	0	0	0	0	1	0	0	0	0	0	0	0	0

## Sheet: (F) T-DNA knocout lines
gene	lsmean	SE	TDNA
at2g31780	30.3548	2.11549	SALK_063256C
at5g13370	31.2238	2.1611	SALK_108265C
wt	31.8231	1.82263	NA
at1g61840	32.0706	2.07521	SALK_029357C
at4g35820	32.1036	2.11269	SALK_023179C
at3g50110	32.1041	2.16469	SALK_120020C
at4g20470	32.2128	2.11266	SALK_030726C
at2g25450	32.3091	2.22258	CS25121
at3g62350	32.3223	2.16423	SALK_025931C
at4g36510	32.6245	4.21299	SALK_030655C
at1g47350	32.9105	2.11274	SALK_088160C
at5g56990	32.9386	2.07301	SALK_119109C
at1g64020	33.1199	2.07572	SALK_142449C
at1g69550	33.1914	2.07309	SALK_008922C
at5g52460	33.2101	2.11569	SALK_013776C
at1g74190	33.3058	2.16462	SALK_119786C
at4g09920	33.3072	2.07525	SALK_066102C
at3g48208	33.3581	2.07312	SALK_043814C
at1g25460	33.3654	2.07289	SALK_100085C
at1g77655	33.4043	2.1129	SALK_034531C
at4g11440	33.4262	2.16103	SALK_049672C
at1g66980	33.4721	2.07524	SALK_122292C
at1g16780	33.4821	2.1615	SALK_138132C
at4g24410	33.4935	2.07295	SALK_138988C
at5g66980	33.511	2.07304	SALK_011881C
at1g78030	33.5734	2.11275	SALK_139246C
at2g32790	33.6771	2.16173	SALK_041312C
at3g52570	33.6784	2.11292	SALK_085097C
at5g23460	33.7159	2.07527	SALK_020890C
at5g09320	33.7573	2.07302	SALK_104549C
at2g38370	33.8148	2.07282	SALK_019122C
at4g38030	34.0618	2.07744	SALK_020436C
at3g28060	34.1165	2.16138	SALK_035886C
at3g52980	34.1773	2.11591	SALK_115366C
at1g35365	34.2209	2.22229	SALK_149726C
at3g56450	34.2323	2.07287	CS863174
at5g45910	34.3708	2.0756	SALK_096663C
at3g59120	34.4214	2.22227	SALK_032179C
at5g60964	34.5618	2.07302	SALK_140630C
at1g11765	34.7349	2.11255	SALK_067723C
at2g30790	34.8979	2.07516	SALK_073785C
at2g19240	35.0084	2.11284	SALK_120747C
at5g08090	35.0896	2.40742	SALK_009706C
at1g03495	35.156	2.07524	SALK_021421C
at1g18790	35.1573	2.11309	SALK_061813C
at1g72060	35.3615	2.16151	SALK_075912C
at4g19560	35.6418	2.07318	SALK_056449C
at1g11470	36.2358	2.1126	SALK_051043C
at3g09110	36.9071	2.30069	SALK_059824C
at1g65790	36.9597	2.07338	SALK_002112C
at5g55820	37.1056	2.30044	SALK_071684C
at1g09790	37.2032	2.22335	SALK_139763C
at3g27590	37.34	2.07312	SALK_005786C
at4g05380	37.4918	2.11286	SALK_058089C
at5g52605	37.5222	2.07307	SALK_051357C
at4g18790	37.5339	2.07288	SALK_109028C
at2g42090	38.9466	2.11275	SALK_045116C
at3g19515	39.3301	2.16147	SALK_003878C
at2g46308	41.4833	2.55712	CS866396
at4g10300	48.3145	2.30119	SALK_036152C
